# Supplementary material for: gQuant, an Automated Tool for Quantitative Glycomic Data Analysis
Source: Front Chem. 2021 Jul 28;9:707738. doi: 10.3389/fchem.2021.707738 (PMC8355585; doi:10.3389/fchem.2021.707738)
Supplement: Supplementary file 1 [file DataSheet3.ZIP]

Archive with 16 entries (15 files):
- PFBHA Dataset Renamed/
- PFBHA Dataset Renamed/ratio 10 to 1-rep3.txt
- PFBHA Dataset Renamed/ratio 1 to 10-rep2.txt
- PFBHA Dataset Renamed/ratio 1 to 10-rep3.txt
- PFBHA Dataset Renamed/ratio 10 to 1-rep1.txt
- PFBHA Dataset Renamed/ratio 10 to 1-rep2.txt
- PFBHA Dataset Renamed/ratio 1 to 1-rep1.txt
- PFBHA Dataset Renamed/ratio 1 to 1-rep2.txt
- PFBHA Dataset Renamed/ratio 1 to 1-rep3.txt
- PFBHA Dataset Renamed/ratio 1 to 5-rep1.txt
- PFBHA Dataset Renamed/ratio 1 to 5-rep2.txt
- PFBHA Dataset Renamed/ratio 1 to 5-rep3.txt
- PFBHA Dataset Renamed/ratio 1 to 10-rep1.txt
- PFBHA Dataset Renamed/ratio 5 to 1-rep1.txt
- PFBHA Dataset Renamed/ratio 5 to 1-rep2.txt
- PFBHA Dataset Renamed/ratio 5 to 1-rep3.txt
