# Supplementary material for: gQuant, an Automated Tool for Quantitative Glycomic Data Analysis
Source: Front Chem. 2021 Jul 28;9:707738. doi: 10.3389/fchem.2021.707738 (PMC8355585; doi:10.3389/fchem.2021.707738)
Supplement: Supplementary file 1 [file DataSheet3.ZIP › PFBHA Dataset Renamed/ratio 10 to 1-rep3.txt]

TITLE "<<I17_MS_3>> 4700 Reflector Spec #1=>CT[BP = 1331.3, 31197]" CENTROID
TYPE MASSSPEC
1000.051514	387.957
1002.367737	355.103
1003.979614	540.572
1014.012573	488.908
1014.260376	645.175
1017.338379	557.388
1021.394348	759.029
1023.454224	611.51
1025.424927	438.24
1026.324219	968.253
1032.357056	2672.22
1033.003174	479.313
1033.348511	2019.65
1034.338013	1085.14
1035.275146	1667.23
1036.040283	846.404
1044.976807	744.116
1046.357910	1024.08
1047.026733	359.183
1047.376831	780.188
1048.352295	734.727
1049.370483	784.391
1050.301758	1105.91
1053.315063	454.95
1055.013672	328.367
1060.384888	853.141
1062.943848	797.926
1065.457397	571.552
1067.477051	916.265
1068.448242	949.139
1087.912720	353.473
1089.653564	343.353
1090.311768	755.294
1092.995850	441.969
1094.241455	302.821
1096.375854	515.167
1111.500854	1596.71
1128.228638	5370.22
1129.243652	3106.07
1130.239014	2133.06
1130.927612	298.246
1134.226563	528.985
1135.309692	1423.7
1136.297485	1752.57
1137.312256	880.182
1139.368164	775.128
1144.212891	835.294
1151.290161	1911.14
1152.285278	698.536
1152.802002	378.361
1155.522949	1197.34
1156.527100	1085.77
1160.203735	364.457
1163.450684	388.318
1168.227417	405.388
1169.258789	7882.95
1170.262939	4736.91
1171.258179	2407.23
1172.267212	415.353
1172.960693	706.356
1185.225464	420.996
1197.301147	1118.22
1198.309448	526.179
1199.558838	1998.18
1200.555908	1541.78
1201.545654	511.011
1202.387451	452.682
1205.464233	427.609
1205.991333	540.48
1226.014771	392.843
1231.274658	389.18
1234.441406	609.222
1239.337891	784.745
1243.582642	2421.97
1244.565063	2550.02
1248.977905	488.965
1256.012939	451.527
1256.328491	487.496
1257.375366	590.027
1258.341553	1002.82
1271.278564	463.922
1287.615845	1542.91
1288.619019	993.716
1290.291504	1373.64
1291.281494	780.393
1292.292969	751.248
1299.301514	996.851
1306.274414	337.678
1308.352417	659.096
1309.356812	567.709
1313.320313	2112.3
1314.334961	1223.66
1315.327026	732.859
1321.379517	722.669
1329.282471	1099.91
1330.298462	1799.71
1331.314575	31197.2
1331.641479	1454.37
1332.318359	16491.4
1332.656616	788.997
1333.323364	9995.52
1334.328857	3580.27
1335.324341	1138.8
1336.336914	666.39
1337.331421	402.534
1338.364624	831.26
1339.363770	620.548
1346.557495	445.571
1347.290527	2010.39
1348.273438	1403.74
1349.286011	1043.18
1353.457397	686.412
1361.646484	341.627
1364.123535	432.076
1365.168579	694.079
1374.378784	576.202
1375.673218	1211.16
1376.681641	1507.4
1400.392090	362.483
1403.515869	823.137
1414.625122	492.108
1418.420654	815.474
1419.718628	1535.27
1420.695923	946.941
1424.390747	486.434
1427.642578	267.501
1434.370239	812.378
1436.365112	544.613
1447.571533	368.351
1450.288208	1021.3
1452.344482	9955.74
1453.352295	6719.29
1454.352783	3344.2
1455.353760	1308.92
1456.377930	455.154
1463.739990	1093.22
1464.390137	445.341
1464.737671	728.478
1466.367310	436.599
1467.329468	879.534
1468.336792	1014.42
1469.348145	638.023
1470.379272	503.057
1475.416382	648.037
1480.356079	226.833
1483.408813	729.674
1491.366211	361.472
1493.367676	6176.02
1494.385254	3764.04
1495.387085	2085.37
1496.378418	1029.02
1501.458130	585.567
1507.749023	892.172
1508.774902	681.314
1509.767212	641.405
1510.346558	352.526
1512.750122	393.651
1522.316650	308.821
1524.401611	1198.93
1525.436279	642.812
1532.379150	674.784
1534.399414	5094.6
1535.406372	3559.54
1536.412964	2712.03
1537.407593	636.546
1540.502075	721.877
1542.504761	1102.31
1550.358154	782.446
1551.771606	829.454
1575.441895	825.159
1584.943604	604.147
1587.322632	207.044
1588.362061	483.515
1595.418823	594.112
1595.803345	584.143
1612.357178	512.836
1614.411011	5840.48
1615.418335	3226.32
1616.405762	2547.44
1616.715576	216.496
1617.422363	1062.09
1630.380371	421.041
1632.417358	338.541
1639.835205	299.866
1645.472656	663.436
1655.440918	2924.53
1656.435303	1812.57
1657.447021	1141.76
1663.541870	240.656
1666.197021	279.349
1670.407593	284.461
1678.438965	290.1
1686.479980	298.594
1696.464111	4217.1
1697.468506	3176.88
1698.472046	1302.88
1699.494141	770.736
1701.480713	453.722
1708.594604	219.861
1712.476685	383.228
1720.536377	476.17
1721.544556	502.665
1727.527100	933.352
1729.549438	778.498
1735.457275	424.796
1737.500854	4423.61
1738.502075	3859.27
1739.498047	2108.17
1740.519043	969.805
1741.470215	535.556
1742.549072	585.469
1744.574585	572.747
1745.601685	942.33
1746.559204	805.021
1747.851563	492.54
1749.444580	381.579
1763.738525	655.49
1765.474976	399.168
1767.779175	228.276
1774.550781	336.937
1776.472534	716.992
1778.521606	621.472
1791.475830	403.763
1798.416626	528.378
1802.639771	300.205
1807.497681	266.413
1821.702515	551.19
1857.554199	524.033
1858.532593	4120.9
1859.539307	3433.76
1860.526611	2048.41
1861.545654	856.259
1862.508667	732.361
1866.600220	508.556
1872.572266	342.161
1881.512451	389.505
1891.882813	227.564
1897.553345	147.179
1899.559692	4266.43
1900.566040	3455.27
1901.576660	2054.42
1902.574951	1231.01
1903.587036	594.584
1904.595093	294.854
1915.535767	492.24
1922.591187	749.904
1923.590088	650.144
1931.669312	349.098
1938.570068	468.634
1939.593140	768.614
1940.591187	10478.9
1941.599609	9156.45
1942.604004	4795.87
1943.620361	2957.17
1944.607178	1041.48
1945.606567	978.621
1947.594116	745.945
1948.636353	704.116
1949.646118	860.336
1956.526245	659.497
1957.581177	472.196
1958.553711	404.855
1969.520874	318.28
1996.873047	199.104
2012.057861	313.87
2017.961792	331.9
2057.581787	146.046
2060.567139	385.141
2061.630859	1740.75
2062.635742	1592.62
2063.656250	1058.5
2064.656738	695.917
2065.652100	361.935
2074.648926	177.317
2076.640381	353.88
2077.610840	582.209
2078.623047	435.398
2092.694824	339.437
2098.558350	275.338
2102.662842	1807.47
2103.670654	1679.65
2104.670166	1185.78
2105.647461	926.465
2123.652588	381.084
2125.748047	390.218
2125.907227	215.363
2126.712891	519.927
2129.903564	383.239
2136.593750	407.65
2141.673340	442.558
2142.705322	522.879
2143.691895	8554.4
2144.697998	7778.91
2145.699219	5469.34
2146.706543	2959.24
2147.708740	1204.04
2148.720947	767.651
2150.772949	432.392
2159.660645	718.239
2160.674316	512.891
2161.693848	508.93
2170.944824	332.925
2173.537354	172.786
2179.010986	239.315
2213.792969	237.368
2223.703613	465.732
2264.729004	249.993
2265.743164	301.523
2279.721680	497.393
2287.748047	293.516
2303.638672	323.437
2305.757080	1731.92
2306.770264	2093.33
2307.771484	1318.33
2308.754883	1074.11
2309.794678	292.124
2324.760986	352.911
2330.811768	288.081
2337.789795	324.831
2344.770752	441.092
2345.774902	346.979
2346.806152	4402.69
2347.810791	4117.28
2348.815674	3447.88
2349.812744	1473.77
2350.801758	868.543
2351.871582	468.035
2362.727295	300.409
2363.784912	393.086
2392.130127	161.888
2395.148438	421.234
2398.038574	381.679
2409.078369	197.589
2426.800049	316.589
2442.729980	259.531
2467.842529	340.037
2468.848145	534.4
2482.881348	219.469
2487.904053	130.611
2489.544189	346.185
2491.218262	100.338
2507.162842	199.857
2507.965332	338.547
2508.894043	1650.81
2509.156250	570.494
2509.877441	1598.1
2510.143311	1259.62
2510.897705	1135.39
2511.181396	800.015
2511.887207	802.653
2512.169922	399.246
2523.173340	752.261
2524.170166	678.128
2524.855469	164.061
2525.178955	400.528
2526.198242	250.557
2532.187988	218.829
2537.172119	242.53
2562.291260	234.518
2588.148926	127.042
2636.214844	357.032
2637.241455	391.115
2638.292480	395.476
2644.963379	167.809
2651.248291	111.374
2653.247314	316.24
2656.834229	251.624
2663.253418	130.1
2670.939453	401.973
2671.958984	617.698
2672.995361	518.401
2673.989014	325.391
2680.295898	333.303
2681.325439	331.103
2711.248047	360.254
2712.289551	221.902
2713.302490	413.484
2724.271240	126.675
2726.310791	490.617
2732.323242	202.727
2750.311035	195.139
2753.351563	247.32
2754.353516	276.402
2758.603760	204.063
2765.293945	242.496
2767.462158	249.02
2772.322266	141.545
2776.935059	126.258
2792.340820	85.2589
2856.815674	125.971
2877.312012	188.428
2878.930420	166.417
2883.281006	164.158
2885.905518	186.826
2890.366455	134.733
2891.832275	364.497
2892.367920	351.309
2892.889648	298.559
2893.379150	801.46
2893.875000	531.126
2894.359863	423.385
2894.851074	245.401
2895.374512	294.097
2895.807617	300.556
2900.364746	226.724
2901.358398	217.543
2902.405518	226.227
2903.899170	104.864
2909.276855	242.555
2910.823975	118.199
2920.804199	126.19
2927.365967	261.423
2927.873779	309.178
2934.314941	200.789
2956.384277	250.838
2963.430908	230.683
2972.490234	190.389
2993.930420	339.522
2994.387939	254.277
2994.922363	224.925
2998.562256	240.512
3001.896729	154.686
