# Supplementary material for: gQuant, an Automated Tool for Quantitative Glycomic Data Analysis
Source: Front Chem. 2021 Jul 28;9:707738. doi: 10.3389/fchem.2021.707738 (PMC8355585; doi:10.3389/fchem.2021.707738)
Supplement: Supplementary file 1 [file DataSheet3.ZIP › PFBHA Dataset Renamed/ratio 1 to 10-rep2.txt]

TITLE "<<J3_MS_1>> 4700 Reflector Spec #1=>CT[BP = 1333.2, 40908]" CENTROID
TYPE MASSSPEC
1004.901794	572.522
1007.925232	783.906
1013.157166	291.17
1014.200134	494.169
1022.347229	453.945
1023.393433	886.649
1029.561523	336.689
1032.289673	2525.83
1033.296875	1791.58
1034.266846	1056.05
1035.156372	1288.53
1036.181641	1061.89
1037.910889	456.25
1041.690552	878.887
1046.262085	1125.69
1046.970459	519.801
1047.321899	1236.09
1048.276611	1399.76
1055.208496	1320.37
1056.955322	568.546
1057.944092	484.669
1058.842529	544.518
1067.408691	1216.23
1072.927246	479.112
1077.209839	746.671
1077.934937	776.262
1096.249878	576.302
1100.938843	458.995
1111.450562	976.676
1112.443115	667.328
1118.219727	838.28
1121.976318	660.263
1126.168457	270.302
1128.164795	754.663
1129.165771	768.168
1130.170776	7957.33
1131.175659	3213.17
1132.168945	965.313
1135.235107	985.552
1136.234253	1479.56
1137.235474	654.313
1144.135132	310.85
1148.249023	964.732
1149.200928	545.1
1151.216797	807.406
1152.975952	341.431
1154.203247	451.688
1155.464111	1446.31
1166.173828	355.412
1169.187500	1223.08
1170.181274	1202.66
1171.196533	10409.4
1172.199585	5341.1
1173.215454	1349.5
1182.000122	696.859
1187.170898	357.37
1192.929443	413.135
1199.487671	1557.55
1200.499756	1481.47
1201.526123	630.142
1209.067871	421.394
1211.961792	439.032
1224.935181	502.07
1227.935547	720.807
1239.234009	407.263
1243.521851	2430.89
1244.511963	1049.25
1257.271240	359.102
1262.410400	590.49
1280.250366	937.534
1287.530762	2337.02
1288.527710	1678.44
1289.533813	940.894
1290.233643	410.45
1292.217163	2896.77
1293.226685	1170.63
1296.265503	678.808
1298.287109	569.996
1302.904907	434.657
1305.196899	341.261
1310.279297	913.671
1311.292603	1169.33
1312.306641	504.657
1313.283081	807.863
1315.248169	1695.35
1316.263184	1412
1317.248047	720.029
1318.230591	592.089
1321.293091	803.88
1322.234253	515.154
1331.241943	5842.54
1331.568359	1713.77
1332.245972	3426.88
1332.568115	698.457
1333.247070	40907.8
1334.247925	23873.2
1335.249878	8803.38
1336.254272	1943.65
1337.273071	1034.23
1338.263794	720.179
1339.289551	753.183
1349.242920	1037.28
1350.212280	681.601
1351.249756	456.914
1364.052124	561.115
1365.083984	1002.07
1374.244873	1311.9
1375.583984	1275.16
1376.599731	1107.06
1418.349731	469.85
1419.609985	1663.12
1420.574341	1000.22
1434.253296	664.13
1436.321045	680.112
1437.290771	575.72
1442.328369	975.333
1447.482544	550.975
1451.259644	444.353
1452.260620	2019.18
1453.268555	1852.52
1454.274902	13079.6
1455.273682	7612.16
1456.285156	3588.92
1457.305542	1449.63
1463.631470	1420.81
1464.665894	913.985
1465.669434	749.838
1467.254150	499.405
1469.259766	544.901
1470.249512	837.389
1471.258057	419.003
1479.303711	426.104
1486.277100	417.87
1493.279541	1313.13
1494.275513	801.678
1495.304077	7293.22
1496.301758	4657.12
1497.308228	1748.79
1498.298950	642.554
1507.640015	1185.78
1508.668823	1106.52
1511.280273	467.078
1524.340210	1147.79
1526.233276	745.678
1528.249634	1589.85
1529.257202	1708.45
1530.279419	700.451
1531.279907	730.477
1534.313110	1175.08
1535.322510	1173.77
1536.330078	7698.61
1537.324585	4767.78
1538.332275	1630.44
1539.343262	957.387
1541.367188	536.467
1542.389282	546.876
1543.424072	1105.3
1551.660522	788.135
1552.313965	454.758
1552.681396	710.954
1577.373047	542.185
1591.291138	469.855
1595.712402	595.068
1614.320190	697.163
1615.303589	709.624
1616.322510	7623.89
1617.334595	5397.46
1618.332520	2720.72
1619.321289	1048.27
1622.342651	511.357
1627.480957	395.013
1630.313232	343.012
1631.214600	282.751
1632.302368	529.239
1638.290039	306.019
1647.285156	824.582
1649.271606	875.582
1650.284302	494.391
1651.350952	729.885
1655.367188	561.149
1656.348999	959.101
1657.358276	3805.87
1658.349976	2439.32
1659.349365	897.793
1660.411133	497.488
1662.365479	189.873
1666.475952	352.606
1672.330811	468.069
1675.334717	557.35
1686.403687	456.43
1689.643433	513.83
1690.298096	587.892
1696.379639	799.436
1697.411743	895.059
1698.378906	5034.18
1699.391113	3841.89
1700.392334	1137.17
1701.397339	885.6
1703.442871	495.021
1704.451660	483.724
1724.427856	585.042
1727.458740	473.95
1728.431030	856.313
1729.428223	808.283
1730.495361	530.66
1731.328735	504.29
1733.357056	308.3
1737.402588	1094.52
1738.398804	835.253
1739.412476	6582.18
1740.410767	4958.51
1741.412842	2242.29
1742.405640	999.654
1744.448730	746.331
1745.438354	924.846
1746.446899	493.954
1755.403931	546.34
1763.657471	275.845
1778.384399	673.189
1779.420898	578.821
1780.433716	589.43
1781.420410	555.942
1809.389282	455.518
1811.376465	798.081
1812.333374	553.551
1839.449951	302.948
1842.470093	640.324
1843.430908	386.562
1844.409180	522.483
1852.358154	566.542
1858.426392	788.114
1859.439331	525.008
1860.437134	6113.85
1861.445923	4346.77
1862.447998	2295.83
1863.442383	818.413
1866.432983	346.016
1866.716675	314.179
1867.449219	546.816
1876.456787	436.658
1877.443481	533.326
1884.473755	572.999
1889.542847	227.559
1893.390137	449.718
1894.430664	571.8
1896.444580	496.153
1899.472046	1006.72
1900.470947	565.712
1901.464355	6107.83
1902.468018	4628.93
1903.476929	2094.63
1904.476440	955.907
1905.489136	546.583
1917.413086	240.778
1918.490845	300.727
1922.495239	563.291
1925.512085	591.081
1930.472046	632.167
1934.461182	494.646
1935.362183	521.722
1940.492065	1939.49
1941.475098	1613.86
1942.496460	14793.8
1943.496460	11306
1944.505615	6525.4
1945.504517	2485.37
1946.502686	808.845
1947.511719	587.339
1948.558594	442.91
1957.423706	456.32
1958.458862	474.153
1959.487915	716.256
2004.448120	437.09
2019.777100	382.756
2023.557617	285.281
2046.561646	166.66
2047.503906	352.427
2055.442139	427.23
2057.470459	467.602
2061.518066	662.589
2063.530029	2880.68
2064.521729	2379.08
2065.528809	1525.86
2066.520264	664.203
2078.480713	596.695
2079.534180	415.907
2096.481445	571.974
2097.462646	775.662
2102.499268	494.043
2103.630127	457.633
2104.549805	3650.74
2105.557373	2461.39
2106.552979	1587.38
2107.558594	566.495
2126.817627	644.233
2127.573975	431.505
2128.588623	703.32
2135.500977	420.206
2136.551025	263.446
2137.501953	857.704
2138.516113	620.357
2139.536865	438.84
2143.574707	1674.06
2144.580078	1312.96
2145.590576	12880.6
2146.590332	10762.4
2147.597168	5796.76
2148.586670	2329.27
2149.601563	1138.4
2150.619629	576.719
2151.680664	407.801
2160.551270	252.948
2161.575439	475.645
2162.574463	556.176
2166.665527	523.11
2178.831787	311.035
2225.587891	398.261
2226.603027	815.053
2259.515625	363.66
2266.576416	627.393
2280.549805	428.031
2281.635010	424.578
2298.532471	210.989
2305.671143	698.728
2306.668945	450.535
2307.636475	2879.49
2308.651855	2850.56
2309.657227	1931.1
2310.637939	877.926
2311.676025	307.328
2327.907471	267.806
2328.664063	565.685
2330.708740	420.642
2331.713623	644.177
2338.602051	262.83
2340.604736	593.833
2341.636963	818.17
2342.622070	468.928
2343.679932	368.399
2345.674805	448.279
2346.677002	899.161
2347.680420	969.958
2348.676758	6364.84
2349.680176	6459.92
2350.681885	4378.35
2351.703369	1682.75
2352.696045	566.726
2363.603027	292.272
2394.002441	260.566
2409.961670	145.065
2425.021484	347.284
2469.771484	478.83
2470.686768	518.283
2471.705322	453.284
2477.046143	173.031
2484.712891	392.477
2492.766602	272.005
2501.679688	177.304
2502.720703	406.454
2507.731445	241.773
2508.015137	231.652
2509.020996	1034.77
2509.755371	629.96
2510.012451	1323.24
2510.757324	2383.46
2511.027588	861.708
2511.754395	2758.7
2512.040527	495.198
2512.750732	1814.82
2513.769531	1226.9
2523.027344	840.969
2524.046631	918.634
2524.716309	200.635
2525.047363	630.099
2525.996094	344.905
2531.023438	221.381
2535.017822	223.819
2538.015869	277.416
2543.685303	343.806
2544.722656	329.701
2545.689941	321.365
2557.029297	154.823
2617.181152	229.29
2627.619385	255.014
2628.526123	294.206
2637.129639	417.781
2638.157471	526.352
2639.126465	421.089
2640.129639	412.935
2651.158203	207.694
2652.117432	221.991
2656.805908	234.822
2660.005859	317.075
2672.829346	607.336
2673.823975	568.293
2675.787109	390.132
2677.062012	215.707
2697.179199	271.84
2702.252441	158.396
2710.110596	225.831
2711.137695	271.43
2712.138916	430.095
2713.178223	448.313
2714.121338	462.528
2721.180664	186.799
2724.076416	140.873
2725.178711	320.062
2727.123779	364.558
2752.153564	330.501
2753.157227	395.28
2754.148926	562.362
2755.157959	282.332
2784.689941	133.279
2799.412598	159.966
2841.238525	317.153
2852.304688	170.693
2867.260986	156.206
2872.130615	241.771
2874.790283	237.88
2883.684570	94.7891
2884.145508	233.459
2885.250000	382.523
2889.151367	234.753
2890.708740	133.353
2891.295166	241.831
2891.729980	411.798
2892.241699	337.705
2892.708008	557.692
2893.188477	666.056
2893.658203	635
2894.246094	429.866
2894.745605	432.96
2895.176270	225.206
2899.194336	287.786
2899.738525	363.163
2900.149902	284.69
2901.215332	240.136
2903.139893	236.099
2908.184082	254.112
2911.632080	238.426
2913.707764	264.798
2919.675293	176.041
2928.240479	282.194
2955.265625	222.912
2983.776855	143.401
2986.264404	113.865
2991.244629	193.831
2991.772217	175.356
2993.283936	302.775
2993.811035	268.307
2994.281006	486.84
2994.766113	364.69
2995.293701	412.9
2996.298340	257.451
3000.283447	177.07
3000.817139	209.276
3002.239502	283.665
