# Supplementary material for: gQuant, an Automated Tool for Quantitative Glycomic Data Analysis
Source: Front Chem. 2021 Jul 28;9:707738. doi: 10.3389/fchem.2021.707738 (PMC8355585; doi:10.3389/fchem.2021.707738)
Supplement: Supplementary file 1 [file DataSheet3.ZIP › PFBHA Dataset Renamed/ratio 1 to 10-rep3.txt]

TITLE "<<J4_MS_1>> 4700 Reflector Spec #1=>CT[BP = 1333.2, 25408]" CENTROID
TYPE MASSSPEC
999.949707	184.009
1008.928040	434.842
1014.203796	702.225
1014.930237	524.54
1026.340942	442.138
1026.901245	529.487
1032.290894	2004.68
1033.290161	1726.46
1034.262085	729.53
1046.848511	431.615
1047.353516	795.609
1048.263550	1065.82
1060.907959	473.618
1062.251587	591.16
1066.313477	333.78
1067.408691	1110.07
1076.901489	301.387
1077.193848	446.861
1086.821289	505.042
1088.131958	531.904
1089.921265	401.935
1096.221069	677.516
1097.226563	675.232
1102.317261	418.76
1106.391113	228.355
1107.209106	474.185
1111.437256	781.278
1119.281738	443.179
1123.931885	357.075
1128.165649	565.345
1130.168701	4735.25
1131.177979	2516.01
1132.177856	945.792
1135.223145	1133.41
1136.213135	995.317
1137.257935	971.085
1146.162109	531.411
1148.234253	420.294
1151.242554	546.899
1154.884766	284.451
1155.463989	1177.7
1156.464722	618.54
1159.245972	489.06
1169.214111	685.046
1170.182373	617.949
1171.201660	5136.9
1172.204102	2862.95
1173.195801	909.781
1187.162598	442.915
1199.487671	1270.09
1200.494263	1021.81
1201.405029	776.141
1209.933960	241.79
1215.263550	360.324
1221.893799	295.425
1224.924194	440.215
1227.928345	482.768
1230.820679	476.652
1232.552612	468.851
1243.512573	1323.83
1244.501587	1579.36
1254.924683	388.781
1255.349976	512.21
1257.258179	627.675
1258.254272	1331.52
1260.510376	237.378
1261.885742	295.246
1262.421021	367.92
1269.230591	330.65
1275.378906	453.38
1280.660645	250.115
1283.920654	317.397
1287.547119	1337
1288.540649	811.058
1292.220093	1256.11
1293.234131	942.3
1294.193115	483.893
1296.589600	176.478
1297.252563	474.59
1308.279663	411.862
1310.282593	1221.5
1311.287842	1084.13
1313.199951	867.318
1315.259155	1341.23
1316.264282	613.922
1317.249023	597.862
1325.183105	408.836
1329.200195	348.717
1331.235229	3033.74
1331.559814	1124.02
1332.250122	2617.64
1332.576538	990.803
1333.248535	25407.6
1334.252197	12852.9
1335.257690	5091.49
1336.267212	1517.6
1337.271729	439.705
1339.346924	424.023
1347.243286	427.699
1349.212402	786.669
1350.186157	599.772
1350.511475	349.692
1354.295166	382.097
1364.101807	916.771
1365.076172	558.452
1366.177002	879.381
1372.265625	230.782
1374.284058	449.139
1375.601318	1193.11
1376.587891	980.038
1412.785889	155.074
1418.310547	379.014
1419.609985	1037.33
1420.631592	522.721
1431.329346	623.391
1435.258423	527.383
1436.217529	356.418
1437.282104	611.573
1446.519653	375.613
1447.451172	717.213
1448.481323	490.144
1451.335693	381.392
1452.258179	1691.01
1453.266479	489.608
1454.272827	8120.08
1455.283691	5123.17
1456.273804	2026.65
1457.270508	1077.76
1458.346802	562.902
1463.645874	742.11
1464.642212	553.858
1467.223877	410.027
1468.260376	673.279
1469.267944	843.494
1470.260254	801.719
1472.355103	642.182
1493.270508	758.09
1494.288574	664.716
1495.301025	4198.43
1496.306763	2806.56
1497.291382	1118.52
1498.360474	710.702
1501.317139	381.561
1507.677368	741.676
1508.661743	607.803
1512.348755	294.486
1513.358765	644.861
1517.279053	383.688
1524.360718	497.329
1526.260254	1073.23
1527.253052	432.848
1528.258179	1228.06
1529.276123	1136.79
1530.263794	1116.11
1534.312134	476.571
1535.328857	524.81
1536.326294	3829.72
1537.323975	3286.85
1538.319214	1394.19
1539.321167	298.346
1540.360596	567.437
1557.370361	473.454
1577.365845	624.86
1589.226074	374.983
1590.317505	338.609
1614.321899	1048.83
1615.340332	448.48
1616.332642	4100.81
1617.334351	3286.91
1618.338623	1215.91
1619.366089	1182.91
1632.321411	518.932
1641.338501	435.987
1642.328979	371.141
1646.294312	139.629
1647.282593	422.241
1649.267456	881.175
1650.303467	475.69
1651.241333	395.274
1655.352173	459.322
1657.366455	2298.1
1658.371826	1240.67
1659.376831	629.034
1660.365479	503.645
1665.399536	638.943
1666.684814	166.464
1673.337036	398.309
1679.529053	605.167
1681.592407	554.954
1688.675049	183.998
1690.307861	425.771
1696.356323	603.792
1698.387085	3507.58
1699.387329	1591.5
1700.375610	1133.16
1701.133179	238.031
1701.401978	481.654
1714.391113	339.996
1721.435303	372.356
1727.486694	645.237
1729.313599	238.894
1731.367310	407.766
1732.321289	746.921
1737.402832	470.555
1738.383179	891.922
1739.417236	3925.7
1740.422363	3229.64
1741.413330	1638.07
1742.439575	967.459
1743.433960	479.94
1745.471680	860.414
1746.493530	469.047
1752.298340	428.285
1755.344238	737.356
1757.642090	193.529
1758.588379	376.702
1759.695679	314.048
1761.422974	272.701
1763.611084	466.845
1764.641602	565.379
1778.407959	341.921
1780.430176	345.646
1781.403931	577.867
1799.554443	190.819
1807.346313	344.036
1809.357910	339.413
1811.346069	544.276
1812.366577	609.752
1813.366455	499.984
1834.328857	325.777
1843.450439	181.971
1852.365601	254.954
1858.437500	876.227
1859.430786	482.223
1860.434570	2891.83
1861.450684	2881.34
1862.451904	1311.43
1863.460083	742.233
1874.418579	299.709
1875.434937	256.58
1876.405640	382.762
1882.499390	491.382
1889.575195	379.522
1893.372803	283.441
1897.474609	372.595
1899.452026	761.74
1900.450684	644.157
1901.463135	3581.83
1902.473389	2501.23
1903.474365	1231.86
1904.477417	507.521
1907.581543	350.01
1917.439087	343.479
1920.427002	313.917
1924.476196	617.73
1925.512329	639.889
1926.467041	628.094
1930.624390	221.68
1931.587036	361.269
1934.411621	556.536
1935.444458	242.706
1938.774414	253.208
1940.506592	1493.69
1941.477173	1007.81
1942.492554	8391.45
1943.496582	7041.62
1944.507324	3597.24
1945.504639	1743.07
1946.515259	923.364
1947.593872	286.502
1948.553345	541.284
1957.423828	180.808
1958.475342	649.731
1959.463989	337.664
1997.052246	273.276
1997.832886	286.445
2015.790405	242.318
2016.817139	391.859
2022.507446	240.007
2023.442383	437.525
2030.872192	146.011
2037.486572	244.456
2053.459473	222.613
2055.465088	312.399
2057.476074	461.262
2060.518555	412.843
2060.923828	203.185
2061.532227	321.366
2062.538574	521.8
2063.531250	1881.92
2064.523682	1243.17
2065.521240	857.447
2066.549561	618.184
2076.546631	312.236
2077.439209	267.126
2079.525879	421.389
2083.419678	276.739
2086.468018	382.029
2094.449219	285.284
2096.490723	369.954
2097.517578	267.985
2102.538086	313.551
2103.556396	633.506
2104.551758	1650.98
2105.571289	1466.39
2106.562256	990.011
2107.529297	594.147
2119.542969	289.574
2122.643066	657.779
2124.822998	158.584
2125.819336	647.291
2126.826904	375.243
2127.618408	564.868
2127.832031	428.862
2128.652344	544.677
2129.583496	543.854
2132.482910	192.949
2135.460693	385.301
2136.494385	452.024
2137.516357	703.814
2138.506348	363.688
2139.531250	308.35
2140.531738	310.732
2143.572510	1314.89
2144.568115	933.971
2145.593994	8031.88
2146.593750	6379.31
2147.598145	3230.67
2148.576660	1347.2
2149.630371	826.396
2151.665039	530.36
2152.543701	467.977
2153.584473	426.489
2154.571289	231.805
2161.575684	794.255
2162.558594	405.465
2171.551025	263.403
2176.894043	166.881
2225.587402	517.57
2226.591309	364.227
2258.574219	171.058
2266.663086	305.862
2271.546143	148.025
2279.571289	228.127
2281.603760	382.802
2305.629883	339.019
2306.625732	470.814
2307.653076	2075.73
2308.670166	1846.19
2309.656006	978.205
2310.678955	787.498
2311.674316	377.989
2322.680664	395.262
2323.657227	320.133
2336.598633	334.655
2338.604492	457.032
2339.617676	288.767
2340.613037	843.206
2341.627197	607.277
2342.626709	689.741
2343.637451	329.811
2345.609619	204.327
2346.677979	673.604
2347.655518	814.667
2348.694092	4140.53
2349.688721	4375.54
2350.705322	2484.2
2351.708252	886.023
2352.665283	700.719
2364.673584	131.531
2365.643799	328.416
2389.602783	199.981
2394.943359	428.519
2395.975586	442.63
2397.015869	378.086
2407.981689	188.474
2409.034668	330.701
2409.990234	270.953
2410.993896	353.2
2423.589111	103.029
2468.729492	225.748
2469.698486	396.551
2471.727783	199.554
2486.714600	243.625
2493.766602	477.983
2494.984375	510.642
2502.675781	496.519
2503.033203	168.411
2503.643555	288.668
2508.014648	152.871
2509.030273	1887.47
2510.028564	1913.06
2510.765137	1284.84
2511.015381	1301.53
2511.767578	1317.73
2512.055176	763.984
2512.765625	1003.26
2513.009766	673.083
2513.744385	487.245
2514.020508	456.655
2514.768066	299.763
2519.983398	372.403
2521.663818	134.513
2522.094482	237.948
2523.043701	1030.27
2524.058838	1196.63
2525.040283	892.996
2526.071289	715.956
2527.044189	270.315
2537.092773	327.423
2538.058594	197.772
2541.699951	84.7082
2542.686279	295.81
2543.712402	346.122
2544.713135	483.022
2545.714844	397.266
2551.073242	134.407
2573.016357	168.611
2598.017334	165.581
2622.269531	205.856
2626.178467	167.774
2637.135986	478.248
2638.138184	607.067
2639.155762	461.774
2640.156006	308.869
2642.241211	203.421
2642.686523	159.785
2644.978027	216.04
2651.168701	102.746
2652.117676	410.068
2653.175781	368.19
2660.749023	206.22
2670.832275	118.501
2672.796875	336.836
2673.833984	324.163
2674.782715	557.218
2680.066650	191.768
2705.726074	283.773
2711.166748	263.706
2712.162598	644.338
2713.150635	616.075
2714.182861	362.21
2716.131104	229.332
2724.114990	186.412
2725.154297	207.375
2726.164063	327.308
2727.133057	329.459
2740.158447	162.921
2743.170898	245.638
2749.143555	148.584
2752.158447	528.346
2753.150879	622.911
2754.200684	514.234
2755.243652	429.334
2756.192871	335.183
2767.197998	276.518
2839.309326	309.324
2840.317627	198.845
2840.696777	176.088
2841.219971	306.839
2845.373535	174.826
2853.216309	366.061
2870.747803	322.386
2875.219482	147.08
2877.718750	187.632
2883.630859	202.404
2884.683350	467.61
2886.194092	162.264
2891.240479	169.056
2891.717529	404.219
2892.220703	650.334
2892.734619	715.601
2893.220703	747.273
2893.703125	982.74
2894.195557	643.469
2894.739990	345.905
2895.224854	231.381
2899.178711	299.668
2899.751465	376.254
2900.263672	246.407
2900.755127	441.766
2901.218750	308.244
2902.228027	254.373
2902.908936	176.831
2904.138916	174.719
2904.642090	137.556
2905.217529	225.551
2908.085205	174.309
2926.743896	160.848
2927.044434	271.973
2927.739990	169.883
2928.187256	180.84
2928.735840	405.808
2929.292480	310.769
2933.697021	246.956
2940.750977	199.701
2942.314209	189.49
2949.212402	126.626
2956.271729	198.49
2968.274170	146.988
2980.222900	177.915
2984.296875	167.564
2986.267822	257.561
2988.383789	144.923
2991.322021	229.956
2993.271484	325.434
2993.819336	427.39
2994.259277	492.01
2994.771240	429.232
2995.292969	314.701
2995.757568	324.654
2996.286377	374.561
2999.280762	181.221
3002.256592	173.021
3006.231445	197.975
