# Supplementary material for: gQuant, an Automated Tool for Quantitative Glycomic Data Analysis
Source: Front Chem. 2021 Jul 28;9:707738. doi: 10.3389/fchem.2021.707738 (PMC8355585; doi:10.3389/fchem.2021.707738)
Supplement: Supplementary file 1 [file DataSheet3.ZIP › PFBHA Dataset Renamed/ratio 10 to 1-rep1.txt]

TITLE "<<I15_MS_3>> 4700 Reflector Spec #1=>CT[BP = 1331.3, 60261]" CENTROID
TYPE MASSSPEC
1001.235840	681.413
1004.748169	578.984
1008.715576	727.436
1012.326355	825.626
1014.720215	582.294
1023.469543	1346.65
1024.468994	786.533
1028.638062	421.107
1032.356445	4258.23
1033.355713	2715.24
1034.348755	1503.02
1035.304321	1034.7
1036.017822	543.576
1036.274292	825.193
1046.366455	1364.87
1047.357178	1394.54
1048.330933	1552.66
1049.444458	423.788
1050.383057	729.183
1060.128174	478.905
1067.492310	1642.49
1068.485596	645.96
1077.250244	649.191
1080.466064	646.976
1096.361694	794.072
1099.399658	682.87
1102.197632	552.545
1111.505859	2199.27
1112.517700	935.745
1118.294556	2105.8
1120.329956	585.229
1127.213867	551.576
1128.230103	12274.6
1129.244019	5998.31
1130.256958	2019.53
1133.237427	1074.11
1135.287476	1742.06
1136.276855	1135.81
1137.338867	1598.26
1142.770142	573.809
1144.214722	1544.09
1145.193115	1502.31
1146.239502	769.699
1150.285156	1101.6
1151.282349	1836.95
1152.264160	903.892
1155.548950	2927.06
1156.547974	2321.01
1167.237061	962.784
1169.263672	15551.2
1170.269653	7486.82
1171.273071	5508.99
1172.277222	1596.9
1185.241211	2703.75
1186.261719	911.655
1187.260620	576.098
1196.627563	799.458
1199.569458	2733.47
1200.580933	1854.73
1201.576050	721.13
1202.367310	1050
1215.544800	506.872
1222.543579	1277.49
1224.997925	980.655
1226.014282	986.945
1228.036377	590.752
1229.034424	783.596
1237.565796	756.287
1239.321533	1288.96
1243.599121	3996.04
1244.580566	2328.01
1245.574707	933.057
1257.333740	920.195
1267.063477	337.253
1272.308594	451.458
1287.616089	3729.19
1288.628662	2415.64
1289.657349	896.844
1290.289063	2817.85
1291.294556	1787.39
1292.290527	1210.84
1302.225342	353.673
1303.591675	539.89
1306.273438	888.34
1308.322632	775.929
1309.345947	918.322
1313.333740	3111.03
1314.336914	1506.88
1315.351440	1223.83
1329.296021	1725.88
1330.316895	1715.91
1331.317871	60261
1331.652954	2522.54
1332.324341	32248.1
1332.637207	1632.11
1333.327148	17860.3
1333.665527	1121.93
1334.334351	6930.43
1335.328369	2275.6
1336.360352	459.368
1337.351929	989.766
1339.379272	607.27
1347.288208	8043.07
1348.300659	3864.24
1349.298584	3121.61
1350.301392	1237.43
1364.141602	1497.97
1365.146362	1453.72
1366.166504	647.121
1372.344971	669.189
1374.231445	516.77
1375.674316	2453.84
1376.671143	2017.35
1377.672241	1181.73
1378.666870	729.386
1384.663818	622.298
1419.454468	928.912
1419.701416	2048.19
1420.700562	1767.79
1424.592041	724.016
1434.332153	804.194
1435.361572	877.621
1435.638184	319.122
1447.564331	1378.26
1448.406250	395.187
1450.328979	888.093
1452.349365	17990.5
1453.356079	10692.3
1454.357788	6337.4
1455.352905	2035.36
1456.372925	2154.91
1460.396484	369.69
1463.751343	2398.82
1464.722900	1292.18
1465.322144	714.106
1465.700195	1206.06
1466.337646	938.057
1467.349243	1276.13
1468.333496	2521.43
1469.333252	1925.01
1470.329346	1054.66
1475.422363	668.817
1477.693970	571.204
1489.428345	434.037
1491.379028	764.742
1493.378296	8984
1494.380859	5005.41
1495.380981	3755.24
1496.383667	1991.73
1497.415405	969.291
1506.396851	556.634
1507.766479	1735.37
1508.781372	1182.19
1509.353760	1129.22
1510.350098	973.365
1516.437866	348.587
1521.303345	511.401
1524.388184	1395.76
1525.413086	1154.08
1532.371826	329.688
1534.410278	8374.68
1535.415405	4894.95
1536.416992	3313.42
1537.418213	1483.05
1550.383179	1085.47
1551.389038	1276.92
1551.781250	968.417
1552.771851	1323.75
1564.742798	523.706
1567.684692	632.534
1575.440186	589.672
1588.373901	572.391
1595.823486	590.558
1596.426514	482.42
1612.402100	575.748
1614.416382	9792.39
1615.414063	7547.26
1616.423950	3603.61
1617.424561	2618.34
1618.432251	884.264
1629.394897	429.488
1630.387085	1679.5
1631.403198	1280.1
1632.422852	784.743
1633.412231	611.69
1639.890381	558.006
1644.527588	411.17
1646.440186	750.386
1655.443970	3921.37
1656.443481	3109.72
1657.460205	1641.59
1658.466553	1385.57
1671.431030	567.477
1673.456665	686.27
1676.625977	389.701
1678.442505	755.843
1679.549561	748.983
1689.729004	376.216
1690.747681	769.929
1695.520020	315.379
1696.472046	5803.7
1697.474854	3405.57
1698.488892	2535.3
1699.468994	770.02
1700.501709	927.425
1704.538086	453.637
1712.453491	864.952
1714.462402	438.224
1719.545288	691.82
1721.524780	625.203
1727.555054	512.205
1735.502441	197.574
1736.519531	991.712
1737.510376	7083.05
1738.512939	4837.87
1739.517578	3143.24
1740.514771	1737.37
1741.527588	864.7
1744.573242	713.406
1745.564575	845.045
1753.497803	1022.99
1754.483398	868.313
1760.537231	601.552
1776.501831	740.166
1777.487427	550.065
1779.564453	903.804
1791.399048	361.566
1799.831665	319.335
1817.496826	168.018
1832.556763	324.988
1840.580322	434.531
1841.534668	332.738
1856.531860	555.652
1858.539307	6519.37
1859.541016	4683.75
1860.546143	2872.36
1861.542969	1620.32
1862.580933	768.403
1874.521118	782.445
1875.521851	872.513
1876.525024	630.028
1881.557373	581.857
1898.620117	315.645
1899.572632	6400.34
1900.579346	5480.49
1901.577026	3092.68
1902.592896	1646.15
1903.614990	1060.05
1907.609131	702.527
1912.626465	363.636
1915.558594	937.195
1916.544312	611.358
1917.550293	555.875
1922.622192	936.112
1923.588623	678.106
1924.566772	866.582
1930.626709	663.991
1933.526978	256.824
1937.514893	422.065
1938.559814	507.495
1939.568726	390.386
1940.604492	15670.8
1941.605469	12492.3
1942.606201	7518.95
1943.617065	2999.76
1944.628052	1704.16
1945.619019	1157.59
1951.487183	277.557
1956.573486	1976.75
1957.567017	1340.02
1958.563965	1170.41
1959.588745	722.8
1960.601440	497.734
1963.668091	465.017
1964.597656	471.498
2015.977661	545.365
2017.935547	454.132
2029.790039	532.298
2061.643555	2853.74
2062.647217	2458.76
2063.644531	1783.38
2064.645996	894.164
2074.638184	245.407
2076.607666	669.245
2077.613281	475.767
2079.630371	402.593
2091.896240	268.954
2093.606201	727.769
2102.673828	2907.5
2103.667480	2369.48
2104.677002	1818.36
2105.653564	1061.04
2108.665527	262.768
2118.683594	417.06
2121.793945	495.494
2125.749023	720.544
2126.710449	624.249
2141.714844	758.15
2142.705322	648.093
2143.710693	10717.9
2144.708252	11239.6
2145.715576	7681.87
2146.716064	2915.39
2147.724609	1144.15
2148.705566	592.098
2149.736572	271.765
2150.834717	761.338
2151.803711	579.017
2159.672119	1363.33
2160.686035	1341.42
2161.718994	670.378
2162.696777	359.541
2223.728271	462.384
2224.722412	947.759
2225.740479	636.031
2254.592529	397.272
2263.706787	286.33
2266.745605	255.598
2294.049072	344.509
2304.773682	297.529
2305.787354	2621.57
2306.766846	3219.31
2307.782471	2437.19
2308.794922	670.111
2321.756348	569.906
2335.056885	275.099
2335.737305	201.282
2343.749268	271.364
2346.815430	6255.04
2347.820557	5876.91
2348.815430	4440.14
2349.821045	2357.24
2350.827393	1237.9
2351.852539	493.61
2362.774902	841.4
2363.794434	503.697
2364.804199	584.021
2365.810791	387.967
2387.282471	249.172
2395.134277	499.442
2396.104004	669.477
2467.892822	709.603
2468.900879	693.123
2476.162842	111.848
2477.236572	545.638
2483.842773	281.47
2491.921387	581.015
2503.839111	209.094
2508.889648	2578.95
2509.145996	1044.25
2509.888672	2224.54
2510.166016	1297.98
2510.899170	1479.66
2511.143799	1229.34
2511.923340	1311.3
2512.193115	461.097
2513.197998	594.483
2514.158691	545.312
2515.160889	261.017
2523.204346	404.314
2524.175537	789.773
2524.853271	399.583
2525.186035	613.908
2526.191406	423.041
2531.177979	220.123
2533.021484	460.167
2538.145752	385.937
2539.851074	192.339
2561.185059	388.517
2605.589355	164.846
2609.135986	287.275
2618.338135	187.613
2633.256348	231.714
2637.265381	368.721
2638.244141	479.872
2639.298340	470.261
2651.304443	451.399
2662.286377	104.337
2670.954346	367.405
2671.952637	498.201
2672.971436	454.425
2682.034180	265.562
2711.324463	512.57
2712.257568	697.915
2713.306885	421.146
2714.316895	398.187
2715.299561	240.597
2723.166260	322.177
2726.362061	191.209
2737.297607	224.437
2752.379639	438.655
2752.969971	174.619
2753.339111	480.142
2754.304688	392.296
2755.362061	377.842
2756.330811	274.284
2761.329346	153.936
2766.323975	270.835
2772.511230	200.246
2816.810791	128.968
2825.362305	120.376
2840.465332	226.125
2855.348633	312.845
2856.045410	166.801
2862.350586	129.996
2869.553223	343.559
2874.423828	108.915
2878.375000	265.733
2879.522949	211.079
2890.370850	142.994
2891.365723	330.546
2891.926025	485.309
2892.374268	507.033
2892.914307	317.839
2893.385986	265.679
2893.928223	354.748
2894.349609	392.215
2894.881836	379.093
2896.866211	265.817
2911.898682	232.617
2923.466553	262.34
2929.549561	205.23
2942.329834	276.798
2944.847656	219.117
2977.387451	264.672
2979.699463	180.697
2992.418457	113.018
2993.002930	122.179
2994.469482	406.851
2994.953613	499.986
