# Supplementary material for: gQuant, an Automated Tool for Quantitative Glycomic Data Analysis
Source: Front Chem. 2021 Jul 28;9:707738. doi: 10.3389/fchem.2021.707738 (PMC8355585; doi:10.3389/fchem.2021.707738)
Supplement: Supplementary file 1 [file DataSheet3.ZIP › PFBHA Dataset Renamed/ratio 10 to 1-rep2.txt]

TITLE "<<I16_MS_2>> 4700 Reflector Spec #1=>CT[BP = 1331.3, 43989]" CENTROID
TYPE MASSSPEC
1005.422485	591.803
1007.017639	954.195
1008.991272	680.396
1009.368896	893.848
1014.294739	1345.67
1016.995789	680.593
1019.818298	567.864
1022.409607	363.977
1023.462769	928.257
1030.026855	391.261
1032.035645	663.444
1032.360229	3051.44
1033.351196	2616.35
1034.293213	1815.12
1035.040039	619.67
1035.351074	2270.82
1036.282471	1109.85
1040.031006	1026.98
1043.994019	553.31
1046.385986	1649.92
1047.389771	769.901
1048.366699	1019.77
1049.387207	1311.77
1052.358521	1255.2
1054.250610	456.863
1056.296753	1198.91
1062.375977	696.682
1062.976685	882.679
1067.496338	2113.4
1069.241577	542.542
1074.233398	598.071
1075.990967	960.386
1083.005981	554.844
1086.009033	395.856
1086.410156	645.772
1092.991333	389.259
1096.305420	513.92
1106.284302	487.626
1110.258911	465.442
1110.459473	821.667
1111.509644	1496.76
1112.513062	1501.41
1114.115112	585.476
1118.314575	723.769
1128.246582	8346.06
1129.241943	3773.96
1130.252441	1965.24
1133.306641	850.18
1134.321167	400.113
1135.306274	2207.29
1136.299683	1861.79
1137.347046	1500.96
1144.212158	892.679
1151.318970	1783.62
1152.307495	1031.88
1155.547363	2005.91
1156.275635	388.698
1156.542114	1508.17
1157.516113	631.708
1169.272095	10265.1
1170.279907	5718.84
1171.277344	3598.21
1172.293091	936.165
1185.245117	673.977
1199.577393	3129.54
1200.578125	2151.87
1207.330688	611.665
1225.009277	376.065
1226.032471	816.296
1230.408447	961.081
1238.479492	873.242
1243.593994	3494.93
1244.591553	1524.97
1245.584106	1015.88
1249.252319	974.021
1255.004028	560.964
1255.415649	737.562
1257.367554	761.978
1259.591675	295.184
1273.973877	401.347
1275.593872	591.06
1276.029053	656.782
1279.554565	675.122
1287.631470	2707.16
1288.633179	1682.6
1290.302368	3673.53
1291.308960	1209.64
1292.291382	640.249
1297.426880	818.266
1308.357544	865.423
1309.380005	1037.03
1313.340576	1795.32
1314.348267	734.385
1315.326294	715.564
1321.378418	898.487
1327.532715	616.064
1329.316284	1945.38
1330.333740	1020.69
1331.327759	43988.7
1331.661377	2513.81
1332.330933	25513.1
1332.654541	1329.15
1333.337158	14158.1
1334.330933	4782.71
1335.349609	1159.78
1336.371216	1083.08
1339.442505	792.692
1347.300415	3064.88
1348.312134	1425.05
1349.318848	1788.15
1350.307495	711.523
1354.383667	508.048
1361.694092	359.903
1364.196045	861.544
1365.125732	588.745
1372.340088	441.892
1375.690918	2069.01
1376.695190	1216.43
1377.703125	1227.73
1387.531006	418.647
1396.591675	948.887
1419.717407	1680.95
1420.705566	1401.32
1421.404907	684.666
1421.692627	1066.04
1424.594360	176.092
1433.311279	492.766
1434.370850	1029
1447.576050	418.516
1448.605103	761.465
1449.330811	536.469
1450.330933	609.24
1451.342163	663.965
1452.357300	14380.8
1453.364990	8512.82
1454.369507	4305.39
1455.362915	2586.99
1456.385986	1014.47
1463.747437	1301.46
1464.731689	1195.08
1465.344971	708.714
1465.771240	1154.32
1466.359863	785.947
1467.380493	1090.77
1468.350220	1682.09
1469.376831	862.788
1470.368042	861.827
1475.396362	783.702
1478.300659	549.765
1479.757446	417.737
1493.393311	7579.87
1494.387451	3987.27
1495.387451	2448.61
1496.384155	861.796
1499.478271	602.485
1502.459961	545.938
1507.781250	1423.15
1508.757568	1387.61
1509.362305	846.32
1509.756592	1065.93
1516.430542	730.221
1517.456421	652.376
1524.441528	865.024
1525.734375	413.561
1526.363281	1205.53
1534.420776	7097.07
1535.419800	5194.01
1536.432983	2577.53
1536.785767	235.028
1537.422607	747.081
1540.484863	745.383
1542.480835	705.696
1550.393921	775.941
1551.801880	636.555
1588.429321	396.358
1595.780273	774.481
1596.396851	704.852
1614.426514	7509.7
1615.429077	5678.11
1616.437012	3152.65
1617.423584	1239.22
1618.428833	580.511
1627.447632	407.131
1630.429199	712.621
1637.510620	712.107
1639.888306	1091.38
1645.371948	407.574
1651.388184	183.122
1655.454956	3721.84
1656.455322	2126.99
1657.473022	1640.99
1658.466431	942.061
1675.688721	383.316
1678.494507	410.777
1680.017578	356.013
1686.453003	537.462
1688.748413	463.615
1695.489136	316.132
1696.488770	4660.43
1697.494141	2990.75
1698.498169	1508.49
1699.485352	1178.23
1702.649536	881.078
1703.607422	826.226
1705.548584	1047.53
1710.431396	490.357
1719.532349	529.78
1727.606567	626.309
1727.860352	260.845
1735.496704	421.291
1737.519775	6659.91
1738.513794	4699.37
1739.522827	2806.62
1740.524658	1377.28
1741.580322	909.673
1743.558960	440.547
1744.627319	991.947
1745.597046	1087.93
1746.593506	794.896
1753.463623	596.254
1763.737305	680.567
1778.523804	540.25
1793.710083	302.733
1798.454590	475.892
1818.534424	571.998
1824.697632	411.326
1847.668091	557.445
1856.574585	415.635
1858.555664	5447.38
1859.560669	4385.68
1860.563477	2654.09
1861.561279	1269.67
1864.952148	344.369
1865.624268	286.253
1874.561157	773.14
1897.556152	469.055
1899.580933	5582.5
1900.584961	4251.94
1901.595703	2341.11
1902.595581	1666.28
1903.602173	470.214
1904.628784	716.278
1909.934937	282.821
1915.565063	619.14
1916.543457	565.317
1917.594360	551.819
1922.653442	1173.09
1923.616821	473.278
1924.622314	549.092
1931.680786	543.429
1938.587646	882.259
1939.610840	809.567
1940.616211	12332.4
1941.621094	10293.9
1942.627319	6131.14
1943.631226	2966.62
1944.626099	1254.24
1945.663208	655.923
1946.024780	299.649
1946.650879	867.089
1947.638306	437.045
1948.656860	832.094
1949.677612	541.128
1956.623291	673.469
1957.613281	1031.66
1958.585205	793.422
1959.560791	710.444
1962.712036	461.071
1964.735596	546.799
1966.006592	406.201
1977.541016	154.58
2001.606079	449.94
2016.979980	595.016
2017.548218	200.996
2018.823364	267.765
2020.626709	327.762
2027.977295	140.304
2042.590088	262.882
2059.661865	455.993
2061.659668	2527.68
2062.649414	2432.24
2063.657227	1881.17
2064.665283	671.647
2065.657227	510.568
2074.584961	445.917
2076.701904	418.919
2077.657715	693.414
2078.665771	578.952
2089.450928	193.787
2100.680664	289.341
2102.686279	2131.39
2103.687012	2135.75
2104.710938	1212.54
2105.682129	721.033
2105.998779	289.148
2116.709961	274.619
2120.723389	628.343
2124.810547	450.38
2125.954346	295.593
2126.704590	784.007
2141.714600	436.062
2142.723633	721.077
2143.719482	11125.6
2144.721436	10664.5
2145.726807	5830.83
2146.734375	2997.52
2147.735840	1459.75
2151.783203	570.132
2159.699707	1012.03
2160.708740	790.196
2161.694580	587.105
2162.713135	586.866
2171.706543	171.779
2197.645264	262.727
2223.729492	390.764
2224.741455	981.66
2237.675049	172.123
2262.819336	343.859
2265.779297	451.845
2279.709473	419.815
2280.750488	631.383
2283.062988	252.088
2289.868164	416.946
2293.082031	320.533
2304.817383	276.947
2305.791504	2619.6
2306.792236	2455.28
2307.799072	2257.25
2308.823486	1282.22
2309.771484	715.727
2322.833740	360.471
2328.864502	548.861
2329.808105	390.409
2337.708984	269.117
2344.841309	636.034
2346.830566	5251.74
2347.834473	5406.96
2348.841064	3999.45
2349.840820	2288.2
2350.865723	1084.75
2351.828369	213.821
2362.792480	682.357
2363.810059	488.415
2364.846436	402.051
2395.115723	342.725
2396.108643	720.98
2397.145264	444.26
2409.081787	382.907
2441.759033	227.319
2467.838867	421.882
2468.873047	518.078
2482.885742	464.542
2483.837891	371.949
2491.185547	299.191
2504.173340	236.422
2508.179932	615.523
2508.899170	2028.42
2509.181152	1149.01
2509.912109	2114.4
2510.178711	1662.58
2510.915527	1600.37
2511.193604	1673.79
2511.928955	1002.23
2512.176758	935.812
2513.179199	357.222
2514.053467	519.834
2523.186279	763.364
2524.200195	898.078
2525.196289	1005.64
2525.868896	199.639
2526.192627	423.3
2527.241943	332.655
2528.214844	439.634
2532.162598	279.119
2572.962891	397.397
2579.770020	267.103
2580.298096	303.941
2582.887451	154.103
2636.251465	134.191
2637.314941	510.456
2638.299072	484.462
2639.287354	793.02
2642.907227	169.355
2651.284180	310.115
2670.982910	592.425
2672.012451	721.314
2673.001709	293.892
2674.039551	341.771
2689.624023	192.822
2694.618164	227.897
2711.301025	725.278
2712.298096	909.51
2713.331299	581.295
2714.313232	269.701
2725.255127	478.263
2726.330322	487.871
2727.282715	399.679
2734.291504	254.211
2749.299072	295.666
2752.345703	432.993
2753.357910	693.5
2754.397461	463.631
2755.406494	370.727
2767.346680	266.792
2769.423828	326.973
2782.191650	132.936
2787.450439	203.872
2812.207764	176.542
2815.039551	250.642
2839.440918	311.785
2840.398438	395.976
2856.451660	226.424
2875.882813	209.392
2877.528076	147.639
2878.401855	334.58
2883.784424	142.036
2890.441162	155.003
2891.900635	549.62
2892.389404	664.85
2892.938477	501.366
2893.391357	680.496
2893.898438	636.724
2894.901123	315.361
2898.884033	241.771
2899.442383	186.645
2899.865967	275.544
2900.396973	392.851
2900.964600	232.636
2903.868896	176.791
2909.907227	147.636
2914.856934	231.065
2920.366699	192.97
2929.858154	255.28
2935.503906	358.881
2954.518311	405.219
2957.420410	196.274
2970.401855	188.737
2982.907227	134.941
2991.037598	185.068
2992.401123	105.895
2993.980713	452.884
2994.460205	469.933
2994.984863	374.057
2995.900879	376.403
3003.352783	169.679
