# Supplementary material for: gQuant, an Automated Tool for Quantitative Glycomic Data Analysis
Source: Front Chem. 2021 Jul 28;9:707738. doi: 10.3389/fchem.2021.707738 (PMC8355585; doi:10.3389/fchem.2021.707738)
Supplement: Supplementary file 1 [file DataSheet3.ZIP › PFBHA Dataset Renamed/ratio 1 to 1-rep2.txt]

TITLE "<<G12_MS_6>> 4700 Reflector Spec #1=>CT[BP = 1333.4, 25465]" CENTROID
TYPE MASSSPEC
1032.434570	1635.47
1033.412842	965.389
1035.357300	899.989
1036.328613	1415.42
1048.407471	327.95
1067.555420	713.496
1111.563232	1238.55
1118.363525	871.874
1128.304321	3821.23
1129.305786	1904.49
1130.312622	4424.1
1131.322632	1748.08
1132.326172	485.226
1135.392944	1375.42
1136.367554	1285.06
1137.370483	651.976
1151.364258	1192.53
1152.356323	819.414
1153.342651	783.295
1155.565552	1022.14
1169.329956	4527.36
1170.336792	2364.51
1171.339966	5310.76
1172.347046	2506.16
1173.355347	741.384
1187.291382	445.366
1198.353760	423.659
1199.618408	924.46
1243.657227	922.779
1244.653320	389.207
1256.399658	578.998
1257.404541	607.707
1287.676636	990.205
1288.680542	863.077
1290.346558	1156.2
1291.355469	764.635
1292.358887	1441.12
1293.366699	769.024
1298.410767	610.744
1313.399780	1112.59
1314.370361	571.042
1315.387573	945.455
1316.400269	678.738
1321.424316	933.091
1322.440063	353.579
1329.417480	515.008
1331.368774	23077.1
1331.696045	742.729
1332.375000	12399.2
1333.379272	25464.5
1334.386108	12973.4
1335.384644	4235.48
1336.395020	1661.28
1337.391235	590.653
1338.436890	799.416
1339.429688	566.186
1347.346558	1142.46
1348.341797	491.413
1349.355835	1464.09
1350.361084	697.384
1351.372925	409.888
1364.197388	399.402
1372.397339	302.627
1375.723755	709.075
1419.718140	557.419
1434.381714	1237.93
1441.479126	611.148
1450.368286	392.254
1452.388428	7599.6
1453.391602	4735.97
1454.396729	8410.38
1455.401978	4441.6
1456.405518	1874.02
1457.418579	713.153
1463.754028	667.923
1467.371704	775.544
1468.367188	779.447
1469.386841	600.34
1470.368286	633.408
1471.378052	464.337
1483.420166	563.333
1493.407471	3920.31
1494.408447	2727.72
1495.423340	4231.62
1496.427246	2650.65
1497.427246	1065.06
1507.772827	873.617
1516.470825	579.935
1524.473389	805.308
1525.466553	795.02
1534.435303	3967.66
1535.437134	2372.78
1536.445801	4466.58
1537.449463	2533.3
1538.449219	1455.47
1539.459717	573.678
1542.498535	596.696
1543.516724	570.615
1575.446167	238.729
1596.411743	388.74
1614.425293	4354.75
1615.430542	2997.76
1616.436157	5244.54
1617.441528	3132.35
1618.448730	1718.89
1619.444458	582.604
1644.458496	901.257
1655.448364	2256.28
1656.457153	1314.8
1657.458618	2531.97
1658.461182	1399.67
1659.474121	720.98
1661.527222	188.4
1678.504761	376.806
1696.467407	2651.71
1697.474731	1917.61
1698.485718	2920.34
1699.483765	2190.52
1700.497803	943.363
1704.537720	456.525
1719.547607	287.364
1727.550049	824.944
1728.505859	784.669
1737.493530	3642.2
1738.497314	2908.28
1739.506348	5367.76
1740.512085	3004.52
1741.513794	1825.73
1742.526367	778.706
1743.547607	525.05
1744.562256	849.361
1745.557251	927.202
1746.550537	528.528
1753.475098	280.127
1754.489380	383.273
1755.455322	461.253
1776.527954	381.204
1778.479370	658.609
1800.414673	650.391
1840.506348	341.524
1858.513062	2974.43
1859.516846	2276.05
1860.521851	4408.81
1861.526245	2947.26
1862.523560	1137.87
1863.531250	586.558
1874.502808	328.303
1876.491699	457.589
1899.534546	3425.72
1900.532959	2469.86
1901.547729	4502.89
1902.548462	3109.72
1903.539429	1136.16
1904.550903	704.997
1907.562744	286.302
1918.507813	365.696
1923.558472	535.971
1924.539429	728.064
1930.589600	449.618
1938.551270	444.983
1940.554932	8691.96
1941.558838	6808.07
1942.561523	11729.7
1943.572632	8680.49
1944.574707	3685.51
1945.571777	1270.94
1946.567627	512.308
1947.613037	436.694
1948.628052	831.105
1949.614868	521.252
1956.528809	540.468
1957.518555	578.729
1958.523315	762.833
1959.533447	345.679
1960.531982	281.55
2061.562500	2078.51
2062.569580	1654.54
2063.567871	2195.58
2064.585449	1721.89
2065.573975	763.034
2066.584473	502.105
2078.569092	415.753
2079.554199	401.076
2102.574463	1585.69
2103.588867	1526.22
2104.605225	2326.31
2105.607422	1876.94
2106.607666	754.522
2107.599365	410.916
2125.631348	472.168
2126.621582	345.792
2127.635742	659.854
2128.659668	463.035
2129.620850	473.066
2143.612793	7941.2
2144.619629	7142.39
2145.623779	10756.2
2146.630127	8138.76
2147.632568	4044.51
2148.631592	1775.96
2149.625732	635.399
2150.668213	271.311
2151.677734	490.927
2159.594971	399.031
2160.561523	445.59
2161.593994	503.957
2162.584961	511.02
2166.674072	261.156
2223.601563	410.532
2224.594238	351.318
2225.601074	519.407
2226.629639	512.713
2264.625488	254.911
2266.635498	417.56
2279.625488	293.259
2280.637207	394.613
2303.648926	232.512
2305.655518	1941.3
2306.653320	2056.11
2307.653076	2784.66
2308.659668	2184.04
2309.657959	1064.5
2310.664307	752.047
2311.656494	544.757
2323.621826	349.838
2328.741943	241.598
2329.692383	359.928
2330.677734	369.516
2338.593750	145.531
2346.665771	4346.88
2347.669189	4052.59
2348.681152	6248.02
2349.683594	4838.77
2350.688232	2508.98
2351.687500	1121.6
2352.679443	440.429
2362.676025	277.516
2363.630859	350.182
2364.654541	496.606
2467.702148	231.467
2468.679199	374.158
2469.697754	488.032
2470.693848	441.482
2482.630127	117.967
2508.713867	1711.36
2509.712646	2117.98
2510.706299	2446.36
2511.716064	2459.84
2512.718262	1254.94
2513.719482	560.71
2514.799316	305.882
2524.683594	233.57
2670.727051	384.521
2671.760498	328.186
2672.744385	336.152
2673.757080	594.519
2674.752930	449.423
2675.741455	253.948
2712.040283	144.004
