# Supplementary material for: gQuant, an Automated Tool for Quantitative Glycomic Data Analysis
Source: Front Chem. 2021 Jul 28;9:707738. doi: 10.3389/fchem.2021.707738 (PMC8355585; doi:10.3389/fchem.2021.707738)
Supplement: Supplementary file 1 [file DataSheet3.ZIP › PFBHA Dataset Renamed/ratio 1 to 1-rep3.txt]

TITLE "<<H12_MS_5>> 4700 Reflector Spec #1=>CT[BP = 1333.4, 17815]" CENTROID
TYPE MASSSPEC
1000.836914	545.518
1002.859558	690.594
1005.856323	863.787
1009.832703	788.073
1013.851501	669.289
1015.847046	1475.37
1019.821655	493.395
1032.454346	2179.6
1033.466675	1316.81
1035.409180	1458.26
1036.366943	1073.66
1047.443359	1113.25
1048.467529	1128.27
1058.466064	982.997
1059.468384	1216.83
1065.532471	1000.38
1067.524658	1163.48
1111.567383	1485.43
1118.387207	718.508
1128.311890	2705.68
1129.323975	1738.19
1130.317261	2756.36
1131.324951	886.866
1135.382935	1019.13
1136.379761	1597.6
1151.392090	911.505
1155.609497	1253.53
1169.340576	3152.96
1170.341675	1396.23
1171.349243	3408.42
1172.349243	2054.12
1173.816040	523.397
1180.813354	962.883
1184.817749	1040.12
1186.750244	1206.33
1189.805298	909.954
1196.749390	1218.88
1199.630371	1360.02
1200.687988	1079.96
1201.707397	1118.48
1243.654663	1273.74
1256.432007	1018.36
1272.395386	897.843
1287.690063	1245.5
1290.369263	826.627
1292.364624	796.469
1313.388062	995.212
1321.447754	1056.81
1331.371582	15728.3
1332.378784	8608.49
1333.379395	17815.1
1334.388672	8714.83
1335.393066	4015.78
1336.395752	1023
1347.357544	707.864
1349.369629	1035.99
1375.721191	1280.56
1376.725586	946.471
1383.647949	665.118
1419.756958	815.537
1452.391357	5034.27
1453.390381	3309.26
1454.401733	6502.66
1455.405273	3404.36
1456.417480	1253.05
1463.765625	662.656
1468.372314	746.964
1483.454468	407.891
1493.410278	2583.26
1494.420044	1753.28
1495.421387	2919.88
1496.435669	2205.51
1497.434570	841.594
1524.496216	1082
1534.440308	2919.06
1535.447632	2057.3
1536.450562	3522.53
1537.460571	2104.64
1538.458618	1107.45
1551.780640	436.408
1614.433594	2920.42
1615.428101	2299.74
1616.440063	3418.92
1617.452271	2234.96
1618.441040	725.191
1654.517212	501.934
1655.447388	1446.39
1656.458740	1027.55
1657.458008	1510.73
1658.462891	1145.93
1696.479248	1469.52
1697.480591	1419.75
1698.489136	2209.45
1699.493530	1192.06
1700.484131	805.963
1727.571045	890.971
1728.576050	698.004
1737.494507	2811.22
1738.496582	2152.9
1739.508057	3239.11
1740.515381	1883.95
1741.527466	1449.95
1742.537354	720.206
1744.567749	618.846
1745.594360	525.196
1760.574707	429.543
1776.451172	314.22
1778.525024	629.451
1779.521484	470.746
1858.512451	2446.89
1859.509888	1676.07
1860.522949	2610.86
1861.526123	1858.14
1862.533325	835.009
1863.555176	380.121
1899.540527	2422.61
1900.535278	1812.77
1901.544312	3263.1
1902.545166	2151.99
1903.553345	1176.69
1904.555054	657.711
1923.565796	285.461
1925.578613	374.517
1930.602173	583.918
1938.572998	384.131
1940.557983	5468.62
1941.560425	4930.84
1942.574951	7288.12
1943.576172	5122.18
1944.575195	2558.54
1945.571533	1033.79
1947.578003	240.443
1948.637817	516.163
1956.584595	434.686
1957.540161	485.941
2061.571289	889.032
2062.586182	978.498
2063.579102	1728.27
2064.589355	1084.19
2065.572510	626.393
2102.601563	1184.94
2103.587891	858.225
2104.605957	1364.95
2105.617188	1044.5
2106.608643	673.429
2107.597168	318.728
2125.598389	318.622
2136.552979	263.534
2143.613037	4410.22
2144.624023	4677.07
2145.628906	6534.61
2146.634033	4950.32
2147.636719	2478.99
2148.629883	1009.78
2149.639893	411.273
2159.600830	209.093
2223.564453	235.203
2264.574951	187.714
2265.604980	272.663
2279.612305	141.556
2305.652588	1220.56
2306.660400	1295.38
2307.657959	1933.57
2308.667236	1656.08
2309.674072	868.737
2310.680908	453.888
2338.545410	137.206
2346.668457	2204.7
2347.682861	2434.03
2348.680420	3724.99
2349.686279	2919.63
2350.689697	1479.71
2351.708252	725.572
2352.695313	288.995
2394.991211	86.5444
2467.679688	300.996
2468.678223	110.242
2469.681396	275.975
2470.689453	331.743
2483.665039	142.751
2508.706299	1230.78
2509.781738	1255.2
2510.715332	1770.81
2511.726807	1298.76
2512.735596	888.11
2513.699951	501.644
2521.942139	88.428
2525.999023	131.961
2528.071045	150.111
2670.756592	288.382
2671.736572	204.309
2672.770508	317.97
2673.750000	214.915
2702.655029	61.5559
2711.036377	73.2221
2753.030518	248.814
2841.116455	169.643
2903.513916	70.9388
