# Supplementary material for: gQuant, an Automated Tool for Quantitative Glycomic Data Analysis
Source: Front Chem. 2021 Jul 28;9:707738. doi: 10.3389/fchem.2021.707738 (PMC8355585; doi:10.3389/fchem.2021.707738)
Supplement: Supplementary file 1 [file DataSheet3.ZIP › PFBHA Dataset Renamed/ratio 1 to 5-rep1.txt]

TITLE "<<I11_MS_1>> 4700 Reflector Spec #1=>CT[BP = 1333.3, 80211]" CENTROID
TYPE MASSSPEC
1002.652893	631.503
1003.682434	1046.95
1007.679443	766.403
1014.225586	786.737
1015.030090	593.13
1019.709351	765.129
1022.373657	645.348
1022.967407	669.008
1023.408020	1242.6
1029.677246	970.58
1032.341553	4497.36
1033.335571	2560.38
1034.330933	1330.94
1035.224487	1372.09
1036.219727	3079.43
1037.058594	707.675
1046.342163	1338.6
1047.355713	870.019
1048.329590	1910.02
1049.314941	763.581
1067.468262	1717.76
1068.501953	987.44
1072.589966	569.214
1077.242676	741.956
1090.843018	846.015
1094.254883	631.901
1096.289795	1326.05
1101.775269	328.848
1110.221313	612.534
1111.486450	1308.88
1116.774170	601.402
1118.254272	1373.88
1119.270142	1053.53
1127.731689	773.52
1128.204834	2475.16
1129.221924	1542.85
1130.218384	13954.5
1131.227661	6331.79
1131.736450	361.352
1132.221924	1620.28
1133.242554	1049.27
1134.258911	792.671
1135.281860	2117.12
1135.719604	546.449
1136.304932	1874.98
1137.291138	1450.45
1138.309448	737.675
1145.744629	798.824
1146.218018	677.547
1147.735962	1002.06
1149.188354	679.331
1149.674316	666.078
1150.718628	679.845
1151.282104	1854.09
1151.680176	800.138
1152.284546	989.469
1152.762695	679.484
1153.263550	645.571
1155.272827	649.838
1155.514404	2841.96
1156.534058	1271.24
1160.743652	574.235
1161.702759	537.076
1162.679321	870.581
1169.238525	4489.71
1170.240845	2084.45
1171.254028	18031.9
1171.669189	421.194
1172.257446	9070.94
1173.259644	2574.95
1173.718140	488.083
1174.268066	798.479
1174.683472	1077.3
1177.639648	818.755
1180.683228	546.776
1183.675781	749.456
1187.219116	760.977
1187.705688	408.794
1193.987305	311.41
1198.251709	950.371
1199.540527	2640.07
1200.562866	1981.45
1207.677368	553.215
1210.607178	1059.87
1212.582520	801.829
1215.535278	683.8
1218.356079	769.686
1227.565552	1247.6
1228.039185	963.887
1238.335938	441.945
1243.564819	2062.91
1244.569092	1897.28
1245.552734	1200.24
1256.370239	1552.79
1257.356689	1320.73
1258.334106	794.038
1261.740112	340.147
1271.354492	908.914
1272.292358	929.732
1280.310425	873.326
1287.589844	2692.57
1288.596924	1522.87
1289.599731	660.539
1290.256104	925.945
1291.280273	1491.13
1292.284790	4042.76
1293.289551	3131.19
1294.271851	1643.63
1297.354736	695.047
1298.345459	1384.77
1307.270264	433.263
1307.477417	338.535
1310.344238	1550.91
1311.365234	1156.19
1312.338379	672.871
1313.317749	851.65
1314.322632	1031.63
1315.303467	2798.7
1316.321045	2764.5
1317.315674	1135.86
1321.340820	1007.38
1322.392334	1174.92
1329.267334	651.773
1331.295776	18224.8
1331.625977	2336.74
1332.292358	10399.8
1332.630615	1340.51
1333.304321	80210.5
1334.308960	46226.4
1335.315063	19493.4
1336.313354	5782.34
1337.307129	964.439
1338.325317	1481.7
1339.362427	1548.18
1340.357544	741.247
1347.250977	548.694
1349.284180	3282.66
1350.278687	1684.91
1351.289185	1153.86
1355.355713	617.074
1359.668213	557.197
1364.135254	787.089
1365.143555	477.536
1374.335693	567.836
1375.639648	2382.44
1376.638306	2230.73
1377.607666	1943.63
1378.531128	627.701
1383.461670	746.132
1392.621704	677.939
1418.385376	428.519
1419.677734	1587.28
1420.656860	1245.06
1434.323975	768.268
1436.343018	889.277
1437.341064	852.47
1442.398193	822.458
1448.564087	390.886
1451.306396	621.323
1452.331055	5687.3
1453.334473	3822.53
1454.334717	28067.1
1455.340088	15789.6
1456.345947	6202.88
1457.359253	1953.66
1458.350952	1200.17
1460.436768	675.56
1461.592896	527.496
1463.694092	1872.28
1464.698730	964.263
1465.671631	712.564
1467.323608	846.454
1468.336426	679.223
1469.329224	1597.84
1470.322021	1716.5
1471.325073	1529.68
1477.363892	705.636
1478.352905	1095.82
1479.371826	893.612
1483.384766	906.59
1492.429321	404.833
1493.336304	2879.32
1494.360962	1943.13
1495.366211	14431.8
1496.369019	10221.1
1497.367310	2998.32
1498.385498	1576.52
1500.434448	710.716
1501.439453	629.213
1507.708130	1261.62
1511.358887	1128.28
1512.349976	765.213
1516.405762	658.56
1518.395874	791.699
1524.426147	1638.33
1525.432007	1156.61
1526.370117	845.175
1527.333984	1178.13
1528.322144	1913.33
1529.353027	986.501
1530.326172	1054.56
1534.381592	3085.78
1535.374878	2360.99
1536.395142	14170.2
1537.397095	9763.64
1538.398560	3755.34
1539.400635	2261.41
1540.430054	1252.59
1542.449463	1527.81
1544.345215	614.768
1551.749146	901.745
1552.378662	775.922
1577.416748	479.315
1578.397339	795.562
1579.424316	695.656
1591.348389	541.319
1593.496094	623.984
1595.751221	1100.55
1597.304199	501.625
1598.394409	1179.39
1613.329590	589.963
1614.381470	3010.56
1615.383423	1779.98
1616.394043	16932.7
1617.400269	9373.72
1618.403320	4083.1
1619.411377	2034.46
1632.381958	726.492
1639.801270	588.568
1644.456055	742.71
1645.498047	927.831
1647.383789	1079.71
1649.365234	1272.43
1650.368652	741.277
1655.420776	1646.38
1656.433472	1151.19
1657.426147	7275.75
1658.425903	4816.81
1659.429321	2132.99
1660.445313	1216.68
1662.497925	610.564
1663.494263	886.051
1670.375488	566.775
1673.408203	604.536
1678.475464	701.476
1680.472290	821.956
1686.467651	433.604
1690.390747	900.948
1696.439209	2514.85
1697.453979	2175.05
1698.456177	10284.3
1699.460205	7011.62
1700.467651	3434.36
1701.488647	1499.93
1702.497314	717.828
1703.516846	703.116
1714.426147	658.34
1719.512207	989.706
1722.496582	718.778
1725.636597	365.075
1727.523926	2025.31
1728.552124	759.791
1729.521362	876.852
1731.429443	316.282
1732.424316	703.915
1737.485474	2907.28
1738.479736	2230.29
1739.483276	14353.1
1740.487305	8725.16
1741.498047	5174.32
1742.496826	2241.91
1743.512817	1324.33
1744.528931	1125.8
1745.542358	1728.22
1746.522339	1018.09
1755.457764	747.358
1760.528442	1345.71
1761.538208	444.518
1763.750366	380.16
1764.750977	607.575
1777.480957	564.997
1778.455200	1017.47
1779.484009	1058.55
1780.490112	1390.91
1781.511108	730.19
1800.408936	895.939
1811.441895	1047.24
1817.510986	464.944
1842.488037	508.988
1848.595947	523.35
1858.508789	2741.82
1859.517090	2082.12
1860.519287	11269.3
1861.527954	8376.46
1862.522705	4103.73
1863.517334	1918.1
1864.541260	738.298
1865.564453	461.06
1876.515137	565.287
1877.480713	576.868
1879.523804	425.886
1881.536133	623.557
1883.545288	579.702
1885.583252	838.794
1889.575195	454.192
1893.481934	523.663
1899.535034	2430.25
1900.539063	1857.06
1901.552246	11586.9
1902.554321	10355.5
1903.557739	4611.26
1904.557983	1865.48
1905.564697	721.61
1906.553589	881.963
1914.622314	340.541
1917.490601	912.305
1918.533936	1006.32
1921.568481	649.317
1923.594482	611.771
1924.567871	1064.92
1925.583130	834.141
1926.582153	761.971
1930.614258	1357.72
1931.576416	816.696
1934.478760	904.356
1935.958252	483.031
1938.519653	537.051
1940.564209	6097.54
1941.577881	4450.51
1942.578857	29878.7
1943.581665	24116.6
1944.586548	10787.6
1945.579224	4331.41
1946.592529	1755.97
1947.641968	1452.96
1948.643311	1106.88
1949.637085	819.503
1958.554565	917.357
1959.555786	753.586
1963.617188	308.404
1964.658447	584.054
1971.536133	311.906
1994.506714	206.708
2022.598877	699.45
2023.598267	676.797
2032.614624	344.667
2045.608276	599.858
2061.591797	1185.82
2062.618408	1126.81
2063.615234	5836.66
2064.617432	4276.06
2065.623535	3238.23
2066.629883	1575.26
2067.597656	697.64
2076.682617	373.328
2078.628174	619.732
2079.583740	969.504
2080.587158	485.473
2087.641357	270.109
2092.683594	597.806
2096.631592	668.287
2101.531006	361.053
2102.633789	1193.55
2103.625977	1201.53
2104.646973	5123.22
2105.651367	3765.16
2106.647217	2524.65
2107.646973	1154.25
2108.655518	609.794
2109.680420	513.325
2120.596680	672.671
2122.648926	512.51
2125.691650	887.147
2127.694580	1362.56
2128.694336	858.685
2129.686768	886.733
2130.660400	564.394
2135.631348	368.245
2137.596924	624.497
2138.599121	906.827
2139.577637	740.982
2141.621338	662.171
2143.660889	4411.39
2144.674072	5074.24
2145.678223	24970.5
2146.683838	22770.5
2147.688477	11957
2148.690430	5108.35
2149.691650	1801
2150.707764	763.175
2151.675537	535.307
2152.755615	863.721
2161.653809	820.246
2162.667969	1038.47
2166.729980	435.229
2224.674072	372.726
2225.677002	1066.63
2226.678711	936.405
2227.692627	637.868
2262.683105	189.022
2265.699219	462.876
2266.689453	1066.37
2267.739746	777.07
2279.696289	331.933
2280.666504	548.208
2281.717285	604.511
2282.708984	661.918
2290.698486	640.275
2299.710205	252.126
2305.738525	1367.38
2306.742920	1353.26
2307.749512	6977.22
2308.754150	5995.27
2309.752197	4118.71
2310.758057	2282.6
2311.778320	915.492
2321.641357	314.659
2323.787842	683.321
2329.784180	322.834
2332.785645	405.26
2340.690430	829.052
2341.723877	703.113
2344.822510	253.354
2346.758057	2906.03
2347.775391	2593.19
2348.783203	12815.7
2349.786133	12174.2
2350.786621	8505.12
2351.800049	3292.75
2352.803955	1094.05
2353.823486	493.13
2364.769287	664.414
2365.749268	571.231
2395.045898	427.73
2441.824951	216.88
2467.790771	231.274
2468.827393	329.759
2469.820801	927.362
2470.822754	1030.33
2471.839844	742.055
2472.822266	258.994
2482.778320	210.689
2483.800781	450.464
2486.783691	431.65
2493.814209	449.344
2502.821777	509.984
2508.099121	223.698
2508.851318	713.291
2509.124756	1036.94
2509.857178	1179.76
2510.120850	1639.52
2510.857178	6035.85
2511.862305	6553.44
2512.864746	3688.63
2513.862305	1450.03
2514.858154	456.285
2520.207031	234.451
2523.176514	648.835
2524.146973	1163.56
2525.153809	1072.49
2526.850342	414.243
2531.143555	242.688
2538.154297	543.277
2543.794189	602.265
2544.853760	455.183
2545.836670	332.355
2595.677979	244.249
2633.909668	387.196
2637.208496	616.186
2638.218750	435.662
2639.206055	534.276
2652.254150	417.244
2660.196289	220.066
2671.908691	307.44
2672.938232	984.368
2673.931396	1120.12
2674.935547	612.442
2675.986572	467.912
2677.851563	111.994
2689.360840	205.997
2711.260742	402.11
2712.273682	780.118
2713.233643	343.806
2714.254395	336.86
2716.307373	225.353
2720.282227	157.992
2725.278809	364.389
2726.257324	434.861
2733.376953	191.313
2752.242920	454.162
2753.221436	459.286
2754.315918	463.621
2755.313232	558.917
2756.277100	402.087
2766.350342	120.425
2834.053955	133.36
2840.402344	374.305
2842.361084	265.374
2846.256836	70.2228
2854.372559	294.52
2862.315186	206.74
2871.271240	272.922
2883.381836	288.075
2891.813965	141.686
2892.375488	428.711
2892.837646	524.968
2893.337402	632.282
2893.809814	379.675
2894.333252	344.477
2894.840332	583.871
2895.294922	282.92
2895.878174	317.945
2899.846680	344.827
2900.802246	277.45
2903.309814	142.539
2904.323486	247.052
2919.367676	161.64
2923.334961	337.728
2926.829590	315.823
2934.389648	174.216
2958.302979	114.143
2982.873535	211.203
2993.419434	266.114
2993.860596	313.499
2994.868408	286.833
2995.434814	183.104
2997.327148	243.788
2997.987549	246.364
3007.887451	279.909
