# Supplementary material for: gQuant, an Automated Tool for Quantitative Glycomic Data Analysis
Source: Front Chem. 2021 Jul 28;9:707738. doi: 10.3389/fchem.2021.707738 (PMC8355585; doi:10.3389/fchem.2021.707738)
Supplement: Supplementary file 1 [file DataSheet3.ZIP › PFBHA Dataset Renamed/ratio 1 to 5-rep2.txt]

TITLE "<<I12_MS_2>> 4700 Reflector Spec #1=>CT[BP = 1333.3, 77732]" CENTROID
TYPE MASSSPEC
1003.735168	1014.61
1004.935974	425.124
1007.681763	697.174
1009.742676	569.771
1014.203430	556.637
1019.743530	1059.67
1023.431396	1268.91
1025.697144	450.686
1029.678711	617.934
1030.664185	811.7
1032.347778	3631.96
1033.324585	3311.5
1034.350952	1021.06
1035.221436	1986.31
1036.239990	2156.41
1036.667358	726.577
1037.201538	1281.66
1046.336426	1274.54
1047.330566	880.164
1048.344116	1561.51
1049.328369	972.722
1052.217041	710.697
1054.299561	996.521
1055.262085	670.66
1061.779785	415.568
1067.453857	1913.19
1068.482666	983.6
1071.856201	776.089
1077.240845	793.024
1077.813965	515.133
1094.274048	676.339
1096.301147	1040.8
1102.235840	841.446
1111.477539	1899.19
1112.236938	709.216
1112.505615	483.304
1118.278320	2086.35
1119.267090	696.861
1120.267944	785.497
1120.760376	601.089
1128.212402	3009.8
1129.211060	1503.79
1130.230957	14775.6
1131.236450	6808.1
1132.247314	1878.86
1133.255981	1212.24
1133.682983	732.708
1134.278442	909.993
1135.291260	2048.49
1136.296753	3294.94
1136.756226	702.636
1137.297729	1730.86
1141.714844	510.321
1146.227661	784.881
1147.722900	1071.32
1148.709839	774.695
1150.307495	1025.07
1151.291504	1741.62
1152.286743	1215.63
1153.262207	793.33
1155.532715	2232.88
1156.539429	1370.29
1169.247681	4529.72
1170.251343	2185.01
1171.261230	18742.9
1172.268311	9401.95
1173.263428	3939.64
1173.691772	636.082
1174.265503	1205.45
1176.692017	1165.96
1187.200684	1056.69
1196.739136	547.062
1197.264893	673.84
1198.271118	1019.15
1199.557861	2370.33
1200.562378	3344.37
1205.663330	829.143
1211.506104	582.806
1213.568970	1168.6
1221.660645	488.523
1239.312622	1088.1
1243.579956	3071.46
1244.573608	1565.63
1245.595703	1243.03
1251.366333	959.663
1256.302856	982.395
1257.315674	1445.1
1271.343994	1064.67
1272.340820	560.041
1275.501953	319.85
1280.327148	1288.41
1287.601563	3105.61
1288.605591	2079.39
1290.272461	1121.44
1291.274536	972.119
1292.289185	5255.64
1293.294434	2996.32
1294.305298	817.377
1298.318115	731.959
1299.385010	1305.54
1310.362549	1103.24
1311.335327	1230.71
1313.301636	1450.01
1314.318604	984.479
1315.313599	2645.49
1316.329712	1956.53
1317.331055	1548.08
1318.353638	1163.89
1321.365601	1569.95
1322.347900	912.073
1325.253174	621.27
1329.280273	864.89
1331.304077	16030.1
1331.641235	2679.45
1332.306274	9581.27
1332.629761	1126.22
1333.313599	77732.1
1334.319580	45587.2
1335.321533	18307.3
1336.321777	4873.65
1337.315308	1668.98
1338.351440	787.339
1339.395020	902.597
1345.644287	541.19
1347.286987	970.317
1348.270020	966.383
1349.298828	3215.19
1350.309570	1352.49
1351.300537	1015.74
1354.417114	537.421
1364.156860	616.671
1365.138916	1023.32
1366.192383	844.966
1373.668823	480.824
1374.334229	1107.81
1375.371460	1047.17
1375.659058	1799.2
1376.664673	1559.49
1377.669434	811.139
1410.603516	412.05
1419.394653	1219.71
1419.680420	1915.57
1420.673950	832.725
1421.662842	496.104
1436.353638	792.535
1437.361694	1144.19
1442.415405	740.655
1447.593750	421.465
1452.334839	5933.94
1453.340576	3750.26
1454.345825	28130.2
1455.352661	13979.1
1456.351685	5915.21
1457.359497	2147.15
1458.358643	1060.72
1459.444824	868.997
1463.718262	2185.53
1464.716675	1240.49
1467.336914	943.693
1468.330322	1038.12
1469.343018	1779.42
1470.334229	2958.96
1471.332031	995.211
1472.347168	702.087
1475.429810	769.965
1477.373657	587.662
1478.407471	707.915
1479.384155	1236.28
1483.428345	949.781
1490.633179	518.566
1493.363403	2864.85
1494.357300	1683.64
1495.375122	13147.7
1496.379028	8757.85
1497.378662	3274.98
1498.400146	2143.44
1500.440186	440.463
1507.737915	1120.61
1508.748413	1023.82
1510.347046	543.502
1511.370605	797.959
1512.364746	447.344
1518.386841	625.117
1524.445190	2416.36
1525.429688	1583.19
1526.390015	1280.71
1527.344727	784.199
1528.322632	1885.38
1529.324219	1479.63
1530.357178	710.189
1534.387695	2678.07
1535.394043	2313.25
1536.403076	13038
1537.405884	8813.74
1538.405029	3262.92
1539.409790	1700.38
1540.405029	656.762
1541.439087	1157.18
1542.457031	1437.7
1551.760132	1084.87
1552.381348	477.651
1552.764648	834.236
1577.430664	588.489
1578.446899	666.884
1591.371826	383.309
1597.297119	450.062
1598.373047	800.676
1599.399780	655.302
1614.397217	3108.51
1615.404297	2388.27
1616.407349	15259.2
1617.412720	9711.56
1618.425049	3816.69
1619.420898	1618.99
1629.405518	473.427
1632.386963	819.593
1633.405640	632.854
1639.812012	675.185
1643.478149	751.081
1649.371582	1076.96
1655.419800	1227.66
1656.434204	1126.79
1657.439453	6316.02
1658.444824	4132.3
1659.440186	2241.63
1660.457520	1082.26
1662.502075	1113.17
1663.480957	916.069
1672.427490	717.988
1673.450195	839.429
1679.619141	873.595
1682.520996	1035.62
1690.436890	527.964
1696.457642	2550.23
1697.459839	1743.35
1698.463623	10084.6
1699.469360	6535.73
1700.468018	3061.05
1701.472168	1198.81
1703.475220	879.923
1704.561890	722.785
1705.542480	760.437
1710.749390	266.214
1714.424316	816.247
1720.490601	341.738
1721.512451	927.036
1722.500610	720.181
1725.467041	720.88
1727.524658	1818.78
1728.567871	1507.04
1729.536377	740.012
1730.547852	820
1731.488403	1087.43
1736.484619	302.1
1737.481689	2469.69
1738.489624	1987.11
1739.496582	13998
1740.504272	9312.19
1741.505249	4187.52
1742.508423	1520.3
1743.523682	904.475
1744.567993	750.83
1745.552124	1243.55
1746.558472	1196.05
1752.442749	510.22
1755.472168	538.997
1760.566528	661.853
1761.557739	737.839
1763.702271	703.279
1778.479126	931.442
1779.467041	1305.76
1780.515381	925.162
1781.529785	742.725
1793.463745	681.881
1800.397217	258.776
1811.433228	612.342
1819.512817	980.49
1835.500977	546.563
1843.592407	487.456
1844.550781	419.757
1848.623535	740.631
1858.510620	2238.79
1859.525757	1868.04
1860.534912	9871.18
1861.538574	7822.06
1862.542603	3968.61
1863.550171	2026.33
1864.545898	544.56
1865.633301	416.432
1875.540283	647.715
1876.519653	1009.22
1877.520752	665.443
1883.620117	627.855
1885.559692	482.087
1889.591064	508.841
1896.559692	406.408
1899.547363	2132.3
1900.559692	2538.93
1901.564941	10394.8
1902.567261	8867.59
1903.573853	5138.32
1904.573975	1826.79
1905.576294	891.533
1907.607178	892.729
1917.548706	897.333
1918.531494	687.221
1922.548096	824.446
1924.577515	1118.33
1925.595459	926.072
1926.584229	916.565
1927.620850	551.733
1930.628418	1280.36
1934.521851	702.918
1935.531372	674.071
1938.609009	288.942
1940.583862	5158.34
1941.584351	4944.24
1942.593750	27457.6
1943.598755	21163.7
1944.599976	10478.4
1945.604858	4054.57
1946.613159	1518.48
1947.656372	940.372
1948.656982	1245.68
1949.687134	1156.45
1950.663940	753.788
1956.558594	309.69
1958.552490	1382.21
1959.564941	985.031
1960.554077	703.381
1962.590332	731.144
1963.689087	880.661
2003.510498	610.479
2020.593018	585.667
2022.618042	815.177
2023.631592	891.4
2037.569580	546.227
2043.656860	497.651
2047.623169	581.975
2055.532471	684.312
2058.646484	518.904
2061.635254	1688.79
2062.639893	1315.56
2063.633545	5349.57
2064.629150	4099.16
2065.633545	2485.47
2066.630859	1054.95
2076.622559	335.335
2077.609375	697.457
2078.622070	578.634
2079.629395	675.672
2092.736572	588.896
2094.639404	320.431
2096.559570	531.513
2098.586914	553.31
2102.657227	1450.16
2103.658691	1005.96
2104.665283	5017.65
2105.664551	4176.75
2106.661377	2123.29
2107.688721	1376.49
2109.714355	375.724
2120.633301	373.5
2125.778564	717.906
2127.757080	1316.64
2128.688477	782.896
2129.713867	936.648
2136.632080	306.746
2137.641113	628.742
2138.611572	924.017
2140.628906	445.982
2142.198486	240.03
2143.680664	4386.4
2144.676270	3985.19
2145.694824	22091.4
2146.701172	19556.3
2147.700439	11037.1
2148.700928	4627.53
2149.720947	2090.77
2150.737549	1089.97
2151.739258	579.662
2152.761719	824.861
2159.662842	582.271
2161.666748	1152.7
2162.677979	883.125
2163.693115	677.935
2218.687256	201.485
2222.637695	293.942
2225.675049	1063.24
2226.697266	1079.09
2227.714600	464.535
2247.657715	202.489
2258.660645	356.672
2266.733643	496.103
2267.716553	784.478
2279.688477	611.756
2281.730225	407.77
2282.719971	650.93
2289.736328	368.413
2290.768066	599.232
2299.703125	240.415
2301.785400	652.622
2305.761719	1105.32
2306.748779	1474.25
2307.764893	5706.62
2308.768555	5105.6
2309.766113	3074.29
2310.768066	1405.97
2311.805664	389.362
2313.790527	476.422
2323.745361	322.3
2327.766846	270.061
2329.815430	530.026
2330.782959	512.641
2331.822754	356.445
2338.713623	406.328
2340.714844	654.858
2341.712158	661.181
2342.754639	381.958
2345.785400	423.455
2346.790771	2348.26
2347.789795	2037.82
2348.803955	11003.7
2349.810059	12080.8
2350.802734	6721.8
2351.809326	2955.56
2352.799561	1218.76
2362.748291	262.28
2365.816895	417.178
2394.071533	227.548
2395.110840	499.549
2396.098633	413.813
2397.085938	471.667
2443.789307	288.275
2466.793945	224.556
2469.843994	795.363
2470.860107	629.343
2471.837402	888.868
2484.827393	345.339
2491.167725	108.585
2492.077148	585.067
2492.828857	297.391
2493.871094	306.796
2502.789063	368.691
2508.888428	847.23
2509.121338	1478.44
2509.891846	1136.81
2510.141846	1533.39
2510.879150	4836.63
2511.888428	4338.93
2512.889893	2619.01
2513.908936	1777.32
2514.895508	766.506
2522.073242	159.335
2523.148682	691.553
2524.166748	849.818
2524.848389	152.944
2525.155029	563.162
2526.170654	524.192
2531.189697	140.138
2538.230469	434.564
2541.809570	187.691
2543.836670	426.881
2578.308594	235.258
2616.613770	226.827
2637.251465	653.682
2638.219482	465.335
2639.260010	550.084
2651.318359	370.289
2670.930420	400.75
2672.958496	752.704
2673.941895	838.051
2674.989990	1004.38
2711.266113	609.433
2712.258545	493.447
2713.277344	515.646
2714.006104	257.511
2720.753418	177.245
2725.226807	191.494
2726.173584	384.057
2727.286377	427.945
2740.406494	262.221
2752.304199	188.154
2753.327637	299.447
2754.310547	663.728
2766.352539	195.342
2767.355225	255.428
2768.308838	220.738
2787.237061	104.756
2797.260254	168.776
2834.134521	220.55
2838.537598	143.349
2840.405762	243.383
2853.391113	230.732
2864.542480	219.678
2866.438965	186.52
2867.965088	395.774
2870.662598	158.027
2881.407959	242.263
2891.414307	263.652
2892.340088	465.799
2892.844971	572.141
2893.350342	779.108
2893.819092	365.415
2894.346680	301.579
2898.336914	221.575
2899.848633	130.155
2900.270264	252.512
2901.386230	251.485
2902.904297	185.899
2911.769531	194.151
2929.367432	214.066
2939.323486	202.997
2955.854004	80.1976
2958.121582	99.8152
2968.420898	231.203
2976.665771	218.993
2979.279785	302.834
2983.393799	161.453
2984.923584	76.7797
2993.463135	263.103
2993.879395	252.282
2994.907715	265.017
2995.469482	295.193
2996.422119	236.731
2998.292480	298.487
3001.858398	135.967
