# Supplementary material for: gQuant, an Automated Tool for Quantitative Glycomic Data Analysis
Source: Front Chem. 2021 Jul 28;9:707738. doi: 10.3389/fchem.2021.707738 (PMC8355585; doi:10.3389/fchem.2021.707738)
Supplement: Supplementary file 1 [file DataSheet3.ZIP › PFBHA Dataset Renamed/ratio 1 to 5-rep3.txt]

TITLE "<<I13_MS_3>> 4700 Reflector Spec #1=>CT[BP = 1333.3, 75062]" CENTROID
TYPE MASSSPEC
1002.719910	829.963
1004.371704	482.942
1014.226807	773.38
1022.370911	354.371
1023.455261	685.393
1032.330811	2905.76
1033.330322	1686.24
1034.330933	708.909
1035.250610	1036.97
1036.238159	2487.2
1037.268311	620.544
1046.357056	848.674
1047.352295	1067.28
1048.325073	968.648
1049.350098	842.392
1054.269531	398.286
1055.291870	662.662
1067.462891	996.387
1072.799927	797.51
1077.244629	1259.77
1078.272827	1174.95
1095.228638	1237.95
1096.283936	777.888
1104.208984	424.264
1111.471069	953.176
1112.237427	802.932
1112.515381	461.506
1113.220581	453.779
1118.274170	2322.37
1119.281250	1138.22
1120.735229	454.323
1121.290161	490.133
1128.218262	2604.09
1129.232178	1872.75
1130.230591	14122.9
1131.235107	7189.98
1132.243408	2824.98
1133.262695	848.96
1134.251953	1152.26
1135.296509	2274.69
1136.287964	3448.25
1137.301880	2447.16
1137.921509	335.645
1138.315308	595.936
1151.293701	1788.73
1152.294434	1172.33
1153.266357	802.652
1155.529663	741.863
1159.273926	745.918
1169.252930	3639.05
1170.249512	1726.14
1171.263062	17507
1172.269287	8284.41
1173.268799	2926.91
1174.249390	723.533
1176.698730	450.6
1183.967163	452.42
1187.260132	791.178
1198.270752	1169.3
1199.253296	793.101
1199.563965	1541.47
1200.562256	849.124
1201.583984	795.033
1212.699463	401.63
1221.983765	328.531
1224.990845	408.351
1237.296875	235.286
1239.326294	951.496
1243.574341	1403.94
1244.593384	800.415
1256.321655	1579.55
1257.321777	1519.71
1258.310181	1182.9
1268.798218	467.469
1274.295044	527.441
1280.335571	829.059
1287.579468	1601.04
1288.598145	1028.49
1290.282837	1189.49
1291.298462	904.09
1292.296631	5324.28
1293.295532	2329.07
1294.293457	859.005
1296.319702	386.014
1297.350342	897.864
1298.351196	1220.74
1299.326294	1029.07
1307.286865	526.515
1310.349731	688.627
1313.323242	1673.13
1315.323608	1983.27
1316.318726	1924.04
1317.309814	1190.58
1318.306274	822.204
1321.372192	1317.28
1322.353149	1140.58
1331.305664	16067.6
1331.626099	809.393
1332.308960	8789.53
1332.623169	495.173
1333.314575	75061.5
1334.319580	41641.3
1335.324829	16013.4
1336.328369	4781.65
1337.329956	1579.33
1338.386475	1167.59
1339.365234	1256.4
1340.372559	700.45
1347.280273	492.957
1348.317871	482.991
1349.285034	2610.31
1350.287842	899.359
1351.292725	661.293
1359.325439	360.661
1364.180420	794.563
1365.203125	683.965
1373.324951	398.274
1374.340210	810.523
1375.340210	594.736
1375.665527	1521.49
1376.649414	1336.6
1416.379761	288.594
1418.375977	638.202
1419.699829	1242.88
1420.666382	1108.82
1431.405151	473.409
1434.365234	667.032
1435.308472	1458.52
1436.337524	900.827
1437.352173	410.064
1438.366577	763.221
1441.423218	495.307
1442.387939	1140.15
1443.390137	711.598
1451.427368	890.799
1452.339478	5295.44
1453.344238	3567.61
1454.350464	28195.3
1455.350952	16021.9
1456.356934	5828.31
1457.358521	2211.34
1458.372192	838.511
1459.383667	697.347
1460.392944	675.626
1463.690063	911.184
1464.684448	1084.26
1467.337036	1014.19
1468.363159	1165.66
1469.355591	1244.99
1470.334595	1357.45
1471.324951	567.69
1472.333374	859.509
1476.416016	779.539
1477.383423	650.862
1478.383789	585.134
1479.396118	758.839
1483.400146	920.949
1484.426880	758.023
1493.369995	2424.66
1494.375000	1958.92
1495.381348	14238.4
1496.382446	8333.91
1497.389648	3409.42
1498.393921	1112.46
1499.420288	821.055
1500.419434	748.54
1501.430542	1497.32
1502.463623	407.783
1507.713257	1435.15
1508.343018	263.463
1511.343384	519.981
1512.370483	616.13
1516.434814	513.101
1518.395142	884.277
1519.413086	482.92
1520.396973	817.928
1524.451904	2572.86
1525.456543	1402.35
1526.333374	837.174
1528.333984	1596.38
1529.366089	624.442
1530.355957	532.382
1534.396484	3152.56
1535.410522	2633.79
1536.407349	16408.3
1537.412720	9414.38
1538.416748	3822.35
1539.429199	1267.55
1540.441528	1366.51
1541.457886	960.142
1542.446899	1820.96
1543.484375	724.653
1552.394409	571.576
1557.452148	662.925
1559.481323	432.963
1577.437378	975.655
1578.434937	980.302
1597.330688	1006.37
1598.403442	1481.36
1599.436279	1152.29
1604.452026	670.545
1609.672485	626.445
1613.390259	468.181
1614.391357	3104.47
1615.404419	2616.46
1616.410522	17797.9
1617.415527	11255.8
1618.420776	5208.12
1619.414307	1529.82
1620.432251	628.868
1632.380981	1215.96
1639.457520	409.275
1641.422729	929.319
1644.486572	908.748
1645.490479	1194.1
1649.363525	535.529
1650.383301	636.482
1655.440308	1549.13
1656.440063	1540.98
1657.440430	7213.4
1658.448608	4931.44
1659.454468	2410.21
1660.457031	1110.95
1661.472900	638.642
1662.475220	839.607
1663.491211	1002.35
1664.502441	352.407
1670.464478	504.476
1673.396729	492.675
1678.444580	1180.58
1680.470947	644.25
1681.493286	874.865
1686.466187	894.612
1689.489380	632.078
1695.496704	489.488
1696.463745	2439.35
1697.461792	1570.79
1698.476074	11015.6
1699.471558	7162.34
1700.481079	3769.68
1701.496338	1000.57
1703.518066	869.924
1704.536865	558.758
1714.414185	824.128
1717.564941	597.707
1719.490845	696.951
1721.491455	915.104
1722.501465	677.654
1727.552246	2187.61
1728.541138	1375.36
1729.561401	720.074
1731.441772	387.948
1734.426270	580.549
1737.489868	3324.65
1738.494263	2703.93
1739.497559	15962.6
1740.506592	12536.9
1741.509644	5247.61
1742.515625	2463.5
1743.533081	1097.66
1744.556396	903.522
1745.561279	2175.19
1746.562622	1503.87
1747.572266	659.645
1749.465454	359.519
1752.455200	662.557
1753.467041	736.67
1755.480835	635.092
1758.595581	441.299
1761.553467	487.988
1762.544800	499.08
1776.505859	376.589
1778.476807	1540.23
1779.488281	715.695
1780.514526	1378.24
1781.504028	961.341
1782.506104	567.091
1793.482788	510.705
1799.442993	352.729
1800.410156	696.436
1801.420166	860.658
1809.437134	375.964
1811.437134	466.137
1817.520996	475.456
1832.498901	373.321
1841.516479	507.472
1842.517212	542.57
1843.470337	773.411
1844.534424	583.832
1849.560059	467.168
1855.468994	326.887
1858.523682	2478.37
1859.521118	1972.9
1860.540039	11484.2
1861.545654	9263.21
1862.543579	4539.76
1863.548706	1905.53
1864.539063	892.659
1865.578003	474.868
1867.556030	726.365
1868.640259	700.18
1875.541748	587.318
1876.529297	738.679
1881.586182	408.643
1883.556519	536.096
1884.563599	856.146
1885.575317	567.199
1889.595825	699.416
1894.512939	541.4
1898.553101	352.799
1899.560425	2729.18
1900.562622	1803.88
1901.571167	13526.9
1902.570435	10245.9
1903.576904	5019.76
1904.576904	2040.93
1905.545166	1012.81
1906.606689	726.065
1907.613281	822.811
1917.575928	385.897
1918.560913	495.359
1919.591675	803.056
1922.558472	532.664
1923.570435	589.073
1924.585449	943.775
1925.602051	1345.26
1926.590942	1040.89
1927.615356	571.19
1930.649658	1197.94
1931.639893	1043.26
1934.519409	650.008
1938.560913	332.443
1940.587158	6608.5
1941.144043	396.828
1941.589600	5581.61
1942.596924	33234.3
1943.600708	25709.8
1944.606689	12802.2
1945.613525	5289.85
1946.608765	1771.01
1947.645264	1574.41
1948.654663	1563.92
1949.646484	1378.05
1950.657715	736.808
1956.545410	421.474
1958.579468	788.82
1959.555542	664.4
1960.556396	1015.3
1963.643188	896.59
1972.615479	205.878
1995.549438	232.815
2003.537842	388.94
2020.624146	476.602
2021.605103	554.873
2022.612671	682.212
2023.606445	801.003
2046.631836	512.781
2053.511230	297.062
2061.635742	1644.19
2062.632080	1056.69
2063.641113	6667.86
2064.640869	5403.74
2065.649170	2671.71
2066.654541	1411.12
2067.649414	571.461
2076.624756	361.105
2077.629150	892.023
2078.625977	525.703
2079.622803	888.026
2080.609863	841.252
2084.689941	418.026
2087.674561	759.762
2093.709229	436.371
2097.598389	369.385
2102.655029	1341.75
2103.666016	1549.44
2104.667725	6212.87
2105.672363	4919.26
2106.672363	2896.53
2107.666260	1371.28
2108.680176	706.593
2110.720459	814.807
2111.720703	671.465
2121.633301	654.697
2125.662109	347.158
2126.704590	788.287
2127.699951	1216.53
2128.704834	1172.38
2129.707031	888.07
2130.702637	590.531
2135.620361	262.108
2137.641846	887.398
2138.633789	872.849
2139.630127	495.544
2141.651855	300.738
2143.684326	5315.4
2144.697266	4908.3
2145.698486	26833.9
2146.702393	24307.8
2147.706299	12310.9
2148.704102	5774.15
2149.700439	2494.48
2150.712891	1206.43
2151.750977	1164.62
2152.765625	515.815
2160.628906	508.522
2161.684082	1102.02
2162.683105	730.247
2163.693359	585.541
2206.598389	279.843
2222.656006	198.207
2223.683105	380.953
2225.716309	1580.91
2226.730713	1336.63
2227.711914	645.95
2228.720459	288.474
2241.715820	566.284
2256.661377	388.415
2264.738525	261.763
2265.713135	391.126
2266.750732	1193.71
2267.756592	719.43
2268.749512	611.133
2269.752197	333.355
2281.725586	564.254
2282.731934	637.597
2283.736328	398.564
2288.724854	189.158
2289.762939	344.065
2290.798096	672.943
2291.764404	326.389
2303.790527	238.214
2305.757324	1459.41
2306.762207	1875.28
2307.775635	7266.26
2308.782715	7400.98
2309.777832	3977.89
2310.782227	1475.21
2311.775635	602.857
2312.801270	332.435
2313.804688	508.045
2314.822998	652.208
2321.750244	440.551
2326.718994	307.441
2330.778809	446.124
2331.836426	638.051
2332.821045	647.454
2340.716064	650.778
2341.747803	292.185
2342.722168	595.063
2343.726074	355.352
2345.188721	301.671
2346.793701	2701.83
2347.792236	3469.76
2348.807129	14212.7
2349.812256	14515.3
2350.822021	7442.37
2351.433594	183.775
2351.819336	3287.26
2352.819092	1411.67
2353.819580	410.5
2363.779053	130.786
2364.784912	402.769
2365.784912	312.008
2414.565186	152.501
2442.822754	287.303
2443.839355	278.35
2463.800049	180.102
2467.838135	331.865
2469.857910	1147.6
2470.861084	1295.46
2471.864014	779.312
2472.856201	361.597
2473.847900	316.659
2482.794189	263.728
2484.827637	422.315
2485.858154	336.987
2492.882568	415.075
2493.918701	497.922
2495.852539	275.027
2502.836182	246.264
2503.822021	358.183
2504.835449	212.551
2508.892822	1080.42
2509.113525	796.708
2509.898193	928.665
2510.134277	850.655
2510.889160	5239.26
2511.886963	5891.51
2512.907471	3371.27
2513.893799	1512.39
2514.886719	896.528
2515.874512	464.058
2523.137451	602.718
2524.144287	430.26
2525.182617	567.993
2526.291748	270.432
2531.113281	103.285
2543.859863	402.655
2544.834473	366.049
2616.175537	215.172
2630.967041	418.188
2637.193604	287.281
2638.282471	319.035
2670.926025	187.344
2671.956543	260.506
2672.978516	907.224
2673.958984	1378.17
2674.969727	775.313
2675.980957	405.398
2690.884766	211.93
2702.804199	170.339
2705.868896	261.714
2707.247803	188.315
2711.264893	387.467
2712.229492	476.87
2713.279785	313.857
2722.218018	171.092
2730.442871	174.061
2752.244629	203.233
2753.371338	116.006
2769.532471	94.2101
2774.172363	92.2236
2792.969238	120.029
2810.313477	189.26
2822.243896	121.183
2835.068115	297.823
2840.400879	182.024
2856.420166	193.839
2861.067871	92.5501
2864.409668	170.521
2872.900146	213.115
2887.489746	182.351
2891.960938	118.169
2892.904785	166.902
2893.362549	251.398
2899.404785	134.226
2917.353516	148.753
2920.864502	97.6976
2946.660889	172.902
2949.414551	113.691
2951.061523	233.116
2983.952637	103.91
2997.772461	131.607
2999.150879	152.848
