# Supplementary material for: gQuant, an Automated Tool for Quantitative Glycomic Data Analysis
Source: Front Chem. 2021 Jul 28;9:707738. doi: 10.3389/fchem.2021.707738 (PMC8355585; doi:10.3389/fchem.2021.707738)
Supplement: Supplementary file 1 [file DataSheet3.ZIP › PFBHA Dataset Renamed/ratio 1 to 10-rep1.txt]

TITLE "<<J2_MS_1>> 4700 Reflector Spec #1=>CT[BP = 1333.2, 69389]" CENTROID
TYPE MASSSPEC
1008.661438	402.186
1015.211792	575.886
1017.420349	296.896
1021.750610	297.633
1023.379456	832.925
1032.282837	2451.06
1033.260742	2047.63
1034.221558	1342.42
1035.186890	1056.83
1036.163940	1897.39
1043.033691	316.498
1046.307617	1156.88
1047.271240	810.199
1051.723877	229.939
1054.180908	465.641
1055.209473	499.272
1067.391968	479.601
1077.156372	431.682
1078.944946	348.668
1079.209351	388.632
1090.297852	700.97
1098.329956	880.799
1107.197021	710.839
1111.398682	801.258
1112.139404	917.025
1118.166504	1511.21
1120.132324	482.12
1128.134521	2295.39
1129.144287	1028.11
1130.156128	12953.1
1130.587280	438.695
1131.154053	6100.2
1132.155762	2296.16
1133.204712	968.008
1134.169922	776.082
1135.220459	2297.4
1136.215454	2927.17
1137.224243	2027.12
1138.233276	933.093
1139.722534	976.702
1141.261597	256.478
1146.133545	551.882
1150.235229	843.363
1151.183105	2368.1
1152.187378	1291.43
1152.967773	283.499
1153.189453	1116.56
1154.194702	771.56
1155.441040	937.969
1159.242920	403.483
1160.227173	444.686
1161.631348	373.591
1168.240601	487.345
1169.170898	2143.6
1170.164063	1307.25
1171.181030	16989.1
1172.191162	7270.16
1172.719849	329.813
1173.189941	2317.05
1173.591309	446.289
1174.190430	591.875
1182.339600	543.264
1186.244873	530.904
1187.160767	408.675
1190.525513	720.826
1197.193237	453.201
1198.203613	705.272
1199.462891	1248.93
1200.471436	620.991
1224.932373	634.796
1228.931396	548.386
1239.204224	433.696
1241.476929	244.798
1243.501953	1518.04
1244.486572	960.975
1249.491455	482.851
1254.210938	408.282
1256.275391	888.731
1257.230469	1333.34
1258.188110	562.028
1266.210449	508.854
1272.226807	457.007
1273.225098	300.656
1277.622070	805.051
1280.230469	816.479
1287.530151	1176.88
1288.531372	707.007
1290.182007	445.291
1291.189087	680.708
1292.200073	4176.33
1293.202759	2741.24
1294.195557	1046.06
1296.203491	467.262
1305.186523	366.45
1306.192505	565.715
1310.256348	681.647
1311.226318	576.103
1313.227539	944.976
1315.234253	2771.89
1316.235962	2706.93
1317.250122	545.937
1321.281250	834.821
1322.268921	540.78
1325.150635	479.1
1327.196411	505.674
1331.220215	10093
1331.540283	1079.8
1332.218140	6283.25
1332.554443	691.386
1333.222900	69388.9
1334.230835	40772.4
1335.235596	16327.3
1336.234863	5285.33
1337.237671	1456.9
1338.259399	1181.37
1339.294434	892.166
1340.250488	801.383
1347.220337	432.506
1349.210693	2348.63
1350.203491	1548.21
1351.197632	571.195
1359.184570	532.406
1364.045166	980.579
1365.062866	981.131
1366.100952	808.25
1374.259033	1121.02
1375.567139	1156.55
1376.558105	884.596
1385.465942	321.253
1419.313477	597.325
1419.572998	1043.09
1420.605347	634.257
1435.177002	788.398
1436.216797	1173.41
1437.232300	1025.94
1442.281128	953.278
1443.264038	858.309
1449.285278	543.15
1451.251953	719.661
1452.240967	2876.66
1453.238892	2907.04
1454.250610	26329.7
1455.252197	15572.8
1456.262451	6707.92
1457.260132	1818.61
1458.288574	1017.12
1463.625732	1031.24
1467.240112	644.788
1468.247192	1195.34
1469.233521	1011.06
1470.232056	1898.3
1471.238770	1174.91
1477.282959	622.293
1479.279297	726.13
1483.307129	676.414
1485.300415	810.492
1489.247070	637.823
1492.266113	449.384
1493.260132	1896.12
1494.272339	997.897
1495.277832	14043.3
1496.279663	8423.16
1497.286743	3501.76
1498.281738	1404.33
1500.306152	535.758
1502.312012	790.075
1507.654419	730.069
1509.657227	537.619
1511.253784	672.363
1512.260132	676.467
1517.327759	411.815
1518.294922	885.008
1519.294678	870.065
1524.344360	1920.7
1525.327026	1080.79
1526.260620	1450.06
1528.239014	2103.66
1529.246094	1478.94
1530.241211	896.618
1534.288452	2056.25
1535.296387	1120.6
1536.305908	13821.6
1537.309937	8581.5
1538.308716	4274.98
1539.327393	1137.47
1540.302612	1485.25
1541.365234	798.246
1542.343994	1014.38
1551.673462	372.364
1552.261475	451.095
1557.376099	804.158
1577.328613	855.966
1578.325806	963.621
1590.230225	707.381
1597.196899	804.479
1598.260864	1050.91
1599.305786	1140.03
1614.285767	1733.11
1615.298340	1881.11
1616.302734	14986
1617.305176	9912.37
1618.305786	4038.71
1619.284668	1432.09
1620.329712	452.413
1631.296875	751.408
1633.296021	546.44
1637.282104	470.138
1639.314575	783.736
1644.388184	677.383
1647.270752	581.02
1649.267700	1114.23
1650.254517	1294.42
1655.298706	1123.39
1656.316528	810.745
1657.332397	6374.84
1658.336914	5195.59
1659.343506	1779
1660.314941	1176.46
1661.319214	672.924
1663.379150	839.618
1672.301270	686.638
1673.293701	794.615
1678.364868	836.195
1686.380859	375.756
1688.287964	497.376
1690.297485	431.993
1696.336670	887.68
1697.366089	1443.42
1698.360596	10397.8
1699.367920	6900.93
1700.362305	2980.6
1701.375610	1136.63
1702.390381	770.28
1703.427979	507.036
1704.443848	872.576
1714.336182	490.834
1721.402588	770.19
1722.374756	676.883
1727.433228	1251.16
1728.428955	1013.33
1729.318237	619.362
1731.340698	696.126
1737.354248	2033.91
1738.384399	1014.07
1739.392212	12762.2
1740.385010	9501.31
1741.386353	5078.9
1742.391602	1808.94
1743.418213	1274.77
1744.456909	1022.85
1745.447632	2072.06
1746.453613	891.078
1752.348267	617.745
1755.353516	728.21
1756.350220	590.863
1760.408447	1109.25
1761.409546	875.452
1762.441162	657.616
1778.363403	894.857
1779.348999	794.997
1780.402710	1413.96
1781.411499	763.96
1793.338257	469.873
1800.306885	1123.84
1801.277466	754.336
1811.336548	788.485
1812.371582	818.537
1813.304321	554.778
1818.397705	227.556
1841.387451	601.426
1843.427368	613.493
1847.492188	359.935
1853.325806	585.097
1858.409424	1900.5
1859.403687	1643.72
1860.416260	11965.3
1861.423706	8950.14
1862.421387	5133.5
1863.426025	1648.16
1864.429688	699.021
1865.436279	560.725
1875.369995	637.55
1876.378174	512.546
1877.427124	660.183
1881.467163	345.587
1883.440796	494.339
1885.442749	667.356
1889.541992	500.847
1891.420166	441.935
1894.409668	558.01
1899.418823	1783.66
1900.434937	1396.81
1901.441650	13464.8
1902.449829	9979.3
1903.446899	5107.46
1904.453979	1960.73
1905.473389	649.999
1906.457275	965.734
1908.487549	709.146
1917.397461	684.52
1919.419434	467.599
1920.527222	583.86
1923.463135	593.167
1924.474731	1306.75
1925.470703	1662.65
1926.471680	1035.81
1927.435669	780.072
1930.500854	863.898
1931.494019	842.633
1932.449707	601.678
1934.423584	397.652
1935.395630	867.001
1938.444580	519.575
1940.458008	4018.23
1941.463501	3187.94
1942.466675	29256.8
1943.471436	23499.6
1944.478882	11614.7
1945.476440	4754.12
1946.481812	2283.22
1947.520508	1329.73
1948.536865	1662.42
1949.518921	1314.59
1958.453247	987.166
1959.494263	730.107
1961.442383	791.658
1964.514648	603.399
1968.464233	291.124
2000.560303	384.72
2003.377686	418.822
2022.477051	860.45
2035.434204	307.311
2045.504150	549.914
2055.427734	665.212
2056.420166	530.295
2058.418213	575.946
2060.473633	536.088
2061.487549	856.813
2062.474121	1083.48
2063.500488	6514.07
2064.501953	5792.6
2065.507080	2852.57
2066.506104	1151.11
2076.473145	418.222
2077.506592	631.912
2078.507813	762.769
2079.471436	694.62
2080.486572	627.647
2086.524170	562.156
2088.562500	441.524
2102.518799	764.562
2103.517822	984.202
2104.534180	5741.59
2105.538330	5265.48
2106.543213	2771
2107.529785	1450.06
2108.529297	546.86
2109.544189	723.841
2120.509521	627.548
2125.525146	357.591
2125.796875	350.847
2127.558838	995.856
2128.551758	1474.25
2129.569580	1045.41
2130.542480	637.45
2135.500488	392.244
2137.489014	1099.27
2138.478516	1221.6
2139.501465	791.156
2140.485840	846.042
2141.506348	784.449
2143.534180	4370.25
2144.543701	3108.66
2145.556396	26118.1
2146.559814	21797.7
2147.570801	12353.4
2148.567871	5366.18
2149.584961	2262.88
2150.581299	955.321
2151.619873	1097.18
2152.627197	1047.67
2161.581055	944.591
2162.537354	971.734
2163.557129	681.175
2166.540039	505.959
2223.586426	220.37
2225.551270	1279.89
2226.570313	1040.6
2227.572754	876.714
2252.279297	242.738
2264.574707	594.207
2266.597656	993.793
2267.586914	652.817
2268.606445	555.797
2279.532959	433.383
2280.627686	390.457
2281.518066	708.346
2282.582520	491.728
2290.580322	548.19
2299.578125	347.716
2302.553467	387.016
2305.611328	989.666
2306.632568	901.082
2307.624756	7514.21
2308.629883	6974.95
2309.241943	166.601
2309.633789	3613.05
2310.637451	1752.45
2311.652588	616.657
2313.650391	352.786
2323.544922	551.289
2324.576660	626.274
2329.696289	553.149
2330.684082	617.491
2331.669678	624.187
2332.658691	370.989
2338.574219	350.753
2340.584717	1116.22
2341.585938	881.917
2342.615479	808.973
2343.585449	568.05
2345.734863	520.86
2346.627441	1542.24
2347.632568	2178.24
2348.652344	14900.5
2349.656738	14830.4
2350.662354	8201.27
2351.666260	3472.26
2352.654785	1349.32
2353.652344	533.627
2364.639893	619.389
2365.637451	478.307
2395.010010	192.075
2441.700928	310.543
2463.636230	272.256
2467.631592	206.121
2468.696289	380.202
2469.689697	851.102
2470.685547	758.91
2471.690430	660.923
2472.722412	433.649
2474.743408	484.494
2484.694580	583.956
2485.713379	392.294
2491.698486	269.043
2494.749268	328.211
2502.622314	305.379
2503.641846	407.124
2504.603760	292.082
2508.719482	589.702
2508.944824	465.152
2509.734375	595.129
2509.952393	903.23
2510.726318	6515.14
2511.722168	6253.13
2512.732422	3528.54
2513.712158	1545.06
2514.729492	630.377
2515.710449	442.036
2522.998779	367.852
2523.994385	467.451
2525.999023	344.272
2541.693604	208.655
2543.681885	518.767
2544.696289	909.717
2545.709717	490.325
2549.070313	276.634
2554.979248	249.546
2576.008545	197.287
2617.171631	156.227
2627.975586	279.042
2632.765381	347.516
2637.044434	312.898
2638.097412	378.767
2651.066650	267.854
2651.639160	170.088
2654.826416	382.681
2657.745850	281.658
2670.806396	207.287
2672.776123	1076.28
2673.815918	1400.43
2674.802246	864.06
2675.773193	396.852
2703.760986	94.1289
2705.787109	291.853
2706.766602	417.734
2712.078857	388.296
2713.091797	243.027
2752.140625	182.323
2753.147949	266.585
2754.198975	284.686
2761.051270	95.3196
2766.130371	111.874
2834.837158	382.368
2856.733398	219.59
2867.198486	136.933
2883.094238	136.131
2891.576660	437.029
2892.183350	266.467
2892.665039	488.416
2893.218750	392.388
2893.677002	193.039
2894.197266	318.988
2894.693848	317.323
2898.185303	71.9234
2899.206787	306.623
2923.639648	195.263
2934.192627	234.88
2946.603760	268.72
2947.126465	118.307
2966.043457	128.496
2982.641602	101.685
2990.690674	146.539
2994.813721	136.612
3002.703613	172.618
