# Supplementary material for: gQuant, an Automated Tool for Quantitative Glycomic Data Analysis
Source: Front Chem. 2021 Jul 28;9:707738. doi: 10.3389/fchem.2021.707738 (PMC8355585; doi:10.3389/fchem.2021.707738)
Supplement: Supplementary file 1 [file DataSheet3.ZIP › PFBHA Dataset Renamed/ratio 5 to 1-rep1.txt]

TITLE "<<J6_MS_1>> 4700 Reflector Spec #1=>CT[BP = 1331.3, 45815]" CENTROID
TYPE MASSSPEC
1002.711853	739.637
1004.948669	731.23
1006.681580	398.596
1007.660950	438.358
1010.288391	1055.84
1013.705688	822.011
1014.218750	884.43
1015.932495	496.113
1023.432190	1022.61
1026.904175	437.892
1030.695801	865.141
1032.316772	3502.94
1033.316528	1834.95
1033.930664	779.429
1034.317871	1094.04
1036.202271	1859.16
1046.332642	937.103
1048.315430	949.012
1053.715698	482.634
1054.238159	401.316
1067.429810	1180.63
1068.456665	427.764
1069.768188	528.435
1070.369507	630.918
1071.757080	708.698
1077.250732	608.778
1094.229736	615.892
1096.262451	939.319
1102.165894	577.063
1110.182983	600.391
1111.254028	689.945
1111.457153	1289.54
1112.459229	658.143
1117.221313	591.585
1118.242920	771.992
1128.186279	9105.46
1129.179199	4142.07
1129.700684	647.772
1130.201172	2857.49
1131.204468	933.725
1134.270752	306.407
1135.266235	1226.43
1136.258301	1877.76
1137.247681	923.355
1138.262329	932.673
1151.246948	1739.35
1152.258301	985.517
1155.496338	1426.34
1156.495483	1307.7
1160.742432	882.169
1162.690918	511.402
1163.709961	604.855
1166.676758	624.182
1167.199463	919.366
1169.219116	11445.2
1170.222656	5706.32
1171.227539	4177.18
1172.241089	1290.19
1176.233154	536.991
1177.705322	429.743
1196.626465	1299
1198.271851	650.768
1199.515259	2653.69
1200.517334	1668.43
1201.554565	1026.31
1221.653931	1142.82
1223.918701	177.099
1224.965088	787.427
1225.951904	1060.76
1242.536377	371.219
1243.551025	2575.7
1244.539063	1539.51
1245.548340	625.683
1256.284302	599.889
1257.280029	1111.89
1258.301758	454.819
1258.536255	397.628
1264.174194	405.999
1267.002686	479.759
1271.269653	261.421
1272.323486	777.416
1276.490356	370.322
1280.306030	442.779
1287.582397	1807.35
1288.228516	553.912
1288.571777	906.804
1289.574829	688.241
1290.249634	2660.7
1291.258789	1093.96
1292.255127	858.169
1296.290161	648.273
1298.302124	993.203
1299.309204	526.929
1308.295532	1074.05
1309.308228	1119.55
1313.283447	2015.24
1314.286743	1129.01
1315.292480	758.518
1321.244751	1140.42
1329.252808	2374.47
1330.269043	1311.5
1331.268066	45814.7
1331.594849	1707.24
1332.270996	24264.5
1332.603516	1496.62
1333.271484	18738.4
1334.281250	7713.13
1335.286743	2863.69
1336.290039	643.874
1337.393188	862.58
1339.353516	731.07
1346.295776	623.248
1347.237549	1417.7
1348.266724	901.455
1349.286987	613.268
1361.623413	512.927
1364.097778	2777.14
1365.102417	1847.02
1366.114502	1107.34
1371.519531	472.121
1372.299683	358.805
1375.624146	2135.48
1376.614868	1978.12
1377.606689	851.675
1415.585449	471.581
1417.368896	484.045
1419.641724	1311.56
1420.635376	1447.1
1421.640137	554.126
1433.280762	595.043
1434.293823	1073.66
1435.271973	517.842
1437.296509	599.576
1447.562744	370.115
1450.296509	760.445
1451.270264	614.065
1451.615601	332.496
1452.293091	15333.8
1453.297607	9689.74
1454.305298	6199.89
1455.314697	2941.41
1456.331543	856.628
1459.460083	684.301
1463.684814	1217.99
1464.685913	1317.24
1465.299805	1209.21
1465.649780	910.313
1466.291504	742.724
1467.290039	1452.92
1468.275513	970.834
1469.273193	1098.64
1470.312012	543.448
1471.349487	850.869
1477.331299	689.825
1483.303589	733.432
1487.291260	350.937
1493.325073	7485.15
1494.323608	5001.47
1495.321899	2987.69
1496.340332	1450.8
1499.405884	442.075
1506.313110	832.583
1507.683716	1143.55
1508.722168	904.468
1509.299072	462.965
1516.368652	813.816
1524.275757	2931.11
1525.278931	2080.16
1526.293945	2536.75
1527.268066	1671.62
1528.296265	651.197
1532.320068	616.217
1534.350708	8353.88
1535.350708	5959.76
1536.358521	3692.57
1537.362915	1841.43
1538.350342	640.188
1540.371216	503.086
1542.395630	915.128
1551.696533	1304.35
1552.748291	718.138
1575.373779	476.477
1576.365601	723.747
1596.332642	565.411
1598.442017	303.997
1609.548584	394.043
1612.338135	291.78
1614.352173	6672.57
1615.341675	6348.23
1616.359741	4020.1
1617.354980	1510.25
1618.373291	464.838
1619.389893	393.336
1627.326538	348.941
1629.316040	343.372
1630.338867	472.449
1643.423218	379.713
1645.293213	1208.92
1646.312256	1046.17
1647.299316	863.707
1648.312988	872.94
1649.303711	508.76
1655.375854	3344.65
1656.390015	2774.34
1657.381714	2474.46
1658.391968	1058.46
1660.417847	591.434
1668.369019	342.989
1670.354980	375.725
1678.415771	727.404
1681.684448	602.392
1686.343872	501.16
1687.386719	719.533
1696.406372	4730.48
1697.411499	3407.33
1698.408081	1898.69
1699.411987	1205.55
1703.453491	289.094
1705.559326	210.708
1719.509521	870.298
1727.431641	1276.09
1728.451782	748.948
1728.795410	427.955
1729.435669	1067.59
1735.446167	1065.68
1737.439331	6771.42
1738.446167	4896.03
1739.444824	3510.58
1740.451416	2400.13
1741.447632	1043.43
1742.488647	586.658
1744.487793	816.485
1745.455688	985.683
1746.475464	465.379
1752.432495	245.126
1753.413330	583.359
1759.538452	230.725
1763.666260	286.78
1776.404175	655.225
1777.676636	401.19
1778.456665	728.243
1779.454712	702.894
1780.433350	549.4
1795.705322	293.254
1798.319824	484.675
1807.376831	1093.87
1808.359619	622.392
1809.390137	621.425
1839.472046	274.051
1848.422607	429.073
1850.407837	386.022
1857.460083	391.072
1858.468750	5254.18
1859.465088	4002.34
1860.475220	3656.56
1861.490479	1599.74
1862.495605	530.696
1863.491455	294.233
1874.514893	479
1875.449829	515.235
1881.532104	542.455
1885.207153	288.722
1890.444824	462.03
1898.466431	502.979
1899.491577	5507.61
1900.501953	4590.25
1901.504639	3273.18
1902.518188	1685.19
1903.516357	733.917
1904.515869	275.557
1905.526978	459.605
1914.412720	528.186
1919.457764	527.735
1922.512817	788.603
1923.559204	383.572
1924.498047	838.602
1925.527832	559.402
1928.692505	424.577
1930.505859	973.768
1931.587646	1229.24
1932.483398	781.74
1933.411987	243.13
1936.519287	547.183
1938.512939	740.692
1940.528931	13608.3
1941.528442	10868.8
1942.532227	8145.38
1943.540771	4239.96
1944.535034	1566.02
1945.526123	973.958
1946.598877	781.312
1948.590454	576.117
1949.602295	841.045
1956.499023	524.695
1961.664307	253.491
1994.483887	248.339
2015.828979	249.337
2020.560059	400.63
2051.491699	380.717
2052.474121	564.413
2053.446533	900.164
2054.033691	250.047
2059.585205	381.216
2061.567139	2589.43
2062.570313	2616.39
2063.555176	1925.26
2064.579590	1105.84
2065.542969	809.905
2076.545654	492.18
2077.547607	740.143
2087.623535	423.923
2092.500000	514.103
2093.585205	664.76
2094.541504	659.124
2095.519287	520.345
2098.990234	385.711
2100.583496	250.171
2102.595459	2244.74
2103.598145	2362.99
2104.576904	1906.24
2105.601807	888.516
2106.618652	453.415
2110.691162	473.129
2121.639648	449.794
2125.667236	316.899
2126.695801	1258.23
2127.603271	499.226
2128.678467	483.547
2133.542969	806.27
2134.578369	997.746
2135.536133	872.949
2136.549805	630.344
2138.549316	355.834
2141.608643	804.869
2142.625488	621.672
2143.624512	10077.7
2144.622314	10127.4
2145.632080	6942.63
2146.636230	3950.48
2147.651123	2095.18
2148.636230	916.117
2149.593994	910.772
2151.606934	723.907
2152.694580	870.961
2153.624268	523.978
2159.602783	405.587
2160.591309	590.787
2161.593750	420.523
2175.405762	385.49
2223.605957	822.826
2224.598389	458.674
2254.540771	536.848
2256.560791	611.996
2264.647949	500.008
2265.145508	267.182
2267.635498	322.645
2277.625000	222.455
2279.695313	436.143
2280.684814	516.73
2281.616211	344.549
2289.703857	457.546
2295.621094	262.779
2304.671143	425.909
2305.691895	2403.98
2306.692383	2826.07
2307.683838	1915.33
2308.696777	1386.11
2309.673584	515.886
2321.669922	357.761
2328.770264	387.586
2331.043945	239.537
2336.646973	876.286
2337.647705	841.562
2338.641357	727.124
2339.666504	659.296
2340.669189	802.612
2344.692383	472.201
2346.716064	6044.05
2347.724854	6228.14
2348.730957	4279.28
2349.719482	2772.48
2350.750244	1335.16
2351.738281	725.892
2362.674072	407.073
2364.716309	384.454
2395.056152	267.287
2395.978516	460.21
2397.009521	564.313
2398.034668	229.331
2413.505615	201.76
2417.660156	147.58
2464.789307	183.534
2467.746826	402.796
2468.759277	466.909
2480.711182	291.126
2484.733398	303.172
2492.039063	321.718
2493.911865	550.437
2498.696777	313.106
2500.696533	285.976
2508.798096	2400.75
2509.071289	823.83
2509.809326	2173.28
2510.048096	1654.93
2510.814697	1741.81
2511.065918	1404.44
2511.799072	1081.98
2512.052734	623.407
2512.810303	489.684
2515.065430	335.891
2523.073975	652.811
2524.094971	817.825
2525.088379	763.993
2526.096191	464.428
2527.022949	406.965
2530.989746	337.898
2534.126953	236.473
2539.701660	543.318
2540.747803	360.386
2541.760986	508.01
2542.732422	527.993
2543.731689	460.306
2595.636475	146.959
2627.786133	164.459
2636.230469	241.126
2637.157959	386.46
2638.125732	519.2
2639.162842	524.294
2640.180420	252.83
2659.243896	142.525
2668.817871	178.725
2670.868408	493.939
2671.864502	472.99
2672.851563	553.35
2673.877930	483.928
2689.797363	246.961
2702.827637	289.024
2703.849854	326.992
2707.218994	273.902
2709.125977	262.288
2711.216553	359.825
2712.186523	618.736
2713.203857	622.428
2714.204590	286.202
2722.119629	295.348
2726.178955	502.788
2727.218018	312.168
2733.213379	284.862
2752.250488	223.921
2753.234131	715.143
2754.249756	498.992
2755.205811	493.588
2766.243896	258.531
2769.241699	202.248
2812.094971	115.825
2821.396729	184.37
2839.349854	248.475
2840.391357	398.926
2841.300781	292.586
2842.309814	255.913
2844.237793	246.456
2869.600098	171.639
2875.308838	145.655
2879.227295	172.083
2885.151367	158.848
2889.347168	309.577
2891.226563	229.029
2892.285645	649.118
2892.782471	606.197
2893.282227	496.2
2893.781494	552.686
2894.280029	411.818
2894.777344	352.927
2895.794678	379.702
2898.807861	176.597
2899.261963	284.328
2899.810791	381.006
2903.386475	226.819
2904.208984	312.682
2905.764404	295.899
2915.242676	227.03
2918.906494	168.059
2921.668213	189.148
2927.298096	238.409
2927.779785	151.743
2929.265137	244.423
2936.844482	211.286
2947.864014	228.643
2956.663818	154.866
2961.293701	196.533
2985.312256	168.667
2992.855469	195.784
2993.313965	227.432
2993.778809	488.559
2994.334717	526.28
2994.822754	335.015
2995.326172	425.535
2996.344727	340.746
3000.770020	218.917
3001.361816	174.378
3002.332520	202.834
