# Supplementary material for: gQuant, an Automated Tool for Quantitative Glycomic Data Analysis
Source: Front Chem. 2021 Jul 28;9:707738. doi: 10.3389/fchem.2021.707738 (PMC8355585; doi:10.3389/fchem.2021.707738)
Supplement: Supplementary file 1 [file DataSheet3.ZIP › PFBHA Dataset Renamed/ratio 5 to 1-rep2.txt]

TITLE "<<J7_MS_3>> 4700 Reflector Spec #1=>CT[BP = 1331.3, 43579]" CENTROID
TYPE MASSSPEC
1003.671875	391.656
1013.173828	281.014
1014.224304	434.807
1015.513672	199.345
1015.736206	516.349
1023.358215	522.081
1029.606567	567.073
1030.368042	324.31
1032.322510	2147.33
1033.313477	1273.89
1034.318481	709.717
1035.231445	911.648
1036.194580	1589.35
1037.212402	737.631
1042.124756	708.99
1046.334229	433.75
1047.318970	934.751
1048.289917	1103.57
1054.225830	663.858
1055.238159	553.18
1058.778564	305.14
1066.379395	360.012
1067.427490	736.375
1071.762085	237.875
1077.219116	766.931
1078.245972	636.125
1079.216797	369.166
1087.809204	238.229
1089.358276	362.028
1092.232422	455.552
1094.227539	444.18
1094.924194	459.201
1095.250732	578.68
1096.247803	325.316
1097.254272	931.291
1098.280396	544.098
1102.203979	561.753
1106.234375	467.476
1110.231567	458.992
1111.465210	790.831
1112.235718	545.733
1118.245850	1149.06
1119.269653	738.464
1128.191772	9100.78
1129.199951	3879.84
1130.191650	2261.12
1131.213745	1400.55
1133.212769	739.474
1135.279419	1271.31
1136.274292	1902.44
1137.258789	1455.79
1138.247070	411.919
1144.146240	344.642
1150.253784	388.168
1151.263184	1367.31
1152.737671	385.756
1153.253174	326.982
1155.505371	723.913
1156.226318	627.946
1156.513916	808.68
1159.140015	598.85
1161.175171	658.007
1163.657471	312.662
1167.211182	558.147
1169.224365	10345.7
1170.229858	4739.96
1171.236938	3693.88
1172.229004	1773.66
1173.249512	473.819
1176.317383	648.628
1176.654785	375.764
1179.168823	294.362
1197.244263	580.29
1198.254150	1165.19
1199.233643	470.445
1199.529663	1127.51
1200.562378	1003.17
1202.488037	515.918
1205.582886	461.41
1210.247559	786.185
1215.230347	357.621
1216.270142	279.174
1217.290527	758.602
1222.412598	200.553
1224.961060	374.81
1225.951294	544.693
1227.497070	352.192
1228.995850	298.481
1239.307251	541.511
1243.538086	1594.69
1244.557617	933.997
1255.265015	359.094
1256.326538	953.544
1257.292358	929.263
1258.299927	445.286
1272.259277	609.488
1280.305176	389.97
1281.313721	392.373
1287.551147	1030.45
1288.595337	592.883
1290.248413	2572.1
1291.249756	1590.77
1292.262695	1723.15
1293.264404	575.094
1293.675171	393.824
1297.299805	606.89
1298.307007	996.38
1299.325317	926.756
1305.224365	395.287
1308.292603	464.853
1309.318115	505.579
1311.268433	813.212
1313.285400	1996.63
1314.276489	1104.7
1315.267090	1056.64
1316.299438	548.286
1321.324707	1360.37
1322.298828	985.183
1328.256714	256.229
1329.273193	1327.25
1330.296997	788.877
1331.274170	43579.3
1331.631470	859.405
1332.277954	24345.3
1333.286621	18272.7
1334.289673	7023.51
1335.292236	2576.08
1336.275024	1045.29
1337.265259	851.124
1338.360596	1018.79
1339.340454	997.669
1347.257813	757.16
1348.247681	674.853
1363.222778	755.433
1364.123413	1339.82
1365.097168	1131.66
1366.136230	547.13
1368.635132	376.589
1372.301147	939.72
1373.334351	619.252
1375.623779	854.572
1376.627563	664.172
1405.637695	621.783
1410.488647	383.222
1418.380981	512.363
1419.688843	401.645
1420.354492	452.264
1420.663940	652.894
1434.315430	807.656
1435.294434	731.343
1436.282715	383.534
1441.298218	339.563
1442.399902	746.214
1443.353638	837.822
1448.278809	240.661
1449.322021	702.397
1450.300781	544.032
1452.302246	15352.9
1453.309204	9699.51
1454.305908	7015.32
1455.314331	3175.21
1456.320068	1009.28
1460.350586	336.541
1461.567749	339.748
1463.646118	400.149
1465.303711	409.07
1466.289673	519.519
1466.572021	269.024
1467.303833	903.951
1468.310303	822.858
1469.276489	522.543
1470.308105	462.163
1470.660400	336.919
1475.372803	620.976
1477.362793	660.076
1481.422485	455.619
1483.350342	945.763
1484.334473	1046.12
1485.289551	564.264
1491.317139	233.612
1492.360107	593.067
1493.333130	8094.69
1494.329590	5262.61
1495.346924	4095.78
1496.352905	2077.28
1497.351196	1016.4
1499.371460	354.416
1501.418091	414.276
1507.703613	388.076
1509.295898	387.976
1516.387451	664.415
1524.331543	2716.08
1525.348022	2084.01
1526.293579	2190.97
1527.304810	1164.4
1528.308350	604.979
1532.355713	441.993
1532.644287	286.988
1533.350342	613.289
1534.360962	8422.04
1535.360718	6381.23
1536.376953	4455.72
1537.377441	2157.93
1538.374634	702.424
1540.383789	746.464
1541.412720	856.437
1542.431641	1330.62
1543.455688	736.865
1550.334351	409.914
1551.734863	399.748
1557.381836	253.067
1573.392212	347.613
1575.385010	1091.8
1576.395020	772.9
1586.330933	355.303
1588.364136	443.17
1590.627808	284.559
1595.298096	624.132
1595.761719	301.162
1596.333130	674.128
1612.361694	662.544
1614.364868	9060.97
1615.365356	6216.13
1616.369751	4855.39
1617.373779	2475.67
1618.380249	721.203
1620.464600	699.13
1629.353516	398.773
1630.348389	456.305
1635.431396	461.607
1642.461304	459.778
1645.378418	1266.57
1646.351685	673.31
1647.328003	812.348
1655.383789	3896.21
1656.405518	3440.4
1657.401855	2095.64
1658.399414	1526.37
1659.416748	633.454
1661.453857	538.571
1662.457520	508.494
1664.452393	799.052
1665.331665	470.836
1670.410645	511.817
1672.457153	805.308
1678.410522	504.178
1679.454590	795.105
1686.406128	798.327
1687.392090	687.43
1688.349121	600.005
1695.368408	236.163
1696.420898	6161.01
1697.426758	4759.92
1698.436279	3274.55
1699.431641	1482.33
1700.437012	735.688
1701.447754	407.273
1702.476196	717.13
1703.467773	845.173
1704.487427	444.556
1713.471924	500.905
1716.370483	378.639
1719.445190	845.758
1720.475220	560.189
1722.457520	437.175
1727.475952	1707.5
1728.468506	1231.82
1729.454224	813.672
1730.479492	742.038
1735.448242	339.019
1736.420776	313.74
1737.452148	10524.8
1738.452148	8105.91
1739.459595	5594.92
1740.465698	2690.95
1741.465942	1765.76
1742.483398	899.75
1743.537598	1054.82
1744.525391	873.29
1745.521118	1257.83
1746.515137	551.986
1760.529419	510.823
1776.425537	567.065
1778.475342	1261.39
1779.474121	712.493
1798.353271	711.352
1801.432861	450.186
1807.401367	460.729
1808.407837	742.629
1809.396729	568.306
1817.457397	618.389
1840.457397	472.36
1847.545898	503.449
1849.385620	409.482
1856.474365	360.633
1857.464355	739.56
1858.484375	6935.49
1859.487671	4909.74
1860.491333	4265.7
1861.493530	2161.97
1862.503296	961.403
1863.534546	522.264
1873.470947	418.791
1881.537354	637.943
1889.484009	403.75
1891.475952	488.994
1899.518188	7798.37
1900.519775	5946.25
1901.521118	4184.12
1902.525879	2435.83
1903.525635	1038.93
1904.558228	527.503
1907.578003	293.835
1914.533203	468.157
1915.529297	603.204
1918.569458	413.799
1920.509766	518.989
1922.534058	853.148
1923.549316	742.771
1924.579834	737.904
1925.568848	405.941
1930.532104	1250.48
1932.519287	945.728
1933.501831	644.385
1935.507324	436.018
1937.059692	189.36
1938.514771	1090.33
1939.526245	1136.07
1940.541992	18931.7
1941.545288	15957.3
1942.554810	11265.9
1943.556519	6070.4
1944.556641	1964.81
1945.575806	1253.24
1946.612549	706.109
1947.611938	940.882
1948.611206	1381.02
1949.603027	460.125
1950.637573	771.927
1955.572266	132.216
1956.528687	469.623
1957.559570	442.007
1963.632813	520.974
1972.496826	383.257
2001.471191	236.168
2003.589355	463.812
2014.454590	195.218
2020.525269	397.397
2035.532715	268.673
2043.598145	376.492
2051.515869	699.718
2053.507080	458.842
2061.581787	3663.54
2062.579834	3016.19
2063.592041	2498.48
2064.580322	1871.17
2065.623779	869.018
2076.558105	683.635
2077.562012	500.464
2078.555664	685.921
2086.630371	394.915
2092.578857	1131.06
2093.567383	438.128
2094.564209	1029.72
2095.588135	547.438
2096.565430	373.402
2100.584473	487.825
2101.614990	412.826
2102.618896	3328.8
2103.621094	3304.28
2104.628418	2361.71
2105.626221	1098.02
2106.598633	538.349
2108.662109	402.363
2111.688965	505.085
2120.609619	449.06
2123.648682	417.034
2124.679688	475.149
2125.654053	971.043
2126.639404	897.338
2127.661621	881.022
2131.614502	237.953
2133.544678	1106.26
2134.557373	1078.89
2135.566162	1141
2136.568604	734.208
2137.557373	549.645
2138.598633	389.017
2139.209473	279.759
2141.639404	550.448
2142.645020	827.693
2143.643066	14907
2144.644531	12983.3
2145.654541	10564.8
2146.652344	5026.89
2147.659668	2684.89
2148.660156	1330.07
2149.703857	827.728
2150.669434	912.536
2151.696289	592.358
2159.621582	541.746
2160.615723	771.142
2162.637451	250.397
2201.648438	185.79
2205.633301	485.265
2223.654053	662.388
2224.638672	697.993
2225.656006	702.684
2226.637207	487.481
2227.681641	412.77
2254.656738	354.863
2264.691406	647.734
2265.706543	630.725
2266.710938	639.624
2277.633545	269.528
2280.665771	579.884
2289.707764	299.279
2295.682861	404.446
2296.616943	357.814
2297.656494	455.707
2303.775635	329.869
2304.716064	520.868
2305.718506	4095.8
2306.715820	4115.56
2307.727539	3192.52
2308.720459	1811.45
2309.729492	1304.71
2310.732178	504.784
2314.754150	230.225
2318.677734	135.047
2321.681396	254.588
2328.752197	394.064
2336.654785	693.752
2337.661377	612.398
2338.666748	1068.86
2339.686035	700.794
2340.677979	485.131
2344.753662	405.872
2345.747314	388.303
2346.744629	7208.69
2347.752197	7947.89
2348.754883	5753.22
2349.750000	3466.43
2350.761719	1483.07
2351.753662	619.398
2362.717529	250.589
2395.040283	169.112
2425.204346	131.765
2426.758545	163.954
2449.720459	174.74
2454.858643	265.557
2460.664307	202.288
2466.797852	225.574
2467.791016	581.184
2468.781738	746.492
2469.806152	682.554
2470.795166	516.51
2481.766357	185.371
2482.781250	265.038
2491.793945	298.431
2492.828125	476.361
2493.879150	221.368
2498.734131	363.019
2499.736816	239.811
2500.764160	517.796
2501.727539	360.071
2502.711914	261.04
2506.872803	436.995
2508.829102	4044.64
2509.824707	2788.49
2510.091553	775.853
2510.831055	3435.65
2511.832520	1863.04
2512.842529	879.899
2513.887451	681.396
2523.135254	383.175
2524.124268	595.236
2525.100342	445.537
2527.739746	185.415
2533.061523	239.069
2538.083252	268.787
2539.753174	392.171
2540.765137	546.091
2541.765137	468.339
2542.776123	318.566
2637.211670	226.439
2638.195801	286.07
2639.196777	241.749
2651.277832	182.263
2652.191162	214.918
2653.229248	195.419
2660.800293	124.715
2662.014404	171.979
2663.828369	178.949
2664.307617	122.561
2670.919678	424.144
2671.873779	910.6
2672.954590	481.45
2673.946777	459.888
2701.761230	283.83
2702.852295	273.962
2704.862793	203.776
2709.301758	105.092
2711.211426	280.836
2712.237305	229.337
2713.237061	249.642
2725.265381	289.682
2734.185547	161.433
2744.175049	126.387
2753.253418	240.314
2754.246094	301.674
2755.239746	195.629
2756.328369	140.647
2767.230225	248.799
2776.938721	131.326
2778.624023	163.209
2832.897217	163.575
2837.387695	56.478
2838.456787	228.94
2839.326660	153.704
2847.175537	138.294
2851.393066	105.283
2858.226563	120.404
2858.763428	123.859
2864.938232	77.0438
2867.905273	222.397
2882.827881	200.334
2888.301514	120.448
2892.313965	304.15
2892.802002	161.386
2893.297607	418.544
2893.771240	391.548
2894.318604	167.224
2894.767822	268.884
2895.421875	411.495
2900.307617	323.218
2901.269287	277.167
2901.796875	181.39
2904.820313	206.405
2907.286865	127.949
2918.332031	164.242
2927.836426	114.318
2928.341064	221.734
2936.852783	205.224
2947.258789	172.486
2992.364502	133.975
2993.340088	193.939
2994.337646	233.058
2994.923828	208.576
2995.359375	137.893
2996.321777	152.397
2996.808594	63.4033
3004.407227	246.591
3005.900391	89.6069
