# Supplementary material for: gQuant, an Automated Tool for Quantitative Glycomic Data Analysis
Source: Front Chem. 2021 Jul 28;9:707738. doi: 10.3389/fchem.2021.707738 (PMC8355585; doi:10.3389/fchem.2021.707738)
Supplement: Supplementary file 1 [file DataSheet3.ZIP › PFBHA Dataset Renamed/ratio 5 to 1-rep3.txt]

TITLE "<<J8_MS_4>> 4700 Reflector Spec #1=>CT[BP = 1331.3, 43405]" CENTROID
TYPE MASSSPEC
1000.053711	945.084
1000.716064	817.26
1000.911072	452.588
1003.693481	813.729
1007.679688	481.489
1013.681458	639.299
1014.206665	892.042
1014.980896	613.768
1015.699158	541.775
1019.685974	456.401
1020.714905	856.996
1023.434509	1350.26
1032.329346	2864.37
1033.334595	1823.85
1034.354248	926.86
1035.229980	1055.01
1036.206543	1196
1040.396484	301.307
1046.321167	750.275
1047.331665	871.885
1048.322388	926.547
1051.731812	654.692
1055.255493	543.997
1058.957886	381.52
1061.004028	500.821
1065.950806	390.723
1067.466309	912.488
1070.913940	753.45
1072.818970	724.537
1077.239380	553.946
1088.879639	312.668
1095.193359	444.045
1096.256958	707.077
1108.208374	300.127
1110.188721	711.174
1111.487793	1095.59
1112.491211	1218.27
1118.259766	1063.17
1119.269653	868.941
1119.698486	350.259
1128.197266	8809.86
1129.203491	4320.04
1130.209961	2591.29
1131.225952	1170
1133.265015	589.943
1135.261475	1583.62
1136.269897	2055.91
1137.279175	1243.93
1143.793579	363.184
1144.195801	393.276
1147.398315	396.053
1149.700195	431.983
1149.952759	400.376
1150.299805	823.865
1151.251953	1379.61
1152.259644	520.181
1153.253906	989.271
1155.501953	943.331
1156.492798	708.416
1159.216675	820.169
1161.712646	343.538
1169.232910	10719
1170.243042	5030.9
1171.245972	2906.49
1171.711914	304.853
1172.225830	1928.15
1173.256836	542.007
1176.692871	560.257
1190.626099	824.5
1195.662476	653.294
1198.242676	436.92
1199.552612	2125.16
1200.545898	1784.7
1201.590698	1035.59
1221.926392	215.707
1222.505615	269.861
1224.981323	1108.35
1225.972412	538.245
1226.963867	552.81
1227.996460	404.568
1229.004883	530.739
1239.312256	523.111
1243.551147	2240.01
1244.564331	1442.08
1245.560669	565.86
1249.260742	376.227
1257.328979	1053.25
1272.279297	654.139
1287.582397	2113.4
1288.223511	683.043
1288.599365	1106.57
1290.262695	2534.55
1291.269775	1649.17
1292.271851	1128.31
1296.288696	344.005
1299.373169	722.249
1303.273560	528.659
1308.312866	659.322
1309.344727	676.551
1313.294312	2315.94
1314.282959	1141.61
1315.299316	1062.28
1315.663696	338.359
1319.343750	558.74
1321.317261	1615.71
1323.212280	816.443
1328.276855	662.207
1329.275513	1481.42
1329.589355	454.738
1330.286987	1240.2
1331.283813	43405.1
1331.628296	994.552
1332.288696	26022.9
1333.292603	16427.9
1334.292358	7452.35
1335.299316	2382.49
1336.319214	1444.77
1339.355103	910.621
1347.261108	1838.36
1348.255127	852.316
1349.258911	642.019
1362.237793	782.206
1363.226807	1004.24
1364.126465	2390.13
1365.125488	1892.72
1366.113892	657.36
1372.326050	897.032
1373.335449	696.606
1375.639404	2304.92
1376.635986	819.322
1397.096436	286.371
1397.622559	446.142
1400.522827	528.336
1414.585938	470.61
1419.373901	650.397
1419.688843	963.822
1420.646240	887.89
1428.570313	409.121
1434.316650	1058.59
1442.389038	527.438
1449.305542	340.463
1450.319580	1040.74
1451.286011	617.081
1452.313721	12986.9
1453.309937	8505.16
1454.328735	6425.44
1455.323730	2444.99
1456.313354	863.732
1460.380371	693.037
1463.704102	1336.6
1464.682495	1110.75
1465.290649	532.941
1467.284790	803.969
1468.305298	966.729
1469.315918	751.096
1475.361694	530.942
1476.614624	587.45
1485.631592	559.432
1491.313721	977.735
1492.317871	419.195
1493.339478	7621.88
1494.344849	4094.67
1495.349121	2879.53
1496.354004	1844.41
1497.373657	759.293
1506.330078	448.54
1507.691406	885.616
1508.323486	387.511
1508.657837	684.475
1515.317749	448.765
1516.347778	533.678
1522.251709	453.04
1524.307739	2896.88
1525.325684	2290.13
1526.293823	2338.08
1527.303223	1127.72
1528.305664	655.146
1532.334839	549.62
1534.366333	7345.74
1535.370361	5036.49
1536.379150	3226.83
1537.377197	1662.48
1538.388916	1254.5
1542.406372	760.47
1543.436523	918.132
1551.758667	760.415
1575.381592	469.256
1584.670288	378.183
1588.323120	463.859
1595.258667	188.523
1612.392700	728.461
1613.585327	426.065
1614.367920	7766.27
1615.369751	4751.5
1616.380859	3929.55
1617.382690	1608.83
1618.371948	1023.33
1629.359619	336.297
1630.354004	509.866
1632.364868	730.343
1645.367798	1364.6
1646.351563	851.764
1647.340210	1068.98
1648.330933	473.495
1649.382080	799.627
1655.406006	3613.84
1656.406616	1981.93
1657.417847	2581.21
1658.426636	1055.2
1660.404663	673.03
1670.382324	365.714
1678.442627	439.358
1686.396240	617.563
1696.433716	5131.79
1697.435425	3772.29
1698.437256	2868.07
1699.433105	1494.76
1700.435547	747.69
1717.452271	246.52
1719.471313	907.003
1720.484375	485.433
1723.530151	568.465
1727.458130	1542.03
1728.442383	885.333
1736.440918	381.228
1737.466064	6988.17
1738.464722	5147.44
1739.460693	3885.57
1740.481323	2022.09
1741.506348	667.552
1743.505859	522.684
1744.497070	652.505
1745.520630	764.54
1746.539063	851.746
1750.403687	255.779
1753.437378	697.763
1760.604370	438.943
1776.451538	694.036
1778.459717	719.245
1779.489502	999.638
1781.478394	532.167
1798.422852	460.699
1804.413696	368.861
1807.409302	455.84
1808.398315	855.897
1809.361938	1135.96
1810.422974	766.317
1817.489990	600.051
1835.458984	229.15
1840.453369	739.821
1845.415283	437.286
1848.424438	617.325
1849.592163	443.735
1855.390015	666.961
1856.458862	436.464
1858.488159	5066.93
1859.495361	4036.97
1860.494629	3142.31
1861.515137	1723.76
1862.496216	789.71
1863.533447	434.834
1871.480469	392.237
1872.514282	629.227
1873.467163	691.328
1874.490479	458.32
1875.498657	539.932
1879.549072	241.978
1882.527710	452.644
1889.460571	439.493
1897.499878	432.772
1898.540527	561.733
1899.528564	6085.44
1900.527222	4805.68
1901.529053	3780.32
1902.527710	2004.13
1903.559448	893.404
1907.587769	379.323
1915.492188	447.756
1917.581909	538.784
1919.576050	610.556
1922.559326	914.125
1923.571167	730.415
1925.578613	592.642
1930.459595	531.428
1931.550049	699.329
1932.480713	853.593
1938.546387	826.985
1939.552979	499.354
1940.552246	14292.2
1941.556885	11330.1
1942.554688	8835.23
1943.566406	4577.69
1944.566895	2151.7
1945.552979	1437.83
1946.576172	458.935
1947.600586	662.809
1948.623413	1061.99
1949.654053	766.514
1956.537231	665.929
1957.517090	609.768
2015.912231	376.153
2016.466797	334.337
2020.560303	607.398
2051.489258	452.305
2052.556641	537.764
2053.503906	475.704
2055.519531	408.521
2059.523193	364.249
2061.598145	2565.16
2062.590332	2483.11
2063.605469	1901.69
2064.600586	759.013
2065.616211	416.892
2074.547119	240.611
2075.578613	526.581
2077.575439	627.464
2078.581055	414.106
2082.491699	321.814
2092.557617	660.722
2094.615723	632.415
2095.540771	537.551
2101.645508	315.559
2102.612305	2536.95
2103.617188	1812.15
2104.649902	1502.61
2105.643555	1056.32
2106.625732	786.244
2110.696289	528.076
2123.480957	252.84
2125.676514	984.335
2127.920166	312.53
2128.880615	563.269
2133.563965	1021.06
2134.570557	844.651
2135.584229	1182.68
2136.584473	917.869
2137.584229	389.009
2141.647949	484.185
2142.627441	902.019
2143.649414	10443.4
2144.650879	10341.8
2145.656494	8125.54
2146.665039	4488.73
2147.664551	1896.07
2148.687500	644.714
2151.701660	558.123
2156.673828	218.552
2159.632813	628.901
2160.626953	505.427
2161.625977	541.378
2167.732910	278.202
2209.924072	225.447
2223.650391	759.578
2224.660156	465.053
2226.660645	478.175
2256.597900	217.007
2264.635498	421.697
2265.668213	421.586
2266.694580	261.34
2269.671387	323.259
2276.603271	96.0059
2280.699219	326.886
2281.652100	410.385
2286.664063	175.464
2295.631348	271.538
2296.664063	597.626
2304.672852	318.566
2305.718506	2760.15
2306.729004	2702.38
2307.716064	2173.61
2308.729004	1387.83
2309.756104	681.27
2310.767334	286.064
2312.749268	542.325
2336.673340	519.773
2337.682373	804.133
2338.678955	921.538
2339.680420	725.69
2340.657715	441.587
2344.746582	410.27
2346.751709	6157.3
2347.749023	5878.55
2348.761230	4556.64
2349.759033	2383.54
2350.773193	1394.12
2351.755371	836.063
2352.643311	268.582
2363.773682	284.507
2393.006836	166.934
2395.088379	413.788
2398.050781	306.28
2409.054443	262.791
2421.683350	284.046
2456.404297	217.522
2467.799316	601.68
2468.798828	716.49
2469.836182	354.195
2482.822998	303.082
2498.763916	314.542
2501.729492	241.492
2502.763184	392.902
2506.858398	607.874
2508.020264	221.381
2508.820557	1916.43
2509.098633	1587.25
2509.826416	2561.77
2510.114258	1840.5
2510.816895	1434.61
2511.100342	1408.02
2511.842285	1016.15
2512.109619	882.194
2512.841064	471.124
2513.110840	443.861
2514.025146	334.836
2516.076416	277.056
2520.900146	251.047
2522.109619	161.839
2523.125244	917.603
2524.130127	743.22
2525.129150	791.817
2526.132813	634.283
2527.136963	334.095
2527.999268	296.379
2537.122070	132.956
2539.085938	275.024
2539.770020	194.335
2540.810547	446.878
2541.766113	536.244
2542.765625	475.776
2552.138916	182.001
2555.762695	186.478
2637.173340	561.737
2638.219727	712.477
2639.215088	575.883
2641.203125	306.308
2645.274902	214.178
2651.216309	338.299
2668.856445	168.41
2670.883789	390.525
2671.849609	311.213
2672.874023	401.143
2679.303711	188.255
2685.924072	165.412
2699.816650	138.844
2701.893311	243.127
2702.847900	340.598
2703.841553	250.106
2711.226563	451.487
2712.214600	593.856
2713.214844	781.14
2715.192627	252.327
2722.183105	205.485
2726.223877	337.717
2728.349609	251
2750.303223	130.273
2751.185303	142.646
2752.236816	388.482
2753.247314	529.898
2754.232422	410.361
2755.265869	375.714
2762.204834	230.384
2766.202637	234.029
2767.227051	267.508
2768.251953	340.592
2769.297119	266.35
2777.257080	191.542
2832.977539	100.717
2840.351563	296.551
2855.404053	194.716
2862.338135	124.135
2867.965576	383.105
2870.236572	237.156
2874.617432	224.103
2876.243896	235.162
2877.300537	325.604
2880.757324	103.828
2891.366699	90.2372
2891.795898	233.238
2892.292236	821.018
2892.797363	529.004
2893.312500	750.248
2893.787598	755.511
2894.336182	597.779
2894.813721	354.62
2895.333008	358.216
2895.765137	283.631
2897.795410	248.128
2898.795410	498.979
2900.290039	353.792
2900.817139	382.073
2901.329834	275.848
2901.768066	268.024
2904.823486	337.993
2905.289795	282.043
2907.311523	290.145
2917.784668	157.735
2924.301025	208.792
2928.831299	190.122
2929.853027	259.067
2933.265381	304.427
2946.415283	137.998
2957.336670	121.354
2968.856445	275.072
2969.314209	169.579
2970.356934	321.756
2982.186768	157.113
2985.803955	300.761
2986.316650	260.123
2993.395020	213.479
2993.854492	447.295
2994.382324	390.748
2994.842529	312.566
2995.372559	402.31
2995.867920	247.697
3001.370605	189.744
3004.351807	265.69
