# Supplementary material for: gQuant, an Automated Tool for Quantitative Glycomic Data Analysis
Source: Front Chem. 2021 Jul 28;9:707738. doi: 10.3389/fchem.2021.707738 (PMC8355585; doi:10.3389/fchem.2021.707738)
Supplement: Supplementary file 2 [file DataSheet2.ZIP]

Archive with 17 entries (14 files):
- gQuant_tool/
- gQuant_tool/py2/
- gQuant_tool/py2/ExampleData-Centroid-1-1-F12.txt
- gQuant_tool/py2/ExampleData-Profiled-1-1.txt
- gQuant_tool/py2/gquant_main_calibr_py2.py
- gQuant_tool/py2/gquant_ui_py2.py
- gQuant_tool/py2/human_glycan_344.qdb
- gQuant_tool/py2/Mammalian_glycan_419.qdb
- gQuant_tool/py2/Run_gQuant_py2.bat
- gQuant_tool/py3/
- gQuant_tool/py3/ExampleData-Centroid-1-1-F12.txt
- gQuant_tool/py3/ExampleData-Profiled-1-1.txt
- gQuant_tool/py3/gquant_main_calibr_py3.py
- gQuant_tool/py3/gquant_ui_py3.py
- gQuant_tool/py3/human_glycan_344.qdb
- gQuant_tool/py3/Mammalian_glycan_419.qdb
- gQuant_tool/py3/Run_gQuant_py3.bat
