# Supplementary material for: gQuant, an Automated Tool for Quantitative Glycomic Data Analysis
Source: Front Chem. 2021 Jul 28;9:707738. doi: 10.3389/fchem.2021.707738 (PMC8355585; doi:10.3389/fchem.2021.707738)
Supplement: Supplementary file 2 [file DataSheet2.ZIP › gQuant_tool/py2/ExampleData-Profiled-1-1.txt]

# 
#  
# Data: SERUM-HD-6-6_10001.H13[c] 25 Mar 2013 11:52 Cal: tof mix 23 Mar 2013 10:51 
# Shimadzu Biotech Axima Resonance 2.9.3.20110624: Mode positive, Mid 850+, Power: 128
COM=SERUM-HD-6-6_10001_H13 
# 
# SERUM-HD-6-6_10001 Processed data [Charged] 
899.9857,2.8820
900.0201,3.1772
900.0545,2.6141
900.0889,1.6971
900.1234,0.9824
900.1578,0.5949
900.1922,0.5699
900.2267,0.6801
900.2611,0.6905
900.2955,0.5737
900.3300,0.3236
900.3644,0.1049
900.3988,0.0215
900.4333,0.0045
900.4677,0.0040
900.5021,0.0546
900.5366,0.3902
900.5710,1.5227
900.6055,3.8122
900.6399,6.5481
900.6743,7.9408
900.7088,7.1734
900.7432,5.1891
900.7777,3.0972
900.8121,1.6559
900.8466,0.9158
900.8810,0.5189
900.9154,0.6299
900.9499,1.1692
900.9843,1.4833
901.0188,1.2589
901.0532,0.6611
901.0877,0.2034
901.1221,0.0540
901.1566,0.0388
901.1910,0.1134
901.2255,0.2318
901.2599,0.2818
901.2944,0.2942
901.3288,0.2916
901.3633,0.2988
901.3977,0.2425
901.4322,0.1063
901.4666,0.0221
901.5011,0.0309
901.5356,0.1950
901.5700,0.6955
901.6045,1.6814
901.6389,3.1065
901.6734,4.2834
901.7078,4.3732
901.7423,3.6681
901.7768,2.6910
901.8112,1.7669
901.8457,1.1612
901.8802,0.7131
901.9146,0.5416
901.9491,0.5899
901.9836,0.5186
902.0180,0.3424
902.0525,0.2541
902.0870,0.3198
902.1214,0.4848
902.1559,0.6395
902.1904,1.0390
902.2248,1.4790
902.2593,1.5508
902.2938,1.4264
902.3282,1.2266
902.3627,0.8523
902.3972,0.4231
902.4317,0.1319
902.4661,0.0246
902.5006,0.0624
902.5351,0.4251
902.5696,1.5242
902.6040,3.2851
902.6385,5.2721
902.6730,7.1831
902.7075,8.1403
902.7419,7.7307
902.7764,5.9895
902.8109,3.5978
902.8454,2.0145
902.8799,1.3615
902.9144,0.9505
902.9488,0.7837
902.9833,0.6504
903.0178,0.4862
903.0523,0.3282
903.0868,0.1898
903.1213,0.3051
903.1558,0.5790
903.1902,0.6057
903.2247,0.4465
903.2592,0.2739
903.2937,0.1794
903.3282,0.1556
903.3627,0.1181
903.3972,0.1381
903.4317,0.1632
903.4662,0.0882
903.5007,0.0321
903.5352,0.2050
903.5697,1.1903
903.6042,3.4089
903.6386,6.0905
903.6731,7.9603
903.7076,7.8159
903.7421,5.9530
903.7766,3.8538
903.8111,2.1470
903.8456,1.1194
903.8801,0.6436
903.9146,0.3840
903.9491,0.5558
903.9837,0.9535
904.0182,1.0157
904.0527,0.9560
904.0872,0.8378
904.1217,0.5478
904.1562,0.2554
904.1907,0.1460
904.2252,0.3112
904.2597,0.5635
904.2942,0.6100
904.3287,0.5315
904.3632,0.3667
904.3977,0.1929
904.4323,0.0706
904.4668,0.0280
904.5013,0.1186
904.5358,0.5441
904.5703,1.7938
904.6048,4.1417
904.6393,7.0657
904.6739,9.4878
904.7084,9.6414
904.7429,7.1388
904.7774,4.2157
904.8119,2.2206
904.8464,0.9681
904.8810,0.4716
904.9155,0.5771
904.9500,1.0612
904.9845,1.3990
905.0191,1.0913
905.0536,0.5096
905.0881,0.1726
905.1226,0.0703
905.1572,0.1208
905.1917,0.3267
905.2262,0.6698
905.2607,1.0260
905.2953,1.1483
905.3298,0.9918
905.3643,0.6315
905.3989,0.2395
905.4334,0.0471
905.4679,0.0723
905.5024,0.4513
905.5370,1.5955
905.5715,3.8639
905.6060,6.8859
905.6406,9.1062
905.6751,9.4102
905.7097,7.9707
905.7442,5.6671
905.7787,3.5961
905.8133,2.0939
905.8478,1.2858
905.8823,1.6745
905.9169,2.6297
905.9514,2.9399
905.9860,2.5100
906.0205,1.5122
906.0551,0.5301
906.0896,0.0931
906.1241,0.0331
906.1587,0.1321
906.1932,0.2813
906.2278,0.3874
906.2623,0.4861
906.2969,0.5035
906.3314,0.4941
906.3660,0.4096
906.4005,0.1876
906.4351,0.0374
906.4696,0.0224
906.5042,0.1928
906.5387,0.9911
906.5733,3.0129
906.6078,6.1583
906.6424,8.9374
906.6769,9.6372
906.7115,8.6276
906.7460,6.7029
906.7806,4.4116
906.8152,2.5666
906.8497,1.1625
906.8843,0.5126
906.9188,0.6600
906.9534,1.0581
906.9880,1.3688
907.0225,1.2212
907.0571,0.5703
907.0916,0.1177
907.1262,0.0118
907.1608,0.0008
907.1953,0.0068
907.2299,0.0783
907.2645,0.3765
907.2990,0.7869
907.3336,0.8346
907.3682,0.5327
907.4027,0.2025
907.4373,0.0591
907.4719,0.0526
907.5064,0.1659
907.5410,0.8544
907.5756,2.5672
907.6102,4.9592
907.6447,6.9186
907.6793,7.3500
907.7139,6.6870
907.7485,5.4085
907.7830,3.4978
907.8176,1.7552
907.8522,0.7944
907.8868,0.5386
907.9213,0.7044
907.9559,0.7634
907.9905,0.6390
908.0251,0.4376
908.0597,0.1910
908.0942,0.0799
908.1288,0.0987
908.1634,0.1609
908.1980,0.2766
908.2326,0.3812
908.2672,0.5199
908.3017,0.6049
908.3363,0.4272
908.3709,0.1732
908.4055,0.0574
908.4401,0.0215
908.4747,0.0319
908.5093,0.2171
908.5439,0.8732
908.5785,2.1059
908.6130,3.8318
908.6476,5.8698
908.6822,6.9829
908.7168,6.3582
908.7514,4.6660
908.7860,2.7650
908.8206,1.6130
908.8552,1.2508
908.8898,1.0018
908.9244,0.7355
908.9590,0.4870
908.9936,0.2622
909.0282,0.1564
909.0628,0.0891
909.0974,0.0882
909.1320,0.1516
909.1666,0.1794
909.2012,0.2392
909.2358,0.3257
909.2704,0.4358
909.3050,0.7544
909.3396,1.0649
909.3742,1.1013
909.4088,0.8025
909.4434,0.3314
909.4780,0.0701
909.5127,0.1338
909.5473,0.7755
909.5819,2.3141
909.6165,4.3384
909.6511,5.9729
909.6857,6.2493
909.7203,5.2061
909.7549,4.0772
909.7895,3.0268
909.8242,1.7820
909.8588,0.9492
909.8934,0.5850
909.9280,0.4961
909.9626,0.4367
909.9972,0.2499
910.0319,0.1667
910.0665,0.1894
910.1011,0.1121
910.1357,0.0300
910.1703,0.0312
910.2050,0.1409
910.2396,0.3313
910.2742,0.4851
910.3088,0.6179
910.3435,0.6848
910.3781,0.6338
910.4127,0.4778
910.4473,0.2133
910.4820,0.0563
910.5166,0.1659
910.5512,0.8475
910.5858,2.3270
910.6205,3.9701
910.6551,5.1356
910.6897,5.6321
910.7244,5.0610
910.7590,3.6580
910.7936,2.1253
910.8283,1.1301
910.8629,1.1551
910.8975,1.8200
910.9322,2.4343
910.9668,2.7621
911.0014,2.4048
911.0361,1.5492
911.0707,0.7821
911.1054,0.2847
911.1400,0.1253
911.1746,0.1779
911.2093,0.3259
911.2439,0.6853
911.2786,1.1478
911.3132,1.4027
911.3479,1.1696
911.3825,0.5939
911.4171,0.1669
911.4518,0.0262
911.4864,0.0430
911.5211,0.2831
911.5557,1.0315
911.5904,2.3700
911.6250,3.5741
911.6597,3.8395
911.6943,3.6269
911.7290,3.2317
911.7636,2.5265
911.7983,1.7138
911.8329,0.9030
911.8676,0.5393
911.9022,0.8224
911.9369,1.3497
911.9716,1.8269
912.0062,1.9387
912.0409,1.5682
912.0755,1.1079
912.1102,0.6468
912.1448,0.2926
912.1795,0.2220
912.2142,0.3817
912.2488,0.5508
912.2835,0.4960
912.3181,0.2345
912.3528,0.0594
912.3875,0.0157
912.4221,0.0168
912.4568,0.0278
912.4915,0.0607
912.5261,0.2907
912.5608,0.9278
912.5955,1.9263
912.6301,2.9196
912.6648,3.5556
912.6995,3.9186
912.7341,3.7458
912.7688,2.7404
912.8035,1.6773
912.8381,1.1994
912.8728,1.6435
912.9075,3.0926
912.9422,4.8594
912.9768,6.3776
913.0115,6.8041
913.0462,5.4314
913.0809,3.1358
913.1155,1.3118
913.1502,0.3687
913.1849,0.0632
913.2196,0.0617
913.2543,0.2362
913.2889,0.5186
913.3236,0.6645
913.3583,0.5944
913.3930,0.4302
913.4277,0.1910
913.4624,0.0416
913.4970,0.0663
913.5317,0.3642
913.5664,1.0477
913.6011,2.1041
913.6358,3.4449
913.6705,4.2823
913.7052,4.0075
913.7398,2.9571
913.7745,1.7706
913.8092,1.2318
913.8439,1.0842
913.8786,0.9908
913.9133,1.4840
913.9480,2.3363
913.9827,2.6819
914.0174,2.3777
914.0521,1.5505
914.0868,0.7790
914.1215,0.3820
914.1562,0.2064
914.1909,0.3540
914.2256,0.7109
914.2603,0.8158
914.2950,0.6593
914.3297,0.4547
914.3644,0.4828
914.3991,0.6299
914.4338,0.4400
914.4685,0.1494
914.5032,0.1160
914.5379,0.5593
914.5726,1.6171
914.6073,2.8623
914.6420,3.6148
914.6767,3.3764
914.7114,2.4320
914.7461,1.5610
914.7808,0.8233
914.8155,0.4357
914.8502,2.0116
914.8850,11.3838
914.9197,37.4499
914.9544,79.4257
914.9891,119.4484
915.0238,134.5854
915.0585,115.6853
915.0932,75.2913
915.1279,35.8930
915.1627,11.4821
915.1974,2.1674
915.2321,0.3717
915.2668,0.9880
915.3015,2.8799
915.3363,4.5674
915.3710,4.2696
915.4057,2.5004
915.4404,0.8618
915.4751,0.1933
915.5099,0.4946
915.5446,2.4209
915.5793,6.6313
915.6140,11.2513
915.6488,13.5183
915.6835,12.4910
915.7182,8.9272
915.7529,5.2557
915.7877,2.7191
915.8224,1.0823
915.8571,1.2061
915.8918,5.5084
915.9266,17.2837
915.9613,35.0092
915.9960,49.4803
916.0308,52.0655
916.0655,41.7430
916.1002,24.9477
916.1350,10.8611
916.1697,3.2672
916.2044,0.6058
916.2392,0.1448
916.2739,0.4828
916.3087,1.2354
916.3434,1.7321
916.3781,1.5844
916.4129,1.1559
916.4476,0.7231
916.4824,0.3871
916.5171,0.7855
916.5518,2.8223
916.5866,6.5730
916.6213,10.0855
916.6561,11.2519
916.6908,10.3286
916.7256,7.9425
916.7603,4.7365
916.7951,2.1883
916.8298,0.8551
916.8645,1.0967
916.8993,3.4467
916.9340,8.7022
916.9688,16.6710
917.0035,23.0751
917.0383,23.5154
917.0731,18.1980
917.1078,10.2062
917.1426,3.8126
917.1773,0.8783
917.2121,0.1637
917.2468,0.2623
917.2816,0.4729
917.3163,0.5093
917.3511,0.5686
917.3859,0.4569
917.4206,0.1875
917.4554,0.0423
917.4901,0.0508
917.5249,0.3103
917.5597,1.1808
917.5944,2.9342
917.6292,4.9697
917.6639,6.2244
917.6987,6.6382
917.7335,6.0989
917.7682,4.6549
917.8030,3.2264
917.8378,2.0457
917.8725,1.1641
917.9073,1.3850
917.9421,2.9200
917.9768,5.4887
918.0116,7.4739
918.0464,6.9081
918.0812,4.6449
918.1159,2.3644
918.1507,0.7845
918.1855,0.1365
918.2202,0.0816
918.2550,0.3794
918.2898,0.8468
918.3246,0.9338
918.3593,0.6046
918.3941,0.2814
918.4289,0.0931
918.4637,0.0208
918.4985,0.0724
918.5332,0.4206
918.5680,1.2432
918.6028,2.4147
918.6376,3.6212
918.6724,4.1681
918.7071,3.9472
918.7419,3.5737
918.7767,2.8967
918.8115,2.2182
918.8463,1.7296
918.8811,1.2698
918.9159,1.4676
918.9506,2.3970
918.9854,3.4264
919.0202,4.1453
919.0550,3.8725
919.0898,2.7304
919.1246,1.4540
919.1594,0.5316
919.1942,0.2666
919.2290,0.4215
919.2638,0.5892
919.2986,0.6715
919.3334,0.6338
919.3682,0.6568
919.4029,0.6170
919.4377,0.3139
919.4725,0.0858
919.5073,0.1857
919.5421,0.9108
919.5769,2.3501
919.6117,3.8676
919.6465,5.0629
919.6813,5.3347
919.7161,4.2537
919.7509,2.8224
919.7858,1.6244
919.8206,0.8040
919.8554,0.5661
919.8902,0.8533
919.9250,2.0334
919.9598,4.0935
919.9946,6.1339
920.0294,7.1809
920.0642,6.4038
920.0990,4.0950
920.1338,1.9163
920.1686,0.6425
920.2034,0.2973
920.2383,0.5811
920.2731,1.0976
920.3079,1.5355
920.3427,1.4101
920.3775,0.7282
920.4123,0.1942
920.4471,0.0346
920.4820,0.0684
920.5168,0.3483
920.5516,1.4470
920.5864,3.9175
920.6212,6.8628
920.6561,8.7050
920.6909,8.6818
920.7257,6.9038
920.7605,4.6436
920.7953,2.7783
920.8302,1.4810
920.8650,1.2333
920.8998,1.7088
920.9346,2.1431
920.9695,2.6036
921.0043,2.8787
921.0391,2.8668
921.0739,2.2740
921.1088,1.0922
921.1436,0.2728
921.1784,0.0921
921.2133,0.3208
921.2481,0.7652
921.2829,1.0815
921.3178,1.1621
921.3526,0.9273
921.3874,0.4623
921.4223,0.1293
921.4571,0.0651
921.4919,0.4397
921.5268,2.1166
921.5616,5.8647
921.5964,10.5328
921.6313,13.4642
921.6661,13.2588
921.7010,10.9953
921.7358,7.5762
921.7706,3.9579
921.8055,1.5940
921.8403,0.5712
921.8752,0.6889
921.9100,1.9154
921.9449,3.8968
921.9797,6.0892
922.0145,7.1629
922.0494,6.0527
922.0842,3.8645
922.1191,1.8425
922.1539,0.5709
922.1888,0.1578
922.2236,0.2040
922.2585,0.3282
922.2933,0.3408
922.3282,0.2704
922.3630,0.2318
922.3979,0.1235
922.4327,0.0355
922.4676,0.1523
922.5025,0.9826
922.5373,3.3265
922.5722,7.0680
922.6070,10.9645
922.6419,13.0742
922.6767,11.7741
922.7116,8.3800
922.7465,5.0690
922.7813,2.3924
922.8162,0.7702
922.8510,0.8295
922.8859,4.0848
922.9208,11.7794
922.9556,20.8697
922.9905,26.4114
923.0254,25.5122
923.0602,18.8794
923.0951,10.8069
923.1300,4.7346
923.1648,1.3975
923.1997,0.2657
923.2346,0.3123
923.2694,0.8725
923.3043,1.2797
923.3392,0.9487
923.3740,0.3502
923.4089,0.0629
923.4438,0.0235
923.4787,0.0914
923.5135,0.5202
923.5484,1.9922
923.5833,4.2581
923.6182,5.8101
923.6530,6.1820
923.6879,5.5424
923.7228,4.4099
923.7577,3.3164
923.7925,1.8982
923.8274,0.8383
923.8623,0.7596
923.8972,1.6083
923.9321,3.7669
923.9670,6.6457
924.0018,8.7332
924.0367,8.8336
924.0716,6.5864
924.1065,3.5389
924.1414,1.3467
924.1763,0.3656
924.2112,0.2098
924.2460,0.3073
924.2809,0.3399
924.3158,0.4475
924.3507,0.5240
924.3856,0.4255
924.4205,0.2193
924.4554,0.0897
924.4903,0.1864
924.5252,0.6441
924.5601,1.6595
924.5950,2.9438
924.6298,3.7365
924.6647,4.1740
924.6996,4.2149
924.7345,3.6225
924.7694,3.1123
924.8043,2.7716
924.8392,2.0799
924.8741,1.3209
924.9090,1.1662
924.9439,2.0325
924.9788,2.8946
925.0137,2.6543
925.0486,1.8605
925.0835,1.1321
925.1184,0.4635
925.1534,0.1071
925.1883,0.0907
925.2232,0.4086
925.2581,1.0146
925.2930,1.4512
925.3279,1.4941
925.3628,1.1730
925.3977,0.6336
925.4326,0.2328
925.4675,0.0884
925.5024,0.2050
925.5374,0.7272
925.5723,1.8781
925.6072,3.5433
925.6421,4.7600
925.6770,4.7974
925.7119,3.9618
925.7468,2.8531
925.7818,2.1434
925.8167,1.6014
925.8516,0.9415
925.8865,0.7046
925.9214,0.8089
925.9563,0.7016
925.9913,0.4907
926.0262,0.2552
926.0611,0.1999
926.0960,0.2650
926.1310,0.1808
926.1659,0.1747
926.2008,0.3934
926.2357,0.7079
926.2707,0.9287
926.3056,0.8341
926.3405,0.6109
926.3754,0.4706
926.4104,0.2855
926.4453,0.1019
926.4802,0.0866
926.5152,0.4365
926.5501,1.3649
926.5850,2.7437
926.6200,4.0893
926.6549,4.6428
926.6898,4.1746
926.7248,3.3946
926.7597,2.4996
926.7946,1.4959
926.8296,1.0178
926.8645,1.2104
926.8994,1.6983
926.9344,1.8441
926.9693,1.4072
927.0043,0.9935
927.0392,0.7208
927.0741,0.3396
927.1091,0.1628
927.1440,0.3489
927.1790,0.6747
927.2139,0.7883
927.2489,0.6975
927.2838,0.8355
927.3187,1.0796
927.3537,1.0106
927.3886,0.6917
927.4236,0.2874
927.4585,0.0575
927.4935,0.0573
927.5284,0.3470
927.5634,1.1335
927.5983,2.1994
927.6333,3.1252
927.6682,3.7171
927.7032,3.6470
927.7381,3.1515
927.7731,2.5539
927.8081,2.0454
927.8430,2.0524
927.8780,2.2915
927.9129,2.3096
927.9479,2.1526
927.9828,1.5671
928.0178,0.8874
928.0528,0.4801
928.0877,0.1934
928.1227,0.0409
928.1576,0.0472
928.1926,0.2415
928.2276,0.6028
928.2625,0.8730
928.2975,0.9548
928.3325,0.8711
928.3674,0.6164
928.4024,0.3223
928.4374,0.1305
928.4723,0.1789
928.5073,0.5929
928.5423,1.2989
928.5772,2.1190
928.6122,2.8513
928.6472,3.1853
928.6821,3.2951
928.7171,3.0576
928.7521,2.4410
928.7871,1.7889
928.8220,1.2065
928.8570,1.1402
928.8920,1.5705
928.9270,1.8734
928.9619,1.9652
928.9969,1.7236
929.0319,1.0858
929.0669,0.5371
929.1019,0.2098
929.1368,0.1278
929.1718,0.2862
929.2068,0.5563
929.2418,0.8080
929.2768,0.8691
929.3117,0.6811
929.3467,0.4192
929.3817,0.1935
929.4167,0.0556
929.4517,0.0200
929.4867,0.1382
929.5217,0.7250
929.5566,1.9870
929.5916,3.6747
929.6266,5.1314
929.6616,5.3203
929.6966,4.5601
929.7316,3.6328
929.7666,2.6971
929.8016,1.8880
929.8366,1.1666
929.8716,0.6619
929.9066,0.6793
929.9416,0.9468
929.9765,1.1742
930.0115,1.1120
930.0465,0.6573
930.0815,0.2567
930.1165,0.1240
930.1515,0.0686
930.1865,0.0344
930.2215,0.0375
930.2565,0.1162
930.2915,0.2006
930.3265,0.1671
930.3615,0.1716
930.3966,0.2061
930.4316,0.1192
930.4666,0.0911
930.5016,0.4696
930.5366,1.6485
930.5716,3.2378
930.6066,4.1424
930.6416,4.1917
930.6766,3.5212
930.7116,2.4061
930.7466,1.4014
930.7816,0.6437
930.8166,0.8322
930.8517,3.1699
930.8867,8.9390
930.9217,17.7775
930.9567,25.5769
930.9917,27.4028
931.0267,22.6622
931.0617,14.4772
931.0968,7.0645
931.1318,2.6252
931.1668,0.6986
931.2018,0.1852
931.2368,0.2404
931.2719,0.4257
931.3069,0.6066
931.3419,0.7081
931.3769,0.7410
931.4119,0.5922
931.4470,0.2811
931.4820,0.2476
931.5170,0.9485
931.5520,2.5297
931.5871,4.0815
931.6221,4.4290
931.6571,3.8079
931.6922,2.7506
931.7272,1.6714
931.7622,1.2867
931.7972,1.1780
931.8323,1.1602
931.8673,2.0289
931.9023,4.3971
931.9374,7.9976
931.9724,10.5485
932.0074,9.7757
932.0425,6.8530
932.0775,3.6925
932.1125,1.2769
932.1476,0.2198
932.1826,0.0418
932.2177,0.1688
932.2527,0.5348
932.2877,1.0369
932.3228,1.3618
932.3578,1.1386
932.3928,0.4996
932.4279,0.1109
932.4629,0.1596
932.4980,0.7059
932.5330,1.7781
932.5681,3.1368
932.6031,4.4973
932.6382,4.8574
932.6732,3.9334
932.7083,2.7688
932.7433,1.8596
932.7783,1.3244
932.8134,0.9317
932.8484,0.7369
932.8835,1.7186
932.9185,4.2625
932.9536,7.6743
932.9887,10.8008
933.0237,11.7638
933.0588,10.0072
933.0938,6.5835
933.1289,3.0530
933.1639,0.8701
933.1990,0.1618
933.2340,0.1693
933.2691,0.3143
933.3042,0.3951
933.3392,0.6322
933.3743,0.8620
933.4093,0.6733
933.4444,0.2722
933.4795,0.1223
933.5145,0.4641
933.5496,1.4279
933.5846,2.7176
933.6197,3.7579
933.6548,4.1173
933.6898,3.8885
933.7249,3.6565
933.7600,3.0846
933.7950,1.9269
933.8301,1.0077
933.8652,0.7629
933.9002,1.5324
933.9353,3.0604
933.9704,4.5190
934.0055,5.6898
934.0405,5.7608
934.0756,4.2077
934.1107,2.1436
934.1458,0.7208
934.1808,0.3121
934.2159,0.5676
934.2510,0.8734
934.2861,0.9185
934.3211,0.7244
934.3562,0.3869
934.3913,0.1711
934.4264,0.0672
934.4614,0.0149
934.4965,0.0330
934.5316,0.2408
934.5667,0.9213
934.6018,1.9785
934.6369,2.8032
934.6719,2.8839
934.7070,2.0751
934.7421,1.2158
934.7772,0.7215
934.8123,0.3440
934.8474,0.4226
934.8825,1.9097
934.9175,6.8842
934.9526,16.7355
934.9877,28.5122
935.0228,36.5879
935.0579,36.2506
935.0930,27.4111
935.1281,15.6652
935.1632,6.5773
935.1983,1.8200
935.2334,0.2844
935.2685,0.1129
935.3036,0.3165
935.3387,0.4944
935.3738,0.4088
935.4089,0.3254
935.4440,0.3090
935.4791,0.1733
935.5142,0.2047
935.5493,1.0500
935.5844,3.0913
935.6195,5.0701
935.6546,5.4485
935.6897,4.7672
935.7248,3.7428
935.7599,2.6351
935.7950,1.6896
935.8301,0.9155
935.8652,1.3371
935.9003,3.3539
935.9354,6.5735
935.9705,11.1862
936.0056,15.5427
936.0407,17.0614
936.0758,14.6094
936.1110,9.1133
936.1461,3.8480
936.1812,1.0156
936.2163,0.1752
936.2514,0.1611
936.2865,0.2905
936.3216,0.3726
936.3568,0.5923
936.3919,0.8208
936.4270,0.8515
936.4621,0.6256
936.4972,0.3770
936.5323,0.7932
936.5675,2.2216
936.6026,4.1218
936.6377,5.4087
936.6728,5.3752
936.7079,4.6300
936.7431,3.4762
936.7782,2.0689
936.8133,1.1647
936.8484,0.9334
936.8836,1.2182
936.9187,2.1966
936.9538,3.8366
936.9889,5.9797
937.0241,7.3327
937.0592,6.5327
937.0943,4.6085
937.1295,2.6491
937.1646,0.9819
937.1997,0.1791
937.2349,0.0716
937.2700,0.2913
937.3051,0.5576
937.3403,0.4537
937.3754,0.1694
937.4105,0.0309
937.4457,0.0407
937.4808,0.2930
937.5159,1.1849
937.5511,2.8892
937.5862,4.6594
937.6214,5.5871
937.6565,5.4901
937.6916,4.2891
937.7268,2.5952
937.7619,1.3648
937.7971,0.5321
937.8322,0.1929
937.8673,0.6798
937.9025,3.0931
937.9376,9.0926
937.9728,18.0504
938.0079,26.5208
938.0431,30.6244
938.0782,27.9214
938.1134,19.9656
938.1485,10.7842
938.1837,3.9027
938.2188,0.8139
938.2540,0.1136
938.2891,0.1498
938.3243,0.3854
938.3594,0.6235
938.3946,0.7021
938.4297,0.5044
938.4649,0.3146
938.5001,0.8112
938.5352,2.4311
938.5704,4.6604
938.6055,6.1700
938.6407,6.1630
938.6758,5.3047
938.7110,3.8639
938.7462,1.9204
938.7813,0.6428
938.8165,0.4783
938.8516,1.5421
938.8868,4.5007
938.9220,8.9373
938.9571,13.6981
938.9923,17.1097
939.0275,17.5098
939.0626,15.1168
939.0978,10.2750
939.1330,4.7209
939.1681,1.3660
939.2033,0.3082
939.2385,0.3105
939.2736,0.6958
939.3088,0.8974
939.3440,0.7504
939.3792,0.4945
939.4143,0.2111
939.4495,0.0819
939.4847,0.3051
939.5199,1.0932
939.5550,2.2115
939.5902,3.1350
939.6254,3.9508
939.6606,4.3460
939.6957,4.1815
939.7309,3.7492
939.7661,2.6660
939.8013,1.4304
939.8365,0.8465
939.8716,1.2331
939.9068,2.7759
939.9420,4.6432
939.9772,5.9069
940.0124,6.1842
940.0476,4.8800
940.0827,2.8724
940.1179,1.3422
940.1531,0.4587
940.1883,0.1849
940.2235,0.2380
940.2587,0.4013
940.2939,0.7700
940.3291,1.0394
940.3643,0.9361
940.3994,0.5940
940.4346,0.2283
940.4698,0.0547
940.5050,0.1423
940.5402,0.6954
940.5754,1.8708
940.6106,3.2120
940.6458,4.2053
940.6810,4.5363
940.7162,4.1439
940.7514,3.5758
940.7866,2.7450
940.8218,1.4988
940.8570,0.7205
940.8922,0.9866
940.9274,2.3591
940.9626,3.8538
940.9978,4.1418
941.0330,3.3933
941.0682,2.2625
941.1034,1.2109
941.1386,0.5845
941.1738,0.2489
941.2090,0.2355
941.2442,0.5951
941.2794,1.0859
941.3146,1.3842
941.3499,1.2530
941.3851,0.7946
941.4203,0.3987
941.4555,0.1493
941.4907,0.0770
941.5259,0.3167
941.5611,1.1506
941.5963,2.5728
941.6316,3.7901
941.6668,4.2789
941.7020,4.1085
941.7372,3.1747
941.7724,2.0338
941.8076,1.1113
941.8429,0.5469
941.8781,0.6206
941.9133,1.1128
941.9485,1.6515
941.9837,2.0292
942.0190,1.8261
942.0542,1.2483
942.0894,0.7254
942.1246,0.2998
942.1598,0.1552
942.1951,0.3721
942.2303,0.9630
942.2655,1.7319
942.3008,2.1177
942.3360,2.0235
942.3712,1.4565
942.4064,0.6047
942.4417,0.1142
942.4769,0.0283
942.5121,0.1025
942.5474,0.2438
942.5826,0.5082
942.6178,1.2028
942.6531,2.0977
942.6883,2.5251
942.7235,2.5389
942.7588,2.3171
942.7940,1.8310
942.8292,1.3461
942.8645,1.1959
942.8997,2.1837
942.9350,4.4751
942.9702,7.0200
943.0054,8.6212
943.0407,8.1590
943.0759,5.6965
943.1112,2.8716
943.1464,0.9467
943.1816,0.2639
943.2169,0.3839
943.2521,0.7858
943.2874,1.1794
943.3226,1.1754
943.3579,0.6465
943.3931,0.2122
943.4284,0.0721
943.4636,0.0991
943.4989,0.2473
943.5341,0.6751
943.5694,1.6731
943.6046,2.7674
943.6399,3.3027
943.6751,3.2297
943.7104,2.5815
943.7456,1.8840
943.7809,1.3375
943.8161,0.6923
943.8514,0.3212
943.8866,0.3368
943.9219,0.8209
943.9572,1.7746
943.9924,2.3923
944.0277,2.2871
944.0629,1.5998
944.0982,0.7641
944.1335,0.7266
944.1687,1.7481
944.2040,3.4856
944.2392,5.2464
944.2745,5.5789
944.3098,4.3832
944.3450,2.6111
944.3803,1.0539
944.4156,0.2500
944.4508,0.0757
944.4861,0.2950
944.5214,0.9814
944.5566,2.0632
944.5919,3.0383
944.6272,3.2109
944.6625,2.6606
944.6977,2.2331
944.7330,1.7714
944.7683,0.9461
944.8035,0.4299
944.8388,0.6235
944.8741,1.5986
944.9094,2.7931
944.9446,3.3812
944.9799,3.4487
945.0152,3.1786
945.0505,2.3367
945.0858,1.2922
945.1210,0.5386
945.1563,0.5552
945.1916,1.3738
945.2269,2.4028
945.2622,2.9758
945.2974,2.6308
945.3327,1.6996
945.3680,0.9332
945.4033,0.3749
945.4386,0.1048
945.4739,0.2304
945.5092,0.8824
945.5444,2.0996
945.5797,3.2702
945.6150,3.8495
945.6503,3.9609
945.6856,3.5350
945.7209,2.7382
945.7562,1.7133
945.7915,0.7265
945.8268,0.3817
945.8621,0.7127
945.8974,1.4928
945.9327,2.5486
945.9679,3.2696
946.0032,3.3871
946.0385,2.8829
946.0738,1.8594
946.1091,0.9776
946.1444,0.4756
946.1797,0.3263
946.2150,0.5857
946.2503,1.0525
946.2856,1.3835
946.3209,1.2684
946.3562,0.7223
946.3915,0.2284
946.4268,0.0398
946.4622,0.0651
946.4975,0.3754
946.5328,1.1446
946.5681,2.2786
946.6034,3.1191
946.6387,2.9554
946.6740,2.4784
946.7093,2.2233
946.7446,1.9605
946.7799,1.6208
946.8152,1.5198
946.8505,3.2324
946.8859,7.2915
946.9212,11.4992
946.9565,13.4113
946.9918,11.8128
947.0271,7.8368
947.0624,3.9474
947.0977,1.3545
947.1331,0.2564
947.1684,0.0400
947.2037,0.1287
947.2390,0.4656
947.2743,0.8255
947.3097,0.8267
947.3450,0.5816
947.3803,0.2487
947.4156,0.0513
947.4510,0.0609
947.4863,0.3576
947.5216,1.0849
947.5569,1.8819
947.5922,2.3572
947.6276,2.6225
947.6629,2.6647
947.6982,2.7502
947.7336,2.5451
947.7689,1.5655
947.8042,0.8697
947.8395,1.1467
947.8749,2.3736
947.9102,4.1695
947.9455,5.4372
947.9809,5.9262
948.0162,5.5093
948.0515,3.8712
948.0869,2.0070
948.1222,0.8563
948.1576,0.2764
948.1929,0.0594
948.2282,0.0933
948.2636,0.3307
948.2989,0.6557
948.3342,0.7505
948.3696,0.5128
948.4049,0.1941
948.4403,0.0633
948.4756,0.2436
948.5109,1.0293
948.5463,2.4985
948.5816,3.7169
948.6170,3.9162
948.6523,3.6054
948.6877,3.0437
948.7230,2.3073
948.7584,1.6962
948.7937,1.1339
948.8291,1.1468
948.8644,2.2933
948.8998,4.3859
948.9351,6.9762
948.9705,8.6497
949.0058,7.9480
949.0412,5.4887
949.0765,2.7095
949.1119,0.8704
949.1472,0.1818
949.1826,0.0507
949.2179,0.1132
949.2533,0.1993
949.2887,0.1633
949.3240,0.0919
949.3594,0.0375
949.3947,0.0082
949.4301,0.0202
949.4655,0.1651
949.5008,0.6792
949.5362,1.4634
949.5715,2.0486
949.6069,2.3597
949.6423,2.5050
949.6776,2.7731
949.7130,2.7396
949.7484,1.9530
949.7837,1.2008
949.8191,0.9390
949.8545,1.1845
949.8898,2.0633
949.9252,3.1478
949.9606,3.9690
949.9959,3.9093
950.0313,2.7377
950.0667,1.5336
950.1021,0.8532
950.1374,0.3481
950.1728,0.0876
950.2082,0.1372
950.2436,0.3797
950.2789,0.5562
950.3143,0.4634
950.3497,0.3354
950.3851,0.2801
950.4204,0.1439
950.4558,0.0564
950.4912,0.1672
950.5266,0.4683
950.5620,0.6846
950.5973,0.7459
950.6327,1.0837
950.6681,1.5087
950.7035,1.7130
950.7389,1.7650
950.7743,1.5037
950.8096,1.2998
950.8450,1.4320
950.8804,1.9782
950.9158,3.2755
950.9512,4.6715
950.9866,5.2228
951.0220,4.6852
951.0574,3.0814
951.0928,1.3959
951.1281,0.4229
951.1635,0.0977
951.1989,0.1100
951.2343,0.2011
951.2697,0.2742
951.3051,0.4067
951.3405,0.4496
951.3759,0.3530
951.4113,0.2107
951.4467,0.1393
951.4821,0.3736
951.5175,0.9787
951.5529,1.7672
951.5883,2.6202
951.6237,3.2517
951.6591,3.5671
951.6945,3.3890
951.7299,2.5848
951.7653,1.8498
951.8007,1.3823
951.8361,1.1778
951.8715,1.7754
951.9069,3.3457
951.9423,5.3655
951.9777,6.3156
952.0131,5.2849
952.0486,3.3608
952.0840,1.6780
952.1194,0.5577
952.1548,0.0952
952.1902,0.0288
952.2256,0.1266
952.2610,0.3222
952.2964,0.4223
952.3318,0.3371
952.3673,0.2065
952.4027,0.1010
952.4381,0.0589
952.4735,0.1621
952.5089,0.7951
952.5443,2.1223
952.5798,3.5716
952.6152,4.6226
952.6506,4.7021
952.6860,3.7893
952.7214,2.5635
952.7569,1.5292
952.7923,1.1360
952.8277,1.4191
952.8631,2.2664
952.8986,3.7920
952.9340,5.2824
952.9694,5.8600
953.0048,5.2970
953.0403,3.5708
953.0757,1.6974
953.1111,0.5572
953.1466,0.1219
953.1820,0.0648
953.2174,0.2328
953.2528,0.6515
953.2883,1.1301
953.3237,1.2941
953.3591,1.1477
953.3946,0.7886
953.4300,0.3486
953.4654,0.2417
953.5009,0.6542
953.5363,1.5584
953.5718,2.5277
953.6072,2.9536
953.6426,3.1166
953.6781,3.0858
953.7135,2.6829
953.7489,2.2800
953.7844,1.7807
953.8198,1.2209
953.8553,1.3049
953.8907,1.9432
953.9262,2.9258
953.9616,3.8556
953.9970,4.0423
954.0325,3.6245
954.0679,2.7257
954.1034,1.3799
954.1388,0.3992
954.1743,0.0809
954.2097,0.1260
954.2452,0.3705
954.2806,0.6367
954.3161,0.7491
954.3515,0.6465
954.3870,0.3212
954.4224,0.0966
954.4579,0.1805
954.4933,0.7370
954.5288,1.5827
954.5643,2.0617
954.5997,2.2119
954.6352,2.0570
954.6706,1.4216
954.7061,0.8156
954.7415,0.7154
954.7770,1.3783
954.8125,2.4811
954.8479,3.7835
954.8834,5.7324
954.9188,7.5539
954.9543,7.8643
954.9898,6.4774
955.0252,4.0825
955.0607,1.9169
955.0962,0.6776
955.1316,0.1698
955.1671,0.0316
955.2026,0.0752
955.2380,0.3893
955.2735,1.0034
955.3090,1.5299
955.3444,1.6890
955.3799,1.3319
955.4154,0.6028
955.4509,0.1332
955.4863,0.0513
955.5218,0.2268
955.5573,0.6789
955.5927,1.3748
955.6282,2.1252
955.6637,2.3762
955.6992,2.1130
955.7347,1.9963
955.7701,1.8038
955.8056,1.3606
955.8411,1.1697
955.8766,1.4281
955.9120,2.2440
955.9475,3.0762
955.9830,3.1210
956.0185,2.7135
956.0540,2.1471
956.0895,1.3464
956.1249,0.7240
956.1604,0.2894
956.1959,0.0631
956.2314,0.0243
956.2669,0.0584
956.3024,0.1810
956.3379,0.3036
956.3734,0.2861
956.4088,0.2010
956.4443,0.0946
956.4798,0.0543
956.5153,0.1674
956.5508,0.6227
956.5863,1.4652
956.6218,2.0483
956.6573,2.0756
956.6928,2.0676
956.7283,2.0976
956.7638,2.0132
956.7993,1.7610
956.8348,1.4849
956.8703,1.7139
956.9058,2.3267
956.9413,2.9890
956.9768,3.5936
957.0123,3.4595
957.0478,2.5854
957.0833,1.4879
957.1188,0.5666
957.1543,0.1501
957.1898,0.0906
957.2253,0.1422
957.2608,0.2903
957.2963,0.3978
957.3318,0.3523
957.3673,0.2443
957.4028,0.1068
957.4383,0.0239
957.4738,0.0440
957.5093,0.2184
957.5449,0.4917
957.5804,0.7084
957.6159,1.0958
957.6514,1.6771
957.6869,2.0478
957.7224,2.0706
957.7579,1.7056
957.7935,1.1702
957.8290,0.8893
957.8645,0.9388
957.9000,1.7299
957.9355,3.2292
957.9710,4.4508
958.0066,4.6690
958.0421,3.6669
958.0776,2.0125
958.1131,0.7988
958.1486,0.2622
958.1842,0.2337
958.2197,0.5333
958.2552,0.8337
958.2907,0.9111
958.3263,0.6988
958.3618,0.3356
958.3973,0.1132
958.4328,0.0476
958.4684,0.0797
958.5039,0.1873
958.5394,0.4750
958.5750,1.2204
958.6105,2.1412
958.6460,2.7151
958.6816,2.8823
958.7171,2.5675
958.7526,2.0944
958.7882,1.6266
958.8237,0.9248
958.8592,0.4809
958.8948,0.7602
958.9303,1.7614
958.9658,2.8965
959.0014,3.1295
959.0369,2.6350
959.0724,1.9036
959.1080,1.0319
959.1435,0.3796
959.1791,0.1588
959.2146,0.2111
959.2501,0.4549
959.2857,0.7666
959.3212,0.9688
959.3568,0.8655
959.3923,0.4847
959.4279,0.1543
959.4634,0.0503
959.4990,0.1589
959.5345,0.4612
959.5701,0.8617
959.6056,1.3217
959.6412,1.8007
959.6767,2.1396
959.7123,2.2593
959.7478,1.9693
959.7834,1.3480
959.8189,0.7985
959.8545,0.6636
959.8900,1.3615
959.9256,2.4944
959.9611,3.1529
959.9967,3.2556
960.0322,2.8021
960.0678,1.8780
960.1034,1.0138
960.1389,0.3864
960.1745,0.1226
960.2100,0.1000
960.2456,0.1012
960.2812,0.2506
960.3167,0.5360
960.3523,0.6604
960.3879,0.5339
960.4234,0.2673
960.4590,0.2026
960.4945,0.3611
960.5301,0.6066
960.5657,1.1161
960.6012,1.6687
960.6368,1.9118
960.6724,1.9137
960.7080,1.6761
960.7435,1.5172
960.7791,1.4285
960.8147,1.1874
960.8502,1.3648
960.8858,2.2310
960.9214,3.4246
960.9570,4.5015
960.9925,4.6778
961.0281,3.8100
961.0637,2.3213
961.0993,0.9389
961.1348,0.3524
961.1704,0.2860
961.2060,0.1608
961.2416,0.0492
961.2772,0.0945
961.3127,0.2575
961.3483,0.3286
961.3839,0.1816
961.4195,0.0911
961.4551,0.2790
961.4906,0.9097
961.5262,1.8444
961.5618,2.4450
961.5974,2.4953
961.6330,2.1403
961.6686,1.6438
961.7042,1.4459
961.7397,1.3449
961.7753,1.0152
961.8109,0.6755
961.8465,0.4889
961.8821,0.8754
961.9177,1.7028
961.9533,2.2234
961.9889,2.4167
962.0245,2.1974
962.0601,1.4514
962.0957,0.7079
962.1313,0.2388
962.1669,0.0433
962.2025,0.0229
962.2381,0.1179
962.2737,0.3193
962.3093,0.3995
962.3449,0.2271
962.3805,0.0764
962.4161,0.0391
962.4517,0.0905
962.4873,0.2507
962.5229,0.7032
962.5585,1.6410
962.5941,2.4665
962.6297,2.6553
962.6653,2.4141
962.7009,1.9545
962.7365,1.6825
962.7721,1.3850
962.8077,0.8265
962.8433,0.5638
962.8789,0.8589
962.9145,1.6764
962.9501,2.7766
962.9858,3.2783
963.0214,2.8689
963.0570,1.9299
963.0926,0.8949
963.1282,0.2492
963.1638,0.0727
963.1994,0.1818
963.2351,0.3938
963.2707,0.5340
963.3063,0.6297
963.3419,0.5403
963.3775,0.2426
963.4131,0.0528
963.4488,0.0921
963.4844,0.4889
963.5200,1.2406
963.5556,1.8615
963.5913,2.2174
963.6269,2.4670
963.6625,2.6847
963.6981,2.9438
963.7338,2.7692
963.7694,1.9487
963.8050,1.0308
963.8406,0.4057
963.8763,0.2441
963.9119,0.3900
963.9475,0.6037
963.9831,1.0187
964.0188,1.3516
964.0544,1.0998
964.0900,0.5876
964.1257,0.2034
964.1613,0.0543
964.1969,0.0771
964.2326,0.1671
964.2682,0.2777
964.3038,0.3709
964.3395,0.4101
964.3751,0.3679
964.4108,0.2031
964.4464,0.1656
964.4820,0.3330
964.5177,0.5568
964.5533,0.8406
964.5890,1.1661
964.6246,1.5332
964.6602,1.9022
964.6959,2.0817
964.7315,2.2319
964.7672,2.2537
964.8028,1.8011
964.8385,1.2329
964.8741,0.8828
964.9098,0.8108
964.9454,1.0470
964.9811,1.1577
965.0167,1.0444
965.0524,0.7253
965.0880,0.3004
965.1237,0.0936
965.1593,0.0996
965.1950,0.2031
965.2306,0.3423
965.2663,0.3341
965.3019,0.2552
965.3376,0.1978
965.3732,0.1355
965.4089,0.1853
965.4445,0.2686
965.4802,0.2425
965.5159,0.3093
965.5515,0.6060
965.5872,1.1845
965.6228,1.6892
965.6585,1.7745
965.6942,1.9298
965.7298,2.1407
965.7655,1.9307
965.8011,1.3812
965.8368,0.7031
965.8725,0.3305
965.9081,0.3143
965.9438,0.3709
965.9795,0.5134
966.0151,0.6182
966.0508,0.4939
966.0865,0.3385
966.1221,0.1898
966.1578,0.1967
966.1935,0.3210
966.2292,0.3176
966.2648,0.2976
966.3005,0.2687
966.3362,0.1403
966.3719,0.0474
966.4075,0.0543
966.4432,0.2080
966.4789,0.4325
966.5146,0.5812
966.5502,0.9511
966.5859,1.4902
966.6216,1.8214
966.6573,2.0820
966.6929,2.2377
966.7286,2.2960
966.7643,1.9334
966.8000,1.1179
966.8357,0.6827
966.8714,0.7715
966.9070,0.9957
966.9427,1.1753
966.9784,1.0332
967.0141,0.7158
967.0498,0.4639
967.0855,0.2260
967.1212,0.1798
967.1568,0.3585
967.1925,0.5561
967.2282,0.5652
967.2639,0.2991
967.2996,0.1211
967.3353,0.1087
967.3710,0.0930
967.4067,0.1991
967.4424,0.5639
967.4781,1.2364
967.5138,2.0106
967.5495,2.2891
967.5852,2.2526
967.6209,2.2911
967.6566,2.2813
967.6923,2.2048
967.7280,1.7843
967.7637,1.1689
967.7994,0.8508
967.8351,0.8283
967.8708,1.2550
967.9065,1.8265
967.9422,1.8669
967.9779,1.5109
968.0136,0.9906
968.0493,0.3987
968.0850,0.0830
968.1207,0.0639
968.1564,0.1672
968.1921,0.2281
968.2278,0.1641
968.2635,0.1463
968.2992,0.1845
968.3349,0.1245
968.3706,0.0609
968.4064,0.1060
968.4421,0.5012
968.4778,1.4618
968.5135,2.8382
968.5492,4.1636
968.5849,4.4852
968.6206,3.6448
968.6564,2.5756
968.6921,1.7950
968.7278,1.3710
968.7635,1.0916
968.7992,1.0298
968.8349,1.8889
968.8707,3.4225
968.9064,4.7697
968.9421,5.5465
968.9778,5.1778
969.0136,3.7812
969.0493,2.0873
969.0850,0.7300
969.1207,0.1331
969.1565,0.0403
969.1922,0.1045
969.2279,0.1874
969.2636,0.2590
969.2994,0.5129
969.3351,0.7264
969.3708,0.5160
969.4066,0.1807
969.4423,0.0568
969.4780,0.1558
969.5137,0.4052
969.5495,0.7343
969.5852,1.2544
969.6209,1.8008
969.6567,2.1160
969.6924,2.4009
969.7282,2.2251
969.7639,1.5309
969.7996,1.1752
969.8354,1.3819
969.8711,2.1491
969.9068,3.0880
969.9426,3.4271
969.9783,3.1031
970.0141,2.2532
970.0498,1.2142
970.0855,0.5913
970.1213,0.2374
970.1570,0.0641
970.1928,0.1081
970.2285,0.2826
970.2643,0.4417
970.3000,0.4343
970.3358,0.3198
970.3715,0.2741
970.4073,0.1900
970.4430,0.1326
970.4788,0.1691
970.5145,0.2875
970.5503,0.6597
970.5860,1.2257
970.6218,1.8710
970.6575,2.3260
970.6933,2.1251
970.7290,1.7511
970.7648,1.4749
970.8005,1.1876
970.8363,1.4828
970.8720,2.4621
970.9078,3.5341
970.9436,4.0705
970.9793,3.5394
971.0151,2.6094
971.0508,1.8019
971.0866,0.8779
971.1224,0.2406
971.1581,0.1227
971.1939,0.3901
971.2297,0.7128
971.2654,0.6284
971.3012,0.3885
971.3369,0.2886
971.3727,0.1995
971.4085,0.1249
971.4442,0.1077
971.4800,0.1627
971.5158,0.2335
971.5516,0.2350
971.5873,0.4443
971.6231,1.0083
971.6589,1.7783
971.6946,2.4816
971.7304,2.6875
971.7662,2.3807
971.8020,1.8984
971.8377,1.4981
971.8735,1.6058
971.9093,1.9807
971.9451,1.9727
971.9808,1.6077
972.0166,1.0118
972.0524,0.3838
972.0882,0.0749
972.1240,0.0518
972.1597,0.1539
972.1955,0.2263
972.2313,0.1720
972.2671,0.2118
972.3029,0.3589
972.3387,0.4055
972.3744,0.3643
972.4102,0.2346
972.4460,0.2503
972.4818,0.3488
972.5176,0.2728
972.5534,0.3578
972.5892,0.9139
972.6249,1.7708
972.6607,2.4056
972.6965,2.3629
972.7323,2.0842
972.7681,1.9040
972.8039,1.6415
972.8397,1.6898
972.8755,2.1366
972.9113,2.6796
972.9471,3.2204
972.9829,3.3085
973.0187,2.7941
973.0545,1.7642
973.0903,0.6715
973.1261,0.1588
973.1619,0.0914
973.1977,0.1276
973.2335,0.2339
973.2693,0.3775
973.3051,0.5215
973.3409,0.5010
973.3767,0.2442
973.4125,0.0612
973.4483,0.0286
973.4841,0.0551
973.5199,0.2512
973.5557,0.7480
973.5915,1.4283
973.6273,1.9588
973.6631,2.2744
973.6989,2.6555
973.7347,2.6040
973.7706,1.9132
973.8064,1.2543
973.8422,1.0722
973.8780,1.6293
973.9138,2.4087
973.9496,2.6247
973.9854,2.6092
974.0212,2.5469
974.0571,2.0316
974.0929,1.2383
974.1287,0.4871
974.1645,0.1157
974.2003,0.0546
974.2361,0.0852
974.2720,0.2619
974.3078,0.4600
974.3436,0.3772
974.3794,0.1796
974.4152,0.0846
974.4511,0.1963
974.4869,0.6039
974.5227,1.2735
974.5585,1.9298
974.5944,2.1479
974.6302,2.1933
974.6660,2.5879
974.7019,2.8634
974.7377,2.5841
974.7735,1.8267
974.8093,1.0262
974.8452,0.9445
974.8810,1.4743
974.9168,2.1899
974.9527,2.9111
974.9885,3.0210
975.0243,2.5938
975.0602,1.7969
975.0960,0.7813
975.1318,0.2416
975.1677,0.1591
975.2035,0.1080
975.2393,0.0628
975.2752,0.0643
975.3110,0.1401
975.3469,0.1974
975.3827,0.1124
975.4185,0.0300
975.4544,0.0669
975.4902,0.3164
975.5261,0.6680
975.5619,0.8144
975.5978,1.0599
975.6336,1.5739
975.6694,1.9702
975.7053,2.0731
975.7411,1.6533
975.7770,0.9691
975.8128,0.7753
975.8487,1.0721
975.8845,1.7477
975.9204,2.6314
975.9562,3.4216
975.9921,4.2104
976.0279,4.4823
976.0638,3.6640
976.0996,2.3229
976.1355,1.0953
976.1713,0.3261
976.2072,0.0510
976.2431,0.0134
976.2789,0.0484
976.3148,0.0886
976.3506,0.0899
976.3865,0.0908
976.4223,0.1249
976.4582,0.2971
976.4941,0.4730
976.5299,0.4809
976.5658,0.5777
976.6016,0.7399
976.6375,0.8365
976.6734,0.8198
976.7092,0.6161
976.7451,0.5114
976.7810,0.7945
976.8168,1.6662
976.8527,3.4129
976.8886,5.2991
976.9244,6.2762
976.9603,6.0079
976.9962,4.6072
977.0320,3.0286
977.0679,1.7920
977.1038,0.8102
977.1397,0.3964
977.1755,0.3865
977.2114,0.2745
977.2473,0.1512
977.2832,0.0670
977.3190,0.0140
977.3549,0.0102
977.3908,0.0840
977.4267,0.3650
977.4625,0.7891
977.4984,1.0456
977.5343,1.0432
977.5702,0.8365
977.6061,0.7328
977.6419,0.7646
977.6778,0.8756
977.7137,1.2727
977.7496,1.4984
977.7855,1.2365
977.8214,1.0093
977.8572,1.1763
977.8931,1.8740
977.9290,2.5404
977.9649,2.3714
978.0008,1.9072
978.0367,1.6076
978.0726,1.2320
978.1085,0.8007
978.1444,0.3517
978.1802,0.1444
978.2161,0.1523
978.2520,0.1447
978.2879,0.2328
978.3238,0.3769
978.3597,0.2877
978.3956,0.1190
978.4315,0.1405
978.4674,0.3749
978.5033,0.5634
978.5392,0.5693
978.5751,0.7466
978.6110,1.0639
978.6469,1.2441
978.6828,1.2230
978.7187,0.9513
978.7546,0.7876
978.7905,0.7931
978.8264,0.7922
978.8623,1.0840
978.8982,1.4877
978.9341,1.5707
978.9700,1.4707
979.0059,1.3462
979.0418,1.4386
979.0777,1.4172
979.1136,0.9144
979.1496,0.4979
979.1855,0.4430
979.2214,0.3845
979.2573,0.2824
979.2932,0.1566
979.3291,0.1419
979.3650,0.1944
979.4009,0.1157
979.4369,0.0308
979.4728,0.0620
979.5087,0.3060
979.5446,0.7415
979.5805,1.1521
979.6164,1.5485
979.6524,1.6671
979.6883,1.3607
979.7242,1.1819
979.7601,1.1108
979.7960,0.8330
979.8320,0.5583
979.8679,0.4955
979.9038,0.9267
979.9397,1.5529
979.9756,1.7833
980.0116,1.6783
980.0475,1.2444
980.0834,0.5575
980.1194,0.1424
980.1553,0.0787
980.1912,0.1551
980.2271,0.1876
980.2631,0.1227
980.2990,0.1430
980.3349,0.2129
980.3709,0.1529
980.4068,0.0773
980.4427,0.0416
980.4787,0.0522
980.5146,0.1056
980.5505,0.2851
980.5865,0.9368
980.6224,1.9452
980.6583,2.6050
980.6943,2.6173
980.7302,2.1289
980.7661,1.7111
980.8021,1.4637
980.8380,1.1719
980.8740,1.0705
980.9099,1.1463
980.9459,1.3010
980.9818,1.5025
981.0177,1.3523
981.0537,0.8388
981.0896,0.3424
981.1256,0.0850
981.1615,0.0234
981.1975,0.0976
981.2334,0.4065
981.2694,0.8209
981.3053,0.8966
981.3413,0.7090
981.3772,0.4810
981.4132,0.2313
981.4491,0.1766
981.4851,0.3217
981.5210,0.5324
981.5570,0.8328
981.5929,1.1344
981.6289,1.5830
981.6648,2.0789
981.7008,2.3333
981.7367,2.4000
981.7727,1.9009
981.8087,1.1659
981.8446,1.1096
981.8806,1.5761
981.9165,2.0340
981.9525,2.0141
981.9885,1.4473
982.0244,0.9349
982.0604,0.6458
982.0963,0.2939
982.1323,0.0619
982.1683,0.0564
982.2042,0.2690
982.2402,0.5831
982.2762,0.6067
982.3121,0.3423
982.3481,0.1347
982.3841,0.1687
982.4200,0.3202
982.4560,0.3387
982.4920,0.3561
982.5280,0.5697
982.5639,0.9454
982.5999,1.5121
982.6359,2.0432
982.6718,2.5684
982.7078,3.0535
982.7438,2.9399
982.7798,2.3207
982.8157,1.5477
982.8517,0.9072
982.8877,0.7465
982.9237,0.8922
982.9597,1.0812
982.9956,1.2582
983.0316,1.0754
983.0676,0.6835
983.1036,0.3678
983.1396,0.1404
983.1755,0.0497
983.2115,0.0621
983.2475,0.1210
983.2835,0.1786
983.3195,0.1348
983.3555,0.0878
983.3915,0.1030
983.4274,0.2217
983.4634,0.6066
983.4994,1.0810
983.5354,1.2729
983.5714,1.0937
983.6074,0.6680
983.6434,0.5731
983.6794,0.7388
983.7154,0.9094
983.7514,1.6776
983.7874,2.9703
983.8233,4.1094
983.8593,4.6467
983.8953,4.2045
983.9313,3.4751
983.9673,2.8895
984.0033,2.2318
984.0393,1.5579
984.0753,0.9246
984.1113,0.3525
984.1473,0.0645
984.1833,0.0158
984.2193,0.0538
984.2553,0.1037
984.2913,0.1468
984.3273,0.2666
984.3633,0.3273
984.3994,0.2360
984.4354,0.3055
984.4714,0.8113
984.5074,1.6240
984.5434,1.9020
984.5794,1.3691
984.6154,0.9977
984.6514,1.0582
984.6874,1.0998
984.7234,1.1589
984.7594,1.6178
984.7955,2.9496
984.8315,4.4499
984.8675,5.0026
984.9035,4.8627
984.9395,4.2073
984.9755,2.9854
985.0115,1.7414
985.0476,0.7545
985.0836,0.1972
985.1196,0.0288
985.1556,0.0288
985.1916,0.1542
985.2277,0.4484
985.2637,0.9597
985.2997,1.5420
985.3357,1.6182
985.3717,1.1551
985.4078,0.6034
985.4438,0.2139
985.4798,0.0827
985.5158,0.1415
985.5519,0.4135
985.5879,0.9522
985.6239,1.4220
985.6600,1.6416
985.6960,1.5426
985.7320,1.2509
985.7680,1.3316
985.8041,1.5928
985.8401,1.6853
985.8761,1.8508
985.9122,1.9489
985.9482,1.8395
985.9842,1.4912
986.0203,0.9102
986.0563,0.5191
986.0923,0.4094
986.1284,0.2160
986.1644,0.0760
986.2005,0.1843
986.2365,0.4781
986.2725,0.6105
986.3086,0.3751
986.3446,0.1126
986.3807,0.0252
986.4167,0.0389
986.4527,0.0795
986.4888,0.1665
986.5248,0.4319
986.5609,0.7618
986.5969,1.1011
986.6330,1.7279
986.6690,2.2988
986.7051,2.5590
986.7411,2.6584
986.7772,2.4601
986.8132,2.4897
986.8493,2.9027
986.8853,3.1114
986.9214,2.9000
986.9574,2.0296
986.9935,0.8254
987.0295,0.1696
987.0656,0.0235
987.1016,0.0075
987.1377,0.0381
987.1737,0.1621
987.2098,0.3899
987.2458,0.4915
987.2819,0.2963
987.3180,0.0883
987.3540,0.0561
987.3901,0.1835
987.4261,0.2918
987.4622,0.1973
987.4983,0.1728
987.5343,0.3205
987.5704,0.5539
987.6065,0.8496
987.6425,0.9465
987.6786,0.9568
987.7147,1.0309
987.7507,1.1668
987.7868,1.4913
987.8229,1.7635
987.8589,2.0600
987.8950,2.5945
987.9311,2.7902
987.9671,2.4832
988.0032,1.8331
988.0393,0.9598
988.0753,0.2984
988.1114,0.0590
988.1475,0.0739
988.1836,0.1829
988.2196,0.2804
988.2557,0.3558
988.2918,0.3705
988.3279,0.3104
988.3640,0.4484
988.4000,0.6993
988.4361,0.7931
988.4722,0.7050
988.5083,0.3981
988.5443,0.1236
988.5804,0.0786
988.6165,0.3112
988.6526,0.7895
988.6887,1.1463
988.7248,1.1613
988.7608,1.0329
988.7969,1.0291
988.8330,1.6162
988.8691,2.4975
988.9052,2.8431
988.9413,2.7875
988.9774,2.4506
989.0135,1.7411
989.0496,0.9682
989.0856,0.3718
989.1217,0.1523
989.1578,0.1557
989.1939,0.1108
989.2300,0.1440
989.2661,0.3785
989.3022,0.6898
989.3383,0.7472
989.3744,0.4656
989.4105,0.4423
989.4466,0.7182
989.4827,0.6463
989.5188,0.2961
989.5549,0.1848
989.5910,0.5601
989.6271,1.2328
989.6632,1.6288
989.6993,1.8464
989.7354,2.0282
989.7715,2.1853
989.8076,2.7928
989.8437,3.5570
989.8798,3.8111
989.9159,3.5560
989.9520,2.8624
989.9881,2.0267
990.0242,1.2260
990.0603,0.5021
990.0965,0.2136
990.1326,0.2181
990.1687,0.1273
990.2048,0.0332
990.2409,0.0543
990.2770,0.2037
990.3131,0.3202
990.3492,0.1957
990.3854,0.0596
990.4215,0.0558
990.4576,0.1702
990.4937,0.3719
990.5298,0.6526
990.5659,1.1039
990.6021,1.3509
990.6382,1.3630
990.6743,1.6060
990.7104,1.7100
990.7465,1.5662
990.7827,1.6238
990.8188,1.9895
990.8549,2.7107
990.8910,3.4809
990.9271,3.7783
990.9633,3.5686
990.9994,2.6899
991.0355,1.3185
991.0717,0.4467
991.1078,0.1300
991.1439,0.0248
991.1800,0.0360
991.2162,0.1963
991.2523,0.4977
991.2884,0.5824
991.3246,0.2970
991.3607,0.0790
991.3968,0.1182
991.4330,0.3029
991.4691,0.4061
991.5052,0.4379
991.5414,0.7377
991.5775,1.0684
991.6136,1.1322
991.6498,1.2237
991.6859,1.3812
991.7221,1.4654
991.7582,1.2847
991.7943,0.9954
991.8305,1.4011
991.8666,2.3701
991.9028,3.1005
991.9389,3.4060
991.9750,3.1362
992.0112,2.5765
992.0473,1.7897
992.0835,0.8092
992.1196,0.2913
992.1558,0.2144
992.1919,0.1195
992.2281,0.0448
992.2642,0.1210
992.3004,0.3319
992.3365,0.4258
992.3727,0.2667
992.4088,0.2127
992.4450,0.2626
992.4811,0.1611
992.5173,0.1143
992.5534,0.3516
992.5896,0.8855
992.6257,1.5321
992.6619,2.2638
992.6981,3.0712
992.7342,3.2650
992.7704,2.7947
992.8065,2.4852
992.8427,2.5003
992.8788,2.6995
992.9150,2.5331
992.9512,1.7402
992.9873,1.0160
993.0235,0.6366
993.0597,0.3266
993.0958,0.1469
993.1320,0.0606
993.1681,0.0135
993.2043,0.0075
993.2405,0.0180
993.2766,0.0450
993.3128,0.0761
993.3490,0.0904
993.3852,0.1082
993.4213,0.1491
993.4575,0.3165
993.4937,0.4591
993.5298,0.3569
993.5660,0.3118
993.6022,0.5158
993.6384,0.8580
993.6745,1.3947
993.7107,1.9305
993.7469,2.2282
993.7831,2.1345
993.8192,1.6994
993.8554,1.4234
993.8916,1.3798
993.9278,1.5027
993.9640,1.7563
994.0001,1.6011
994.0363,1.0457
994.0725,0.5355
994.1087,0.2270
994.1449,0.1884
994.1810,0.2402
994.2172,0.1570
994.2534,0.0958
994.2896,0.1727
994.3258,0.3145
994.3620,0.3135
994.3982,0.1556
994.4343,0.0917
994.4705,0.2262
994.5067,0.5395
994.5429,0.8016
994.5791,0.7689
994.6153,0.9282
994.6515,1.4169
994.6877,1.7118
994.7239,1.8168
994.7601,1.6379
994.7963,1.3675
994.8325,1.5028
994.8687,2.0231
994.9049,3.0933
994.9411,4.2592
994.9773,4.5615
995.0134,3.9536
995.0496,2.7544
995.0858,1.4418
995.1221,0.6395
995.1583,0.2290
995.1945,0.0600
995.2307,0.0992
995.2669,0.2269
995.3031,0.3196
995.3393,0.2998
995.3755,0.1456
995.4117,0.0331
995.4479,0.0357
995.4841,0.1289
995.5203,0.2391
995.5565,0.4147
995.5927,1.0067
995.6289,1.8460
995.6651,2.4261
995.7014,2.6435
995.7376,2.5895
995.7738,2.5979
995.8100,2.2914
995.8462,1.4494
995.8824,1.1641
995.9186,1.7361
995.9549,2.5039
995.9911,2.8622
996.0273,2.3449
996.0635,1.5028
996.0997,0.8152
996.1359,0.3077
996.1722,0.1153
996.2084,0.1598
996.2446,0.3419
996.2808,0.5496
996.3170,0.4384
996.3533,0.1986
996.3895,0.0966
996.4257,0.0461
996.4619,0.0226
996.4982,0.0650
996.5344,0.2735
996.5706,0.7127
996.6069,1.3275
996.6431,2.2406
996.6793,2.9910
996.7155,2.8125
996.7518,2.1245
996.7880,1.4524
996.8242,1.1834
996.8605,1.5227
996.8967,2.0022
996.9329,2.4812
996.9692,2.5632
997.0054,1.8898
997.0416,1.1420
997.0779,0.7031
997.1141,0.3086
997.1503,0.0714
997.1866,0.0330
997.2228,0.1050
997.2591,0.1896
997.2953,0.2314
997.3315,0.4466
997.3678,0.6502
997.4040,0.4761
997.4403,0.2263
997.4765,0.1940
997.5128,0.5091
997.5490,1.0000
997.5852,1.3402
997.6215,1.7330
997.6577,2.0610
997.6940,2.0423
997.7302,1.8906
997.7665,1.5897
997.8027,1.2280
997.8390,0.8627
997.8752,0.6837
997.9115,1.1863
997.9477,1.9577
997.9840,2.2789
998.0202,2.2613
998.0565,1.7359
998.0928,0.8188
998.1290,0.2105
998.1653,0.0499
998.2015,0.1097
998.2378,0.1956
998.2740,0.2066
998.3103,0.3177
998.3466,0.5744
998.3828,0.8278
998.4191,0.7754
998.4553,0.4389
998.4916,0.4736
998.5279,0.8687
998.5641,1.0041
998.6004,0.8476
998.6367,0.7598
998.6729,1.2181
998.7092,1.7516
998.7455,1.8326
998.7817,1.9187
998.8180,2.1029
998.8543,2.2642
998.8905,2.5433
998.9268,2.5085
998.9631,2.1495
998.9993,1.6561
999.0356,0.9770
999.0719,0.4145
999.1082,0.1703
999.1444,0.1260
999.1807,0.1366
999.2170,0.0881
999.2533,0.0716
999.2895,0.1162
999.3258,0.1774
999.3621,0.3092
999.3984,0.3997
999.4346,0.4905
999.4709,0.8362
999.5072,1.2270
999.5435,1.4172
999.5798,1.2520
999.6161,0.9678
999.6523,1.1384
999.6886,1.5574
999.7249,1.8536
999.7612,2.1105
999.7975,2.1936
999.8338,2.1300
999.8700,1.9537
999.9063,1.4991
999.9426,1.0906
999.9789,0.7790
1000.0152,0.3993
1000.0515,0.1737
1000.0878,0.0703
1000.1241,0.0141
1000.1604,0.0023
1000.1967,0.0153
1000.2330,0.0750
1000.2693,0.1617
1000.3055,0.2563
1000.3418,0.3285
1000.3781,0.2481
1000.4144,0.2681
1000.4507,0.4406
1000.4870,0.4242
1000.5233,0.2588
1000.5596,0.2118
1000.5959,0.5440
1000.6322,1.1670
1000.6685,1.5699
1000.7048,1.9280
1000.7411,2.3230
1000.7774,2.3572
1000.8137,2.2598
1000.8500,2.0893
1000.8864,1.8105
1000.9227,1.8088
1000.9590,1.8100
1000.9953,1.6004
1001.0316,1.1903
1001.0679,0.6306
1001.1042,0.3046
1001.1405,0.2429
1001.1768,0.1332
1001.2131,0.0500
1001.2494,0.1515
1001.2858,0.4942
1001.3221,0.8473
1001.3584,0.8658
1001.3947,0.7156
1001.4310,0.5269
1001.4673,0.2789
1001.5036,0.1411
1001.5400,0.2161
1001.5763,0.6663
1001.6126,1.2507
1001.6489,1.4930
1001.6852,1.7400
1001.7216,2.0087
1001.7579,1.9283
1001.7942,1.5893
1001.8305,1.1807
1001.8669,1.0619
1001.9032,1.1349
1001.9395,1.0660
1001.9758,1.0300
1002.0122,0.9342
1002.0485,0.5672
1002.0848,0.2813
1002.1211,0.1352
1002.1575,0.1282
1002.1938,0.2193
1002.2301,0.2719
1002.2665,0.4235
1002.3028,0.6176
1002.3391,0.5767
1002.3754,0.4030
1002.4118,0.1982
1002.4481,0.1480
1002.4844,0.2555
1002.5208,0.4156
1002.5571,0.8961
1002.5935,1.6330
1002.6298,2.0647
1002.6661,2.0857
1002.7025,1.7962
1002.7388,1.5828
1002.7751,1.4733
1002.8115,1.2301
1002.8478,1.1524
1002.8842,1.2555
1002.9205,1.2869
1002.9569,1.1932
1002.9932,0.8751
1003.0295,0.6256
1003.0659,0.4772
1003.1022,0.2331
1003.1386,0.0999
1003.1749,0.1071
1003.2113,0.1097
1003.2476,0.1029
1003.2840,0.0570
1003.3203,0.0218
1003.3567,0.0530
1003.3930,0.2338
1003.4294,0.5739
1003.4657,0.6906
1003.5021,0.4961
1003.5384,0.5497
1003.5748,0.9670
1003.6111,1.5039
1003.6475,1.7752
1003.6839,1.6961
1003.7202,1.6685
1003.7566,1.4425
1003.7929,1.1341
1003.8293,1.3962
1003.8656,1.9929
1003.9020,2.4453
1003.9384,2.3725
1003.9747,1.7717
1004.0111,1.2558
1004.0475,0.9643
1004.0838,0.5913
1004.1202,0.2734
1004.1565,0.1134
1004.1929,0.1182
1004.2293,0.1873
1004.2656,0.1908
1004.3020,0.3646
1004.3384,0.7175
1004.3747,0.7916
1004.4111,0.5316
1004.4475,0.2508
1004.4839,0.2923
1004.5202,0.6061
1004.5566,0.9832
1004.5930,1.4792
1004.6293,1.8204
1004.6657,1.9982
1004.7021,2.1548
1004.7385,1.9140
1004.7748,1.4462
1004.8112,1.1300
1004.8476,1.0895
1004.8840,1.4966
1004.9204,2.0226
1004.9567,2.2107
1004.9931,2.0471
1005.0295,1.3383
1005.0659,0.5059
1005.1023,0.1854
1005.1386,0.2980
1005.1750,0.4980
1005.2114,0.4979
1005.2478,0.2521
1005.2842,0.1074
1005.3206,0.1295
1005.3570,0.1661
1005.3933,0.1764
1005.4297,0.1486
1005.4661,0.1967
1005.5025,0.2545
1005.5389,0.2576
1005.5753,0.4648
1005.6117,1.1160
1005.6481,2.2132
1005.6845,3.0311
1005.7209,3.0236
1005.7572,2.7777
1005.7936,2.5958
1005.8300,2.4610
1005.8664,2.5033
1005.9028,2.3517
1005.9392,1.9607
1005.9756,1.4195
1006.0120,0.7184
1006.0484,0.2102
1006.0848,0.0520
1006.1212,0.1142
1006.1576,0.2488
1006.1940,0.2615
1006.2304,0.1700
1006.2668,0.1151
1006.3032,0.0583
1006.3396,0.0200
1006.3760,0.0557
1006.4124,0.2373
1006.4489,0.4517
1006.4853,0.4031
1006.5217,0.3137
1006.5581,0.4466
1006.5945,0.9386
1006.6309,2.1235
1006.6673,3.3310
1006.7037,3.6726
1006.7401,3.4064
1006.7765,2.9312
1006.8130,2.6431
1006.8494,2.3073
1006.8858,1.7743
1006.9222,1.6651
1006.9586,1.7020
1006.9950,1.2919
1007.0314,0.7421
1007.0679,0.3192
1007.1043,0.2230
1007.1407,0.2895
1007.1771,0.1713
1007.2135,0.0406
1007.2500,0.0510
1007.2864,0.2313
1007.3228,0.4337
1007.3592,0.4255
1007.3956,0.5290
1007.4321,0.7671
1007.4685,0.6891
1007.5049,0.4216
1007.5413,0.3261
1007.5778,0.7058
1007.6142,1.6806
1007.6506,2.8759
1007.6871,4.0957
1007.7235,4.8536
1007.7599,4.6905
1007.7963,3.9806
1007.8328,3.0331
1007.8692,2.0344
1007.9056,1.3059
1007.9421,0.8050
1007.9785,0.5621
1008.0149,0.4216
1008.0514,0.2021
1008.0878,0.0942
1008.1243,0.1049
1008.1607,0.0945
1008.1971,0.0942
1008.2336,0.1537
1008.2700,0.2861
1008.3064,0.3103
1008.3429,0.1796
1008.3793,0.1713
1008.4158,0.2790
1008.4522,0.2920
1008.4887,0.2524
1008.5251,0.2847
1008.5615,0.8031
1008.5980,2.0031
1008.6344,3.7462
1008.6709,5.8813
1008.7073,7.2429
1008.7438,6.9474
1008.7802,5.4968
1008.8167,3.4829
1008.8531,1.9144
1008.8896,1.1859
1008.9260,0.6637
1008.9625,0.3350
1008.9989,0.2635
1009.0354,0.1551
1009.0718,0.0762
1009.1083,0.1689
1009.1447,0.4791
1009.1812,0.8112
1009.2177,0.8899
1009.2541,0.8158
1009.2906,0.6254
1009.3270,0.2848
1009.3635,0.1049
1009.3999,0.2001
1009.4364,0.4126
1009.4729,0.4579
1009.5093,0.3348
1009.5458,0.6538
1009.5823,1.5673
1009.6187,2.6259
1009.6552,3.7421
1009.6916,4.5066
1009.7281,4.4879
1009.7646,3.6435
1009.8010,2.3310
1009.8375,1.6334
1009.8740,1.6470
1009.9105,1.5384
1009.9469,1.0999
1009.9834,0.4833
1010.0199,0.1593
1010.0563,0.1236
1010.0928,0.0702
1010.1293,0.0156
1010.1658,0.0086
1010.2022,0.0450
1010.2387,0.1425
1010.2752,0.3165
1010.3117,0.5824
1010.3481,0.7750
1010.3846,0.7291
1010.4211,0.6271
1010.4576,0.4546
1010.4940,0.2718
1010.5305,0.4523
1010.5670,1.1743
1010.6035,2.2771
1010.6400,3.2943
1010.6764,3.8771
1010.7129,4.0578
1010.7494,3.4735
1010.7859,2.4677
1010.8224,1.9025
1010.8589,1.6380
1010.8954,1.4795
1010.9318,1.2033
1010.9683,0.6981
1011.0048,0.4210
1011.0413,0.3830
1011.0778,0.2072
1011.1143,0.0528
1011.1508,0.0766
1011.1873,0.2841
1011.2238,0.5671
1011.2603,0.7379
1011.2968,0.8219
1011.3332,0.6752
1011.3697,0.2974
1011.4062,0.0591
1011.4427,0.0359
1011.4792,0.1586
1011.5157,0.3607
1011.5522,0.6801
1011.5887,1.4168
1011.6252,2.3373
1011.6617,3.1423
1011.6982,3.6245
1011.7347,3.2317
1011.7712,2.5183
1011.8077,2.1160
1011.8442,1.8946
1011.8807,1.6578
1011.9172,1.1787
1011.9538,0.6291
1011.9903,0.3621
1012.0268,0.1819
1012.0633,0.0462
1012.0998,0.0113
1012.1363,0.0350
1012.1728,0.0902
1012.2093,0.1079
1012.2458,0.0560
1012.2823,0.0202
1012.3188,0.0590
1012.3554,0.1794
1012.3919,0.2718
1012.4284,0.2144
1012.4649,0.1128
1012.5014,0.0621
1012.5379,0.0975
1012.5745,0.3586
1012.6110,1.1919
1012.6475,2.8386
1012.6840,4.5321
1012.7205,5.2381
1012.7570,5.0159
1012.7936,4.1130
1012.8301,2.9761
1012.8666,2.0841
1012.9031,1.4206
1012.9397,1.2246
1012.9762,1.3052
1013.0127,1.0328
1013.0492,0.5080
1013.0858,0.1470
1013.1223,0.0222
1013.1588,0.0102
1013.1953,0.0926
1013.2319,0.4338
1013.2684,0.9628
1013.3049,1.2015
1013.3415,1.1326
1013.3780,0.9727
1013.4145,0.7652
1013.4511,0.6111
1013.4876,0.3490
1013.5241,0.1338
1013.5607,0.2155
1013.5972,0.9924
1013.6337,2.8413
1013.6703,4.9054
1013.7068,6.0222
1013.7433,5.9164
1013.7799,4.6924
1013.8164,3.1147
1013.8530,1.7716
1013.8895,0.8128
1013.9260,0.6126
1013.9626,0.7727
1013.9991,0.6377
1014.0357,0.4027
1014.0722,0.2014
1014.1088,0.1652
1014.1453,0.2231
1014.1818,0.1538
1014.2184,0.1376
1014.2549,0.2284
1014.2915,0.3412
1014.3280,0.4659
1014.3646,0.3856
1014.4011,0.2656
1014.4377,0.2472
1014.4742,0.1621
1014.5108,0.1937
1014.5473,0.5651
1014.5839,1.4807
1014.6204,3.1366
1014.6570,5.1949
1014.6936,6.9776
1014.7301,7.3888
1014.7667,6.0057
1014.8032,4.1635
1014.8398,2.6292
1014.8763,1.5034
1014.9129,1.1444
1014.9495,1.1916
1014.9860,1.1568
1015.0226,0.8111
1015.0591,0.3253
1015.0957,0.0830
1015.1323,0.0560
1015.1688,0.0824
1015.2054,0.1565
1015.2420,0.3661
1015.2785,0.8373
1015.3151,1.2325
1015.3517,1.1763
1015.3882,0.9806
1015.4248,0.7485
1015.4614,0.3817
1015.4979,0.1642
1015.5345,0.3628
1015.5711,1.2497
1015.6076,2.6283
1015.6442,3.9285
1015.6808,5.0422
1015.7174,5.2824
1015.7539,4.2553
1015.7905,2.6333
1015.8271,1.2803
1015.8637,1.0331
1015.9002,1.3721
1015.9368,1.2829
1015.9734,0.9781
1016.0100,0.7371
1016.0466,0.4010
1016.0831,0.1784
1016.1197,0.0732
1016.1563,0.0275
1016.1929,0.0989
1016.2295,0.4056
1016.2660,0.8271
1016.3026,0.8508
1016.3392,0.5531
1016.3758,0.4580
1016.4124,0.5159
1016.4490,0.5384
1016.4856,0.4443
1016.5222,0.3248
1016.5587,0.5106
1016.5953,0.9080
1016.6319,1.3186
1016.6685,1.8447
1016.7051,2.2453
1016.7417,2.4536
1016.7783,2.2914
1016.8149,1.6852
1016.8515,1.3190
1016.8881,1.4111
1016.9247,1.4662
1016.9613,1.3739
1016.9979,1.0462
1017.0345,0.7540
1017.0710,0.6143
1017.1076,0.3571
1017.1442,0.1136
1017.1808,0.0752
1017.2174,0.2941
1017.2540,0.5799
1017.2907,0.5253
1017.3273,0.3150
1017.3639,0.2480
1017.4005,0.2057
1017.4371,0.1274
1017.4737,0.1330
1017.5103,0.3730
1017.5469,0.8470
1017.5835,1.2830
1017.6201,1.7460
1017.6567,2.2050
1017.6933,2.3759
1017.7299,2.3953
1017.7665,2.0859
1017.8031,1.2715
1017.8398,0.5890
1017.8764,0.4146
1017.9130,0.7686
1017.9496,1.3824
1017.9862,1.7796
1018.0228,1.8499
1018.0594,1.3945
1018.0961,0.5957
1018.1327,0.1211
1018.1693,0.0246
1018.2059,0.0737
1018.2425,0.1811
1018.2791,0.3340
1018.3158,0.5728
1018.3524,0.6529
1018.3890,0.3873
1018.4256,0.1179
1018.4623,0.0898
1018.4989,0.3715
1018.5355,0.7758
1018.5721,0.9480
1018.6088,1.2086
1018.6454,1.7226
1018.6820,2.2994
1018.7186,2.6613
1018.7553,2.3615
1018.7919,1.8856
1018.8285,1.6048
1018.8652,1.1772
1018.9018,0.7479
1018.9384,0.5681
1018.9750,0.5855
1019.0117,0.5930
1019.0483,0.3580
1019.0849,0.1071
1019.1216,0.0160
1019.1582,0.0094
1019.1949,0.0408
1019.2315,0.0827
1019.2681,0.1418
1019.3048,0.3270
1019.3414,0.5997
1019.3780,0.7743
1019.4147,0.6658
1019.4513,0.3224
1019.4880,0.1293
1019.5246,0.1946
1019.5612,0.5234
1019.5979,1.1780
1019.6345,1.9757
1019.6712,2.7801
1019.7078,3.0691
1019.7445,2.5771
1019.7811,2.1091
1019.8178,1.8627
1019.8544,1.4896
1019.8911,0.9654
1019.9277,0.4500
1019.9644,0.4021
1020.0010,0.7007
1020.0377,0.6629
1020.0743,0.3190
1020.1110,0.1289
1020.1476,0.1372
1020.1843,0.1855
1020.2209,0.1595
1020.2576,0.1435
1020.2942,0.1266
1020.3309,0.1365
1020.3676,0.2593
1020.4042,0.3312
1020.4409,0.2394
1020.4775,0.1615
1020.5142,0.1665
1020.5508,0.5264
1020.5875,1.3541
1020.6242,2.2600
1020.6608,3.0086
1020.6975,3.2355
1020.7342,2.7835
1020.7708,2.1633
1020.8075,1.7870
1020.8442,1.7767
1020.8808,1.6106
1020.9175,1.1363
1020.9542,0.8779
1020.9908,0.7318
1021.0275,0.3674
1021.0642,0.1106
1021.1008,0.1058
1021.1375,0.3190
1021.1742,0.5466
1021.2108,0.4569
1021.2475,0.2759
1021.2842,0.2193
1021.3209,0.1504
1021.3575,0.0681
1021.3942,0.0606
1021.4309,0.2022
1021.4676,0.3458
1021.5043,0.2696
1021.5409,0.3243
1021.5776,0.7161
1021.6143,1.3289
1021.6510,2.1290
1021.6876,2.8533
1021.7243,3.4066
1021.7610,3.4649
1021.7977,2.7959
1021.8344,2.1214
1021.8711,1.6131
1021.9077,0.9766
1021.9444,0.5379
1021.9811,0.3899
1022.0178,0.3225
1022.0545,0.2002
1022.0912,0.1003
1022.1279,0.1773
1022.1646,0.3801
1022.2012,0.5262
1022.2379,0.5528
1022.2746,0.3756
1022.3113,0.1587
1022.3480,0.0717
1022.3847,0.0760
1022.4214,0.2091
1022.4581,0.3550
1022.4948,0.3588
1022.5315,0.5436
1022.5682,1.4343
1022.6049,3.5159
1022.6416,5.8161
1022.6783,6.7653
1022.7150,6.4449
1022.7517,5.5083
1022.7884,4.2888
1022.8251,3.0451
1022.8618,1.7206
1022.8985,0.6851
1022.9352,0.2312
1022.9719,0.0986
1023.0086,0.1183
1023.0453,0.1766
1023.0820,0.1824
1023.1187,0.2372
1023.1554,0.3144
1023.1921,0.4096
1023.2288,0.4370
1023.2655,0.2589
1023.3023,0.1929
1023.3390,0.2592
1023.3757,0.2041
1023.4124,0.1247
1023.4491,0.0581
1023.4858,0.0411
1023.5225,0.3413
1023.5592,1.9202
1023.5960,5.9229
1023.6327,11.4112
1023.6694,15.4913
1023.7061,15.9246
1023.7428,12.7384
1023.7795,8.4102
1023.8163,4.7651
1023.8530,2.0706
1023.8897,0.7470
1023.9264,0.4316
1023.9631,0.2922
1023.9999,0.1975
1024.0366,0.1135
1024.0733,0.1012
1024.1100,0.1383
1024.1468,0.0977
1024.1835,0.0967
1024.2202,0.1589
1024.2569,0.2059
1024.2937,0.2266
1024.3304,0.1314
1024.3671,0.0535
1024.4039,0.0467
1024.4406,0.0274
1024.4773,0.0396
1024.5141,0.4439
1024.5508,2.6498
1024.5875,8.4995
1024.6242,17.4169
1024.6610,25.8280
1024.6977,28.9683
1024.7345,24.8714
1024.7712,16.8451
1024.8079,8.7007
1024.8447,2.9283
1024.8814,0.5371
1024.9181,0.1263
1024.9549,0.2882
1024.9916,0.4879
1025.0284,0.4066
1025.0651,0.1717
1025.1018,0.0472
1025.1386,0.0406
1025.1753,0.1645
1025.2121,0.4274
1025.2488,0.6461
1025.2856,0.6664
1025.3223,0.5742
1025.3591,0.6042
1025.3958,0.6427
1025.4326,0.4377
1025.4693,0.2070
1025.5061,0.2681
1025.5428,1.2579
1025.5796,3.8193
1025.6163,7.8739
1025.6531,12.3853
1025.6898,14.6540
1025.7266,13.3278
1025.7633,9.5471
1025.8001,5.0745
1025.8368,2.1002
1025.8736,1.1900
1025.9103,1.0940
1025.9471,1.1423
1025.9839,1.0775
1026.0206,0.7212
1026.0574,0.4646
1026.0941,0.2263
1026.1309,0.0579
1026.1677,0.0592
1026.2044,0.1311
1026.2412,0.2311
1026.2779,0.2950
1026.3147,0.1973
1026.3515,0.0976
1026.3882,0.0807
1026.4250,0.2024
1026.4618,0.3340
1026.4985,0.3270
1026.5353,0.8474
1026.5721,2.5034
1026.6088,5.0516
1026.6456,7.5689
1026.6824,8.7462
1026.7191,8.2761
1026.7559,6.5171
1026.7927,4.1084
1026.8295,2.3966
1026.8662,1.6177
1026.9030,1.2682
1026.9398,1.1718
1026.9766,0.7974
1027.0133,0.3805
1027.0501,0.2374
1027.0869,0.1196
1027.1237,0.0272
1027.1605,0.0284
1027.1972,0.1297
1027.2340,0.2672
1027.2708,0.3630
1027.3076,0.5754
1027.3444,0.8209
1027.3811,0.8195
1027.4179,0.6137
1027.4547,0.3825
1027.4915,0.1883
1027.5283,0.3118
1027.5651,1.2813
1027.6019,3.5063
1027.6386,6.1495
1027.6754,7.7475
1027.7122,7.9725
1027.7490,6.6457
1027.7858,4.4660
1027.8226,2.7805
1027.8594,1.8222
1027.8962,1.3147
1027.9330,0.8518
1027.9698,0.3663
1028.0065,0.2100
1028.0433,0.2534
1028.0801,0.1493
1028.1169,0.0326
1028.1537,0.0084
1028.1905,0.0323
1028.2273,0.0796
1028.2641,0.1355
1028.3009,0.3101
1028.3377,0.5780
1028.3745,0.6530
1028.4113,0.5189
1028.4481,0.2503
1028.4849,0.0982
1028.5217,0.2139
1028.5585,0.9971
1028.5953,3.2142
1028.6321,6.5405
1028.6690,9.4924
1028.7058,10.6106
1028.7426,9.1879
1028.7794,6.5312
1028.8162,4.0882
1028.8530,2.2388
1028.8898,1.3216
1028.9266,1.0031
1028.9634,0.8420
1029.0002,0.9319
1029.0371,0.8221
1029.0739,0.3965
1029.1107,0.0989
1029.1475,0.0373
1029.1843,0.1234
1029.2211,0.2572
1029.2579,0.4591
1029.2948,0.9708
1029.3316,1.5925
1029.3684,1.8497
1029.4052,1.3951
1029.4420,0.5702
1029.4789,0.1161
1029.5157,0.2002
1029.5525,1.3457
1029.5893,5.0804
1029.6261,12.3965
1029.6630,21.4628
1029.6998,27.0754
1029.7366,25.3484
1029.7734,18.3232
1029.8103,10.2816
1029.8471,4.3043
1029.8839,1.4048
1029.9207,0.3774
1029.9576,0.1152
1029.9944,0.1981
1030.0312,0.2990
1030.0681,0.2592
1030.1049,0.2211
1030.1417,0.1949
1030.1786,0.1765
1030.2154,0.1247
1030.2522,0.2017
1030.2891,0.4991
1030.3259,0.7809
1030.3627,0.8178
1030.3996,0.5895
1030.4364,0.3020
1030.4733,0.1786
1030.5101,0.3058
1030.5469,1.5393
1030.5838,5.5928
1030.6206,14.1863
1030.6575,26.1448
1030.6943,34.7483
1030.7311,34.6543
1030.7680,26.9303
1030.8048,16.0902
1030.8417,7.2182
1030.8785,2.4270
1030.9154,0.5774
1030.9522,0.0824
1030.9891,0.0440
1031.0259,0.1959
1031.0628,0.4035
1031.0996,0.4645
1031.1365,0.5392
1031.1733,0.6417
1031.2102,0.6114
1031.2470,0.7758
1031.2839,1.1126
1031.3207,1.1229
1031.3576,0.9020
1031.3944,0.5642
1031.4313,0.3168
1031.4681,0.2101
1031.5050,0.2164
1031.5418,0.9065
1031.5787,3.3815
1031.6156,8.3861
1031.6524,14.5902
1031.6893,18.7048
1031.7261,18.8194
1031.7630,14.8873
1031.7999,8.6972
1031.8367,3.6527
1031.8736,1.1448
1031.9105,0.3124
1031.9473,0.1698
1031.9842,0.2693
1032.0211,0.4959
1032.0579,0.5193
1032.0948,0.2692
1032.1317,0.1450
1032.1685,0.1965
1032.2054,0.2723
1032.2423,0.4093
1032.2791,0.6346
1032.3160,1.0460
1032.3529,1.2030
1032.3897,0.7327
1032.4266,0.2228
1032.4635,0.0453
1032.5004,0.0866
1032.5372,0.3849
1032.5741,1.5715
1032.6110,4.5848
1032.6479,8.4117
1032.6848,10.4184
1032.7216,9.9975
1032.7585,7.9062
1032.7954,5.3350
1032.8323,3.2848
1032.8691,1.6166
1032.9060,0.5355
1032.9429,0.1706
1032.9798,0.1444
1033.0167,0.3972
1033.0536,0.7009
1033.0904,0.6106
1033.1273,0.3677
1033.1642,0.1512
1033.2011,0.0294
1033.2380,0.0099
1033.2749,0.0621
1033.3118,0.2335
1033.3487,0.4087
1033.3856,0.4162
1033.4224,0.3500
1033.4593,0.2601
1033.4962,0.3021
1033.5331,0.4496
1033.5700,0.9971
1033.6069,2.6539
1033.6438,4.7532
1033.6807,5.7908
1033.7176,5.3980
1033.7545,3.9688
1033.7914,2.4431
1033.8283,1.3882
1033.8652,0.8485
1033.9021,1.1180
1033.9390,1.6612
1033.9759,1.6745
1034.0128,1.3292
1034.0497,0.7727
1034.0866,0.2610
1034.1235,0.0440
1034.1604,0.0179
1034.1973,0.0748
1034.2342,0.1624
1034.2711,0.2458
1034.3080,0.3026
1034.3449,0.2639
1034.3818,0.3027
1034.4187,0.3293
1034.4557,0.1824
1034.4926,0.1163
1034.5295,0.3418
1034.5664,1.1289
1034.6033,2.6154
1034.6402,4.0704
1034.6771,4.7652
1034.7140,4.4577
1034.7510,3.3348
1034.7879,2.3403
1034.8248,1.5729
1034.8617,0.9202
1034.8986,0.9495
1034.9355,1.5199
1034.9725,2.1293
1035.0094,2.2539
1035.0463,1.6759
1035.0832,0.9833
1035.1201,0.5839
1035.1571,0.2547
1035.1940,0.0742
1035.2309,0.1500
1035.2678,0.4091
1035.3048,0.6061
1035.3417,0.6022
1035.3786,0.5951
1035.4155,0.5081
1035.4525,0.2364
1035.4894,0.0689
1035.5263,0.1952
1035.5632,0.8077
1035.6002,1.8791
1035.6371,3.0746
1035.6740,4.2649
1035.7110,4.6636
1035.7479,3.7989
1035.7848,2.3648
1035.8218,1.1796
1035.8587,2.0230
1035.8956,6.9415
1035.9326,16.3060
1035.9695,26.4522
1036.0064,30.8350
1036.0434,26.8101
1036.0803,18.0505
1036.1173,9.1702
1036.1542,3.2276
1036.1911,0.7139
1036.2281,0.1013
1036.2650,0.0791
1036.3020,0.1775
1036.3389,0.2993
1036.3758,0.4376
1036.4128,0.4077
1036.4497,0.1893
1036.4867,0.0799
1036.5236,0.3337
1036.5606,1.3093
1036.5975,3.0890
1036.6345,5.1421
1036.6714,6.5643
1036.7084,6.3875
1036.7453,5.0838
1036.7823,3.3186
1036.8192,1.4978
1036.8562,0.9166
1036.8931,2.4713
1036.9301,6.3828
1036.9670,11.2325
1037.0040,13.8577
1037.0409,12.9342
1037.0779,9.3559
1037.1149,4.8150
1037.1518,1.6129
1037.1888,0.3386
1037.2257,0.0557
1037.2627,0.0460
1037.2997,0.1093
1037.3366,0.3285
1037.3736,0.6462
1037.4105,0.6881
1037.4475,0.4188
1037.4845,0.2809
1037.5214,0.9148
1037.5584,2.7153
1037.5954,5.2240
1037.6323,7.4742
1037.6693,8.2591
1037.7063,7.2923
1037.7432,5.7410
1037.7802,3.9547
1037.8172,1.9943
1037.8541,0.7783
1037.8911,0.7561
1037.9281,1.8388
1037.9650,3.1203
1038.0020,3.5892
1038.0390,3.3951
1038.0760,2.5234
1038.1129,1.1917
1038.1499,0.3209
1038.1869,0.0765
1038.2239,0.1478
1038.2608,0.3353
1038.2978,0.4046
1038.3348,0.4173
1038.3718,0.4949
1038.4088,0.4775
1038.4457,0.4504
1038.4827,0.4207
1038.5197,0.9908
1038.5567,2.8108
1038.5937,5.8243
1038.6307,9.3632
1038.6676,11.5243
1038.7046,10.9988
1038.7416,8.3334
1038.7786,4.6490
1038.8156,1.8768
1038.8526,0.7248
1038.8896,0.3116
1038.9265,0.3176
1038.9635,0.5522
1039.0005,0.6881
1039.0375,0.7391
1039.0745,0.5022
1039.1115,0.2072
1039.1485,0.1245
1039.1855,0.1474
1039.2225,0.2705
1039.2595,0.4314
1039.2965,0.5124
1039.3335,0.7552
1039.3705,1.0469
1039.4075,1.1967
1039.4445,0.9863
1039.4815,0.6674
1039.5185,1.7070
1039.5555,5.7433
1039.5925,12.7334
1039.6295,19.5973
1039.6665,22.3335
1039.7035,20.1998
1039.7405,14.6567
1039.7775,7.9825
1039.8145,3.1465
1039.8515,0.8806
1039.8885,0.1589
1039.9255,0.0570
1039.9625,0.2267
1039.9995,0.5273
1040.0365,0.5791
1040.0735,0.3339
1040.1105,0.2488
1040.1476,0.3180
1040.1846,0.2366
1040.2216,0.1383
1040.2586,0.0881
1040.2956,0.1293
1040.3326,0.2388
1040.3696,0.2701
1040.4066,0.2160
1040.4437,0.1184
1040.4807,0.3414
1040.5177,2.2820
1040.5547,8.6578
1040.5917,20.5105
1040.6288,33.0432
1040.6658,38.7644
1040.7028,34.9977
1040.7398,24.1074
1040.7768,12.0539
1040.8139,4.2636
1040.8509,1.0321
1040.8879,0.2022
1040.9249,0.2344
1040.9620,0.5117
1040.9990,0.9587
1041.0360,1.2588
1041.0730,0.8663
1041.1101,0.3425
1041.1471,0.0955
1041.1841,0.0290
1041.2211,0.0915
1041.2582,0.3400
1041.2952,0.9497
1041.3322,1.7643
1041.3693,2.1177
1041.4063,1.6933
1041.4433,0.7911
1041.4804,0.4478
1041.5174,1.3325
1041.5544,4.4126
1041.5915,10.2638
1041.6285,16.3156
1041.6656,19.1753
1041.7026,17.6515
1041.7396,12.6665
1041.7767,7.0558
1041.8137,3.0541
1041.8508,0.9474
1041.8878,0.3363
1041.9248,0.4079
1041.9619,0.6136
1041.9989,0.8388
1042.0360,0.6247
1042.0730,0.2201
1042.1101,0.0404
1042.1471,0.0325
1042.1842,0.1202
1042.2212,0.1961
1042.2583,0.1181
1042.2953,0.0397
1042.3323,0.1000
1042.3694,0.3137
1042.4065,0.4844
1042.4435,0.4520
1042.4806,0.5578
1042.5176,1.0776
1042.5547,2.3778
1042.5917,4.6979
1042.6288,7.2681
1042.6658,9.0735
1042.7029,9.0144
1042.7399,6.8582
1042.7770,4.2720
1042.8141,2.3343
1042.8511,1.2253
1042.8882,0.9266
1042.9252,0.7469
1042.9623,0.8519
1042.9994,1.2427
1043.0364,1.2084
1043.0735,0.7198
1043.1105,0.2908
1043.1476,0.0828
1043.1847,0.0283
1043.2217,0.1111
1043.2588,0.3964
1043.2959,0.7997
1043.3329,1.0630
1043.3700,1.0986
1043.4071,0.8270
1043.4441,0.3523
1043.4812,0.1244
1043.5183,0.4564
1043.5554,1.7811
1043.5924,4.0398
1043.6295,6.3503
1043.6666,8.0352
1043.7036,8.0267
1043.7407,6.1989
1043.7778,3.9044
1043.8149,1.9707
1043.8519,1.1546
1043.8890,1.7174
1043.9261,2.9347
1043.9632,4.0991
1044.0003,4.3925
1044.0373,3.4405
1044.0744,2.0124
1044.1115,0.7820
1044.1486,0.1626
1044.1857,0.0166
1044.2228,0.0039
1044.2598,0.0191
1044.2969,0.0724
1044.3340,0.2441
1044.3711,0.4460
1044.4082,0.3681
1044.4453,0.1514
1044.4824,0.1981
1044.5194,1.1592
1044.5565,4.0096
1044.5936,8.6334
1044.6307,13.2187
1044.6678,15.3729
1044.7049,13.9384
1044.7420,10.5522
1044.7791,6.8602
1044.8162,3.3260
1044.8533,1.0623
1044.8904,0.4754
1044.9275,1.0736
1044.9646,2.1943
1045.0016,2.6161
1045.0387,2.0897
1045.0758,1.1824
1045.1129,0.4168
1045.1500,0.0991
1045.1871,0.0643
1045.2242,0.0942
1045.2613,0.2058
1045.2984,0.5627
1045.3356,1.2156
1045.3727,1.5012
1045.4098,0.9840
1045.4469,0.3446
1045.4840,0.2642
1045.5211,1.4458
1045.5582,5.2864
1045.5953,12.5186
1045.6324,21.3292
1045.6695,26.7226
1045.7066,24.9144
1045.7437,18.3462
1045.7808,10.7683
1045.8180,4.6313
1045.8551,1.4247
1045.8922,0.3852
1045.9293,0.3727
1045.9664,0.7624
1046.0035,0.9020
1046.0406,0.7494
1046.0777,0.5814
1046.1149,0.3085
1046.1520,0.1285
1046.1891,0.0888
1046.2262,0.0559
1046.2633,0.0281
1046.3005,0.1075
1046.3376,0.5111
1046.3747,0.9875
1046.4118,0.8409
1046.4489,0.3868
1046.4861,0.3676
1046.5232,1.7825
1046.5603,6.1208
1046.5974,14.3882
1046.6346,24.8874
1046.6717,31.6049
1046.7088,30.3166
1046.7460,22.5167
1046.7831,12.6684
1046.8202,5.2349
1046.8573,1.5619
1046.8945,0.3794
1046.9316,0.3788
1046.9687,0.8225
1047.0059,1.2997
1047.0430,1.6028
1047.0801,1.2507
1047.1173,0.5494
1047.1544,0.1346
1047.1915,0.0565
1047.2287,0.2083
1047.2658,0.4841
1047.3029,0.7704
1047.3401,1.0429
1047.3772,0.9832
1047.4144,0.6269
1047.4515,0.3407
1047.4886,0.4486
1047.5258,1.5374
1047.5629,4.2415
1047.6001,8.7346
1047.6372,13.5575
1047.6744,15.5197
1047.7115,13.6791
1047.7487,9.6599
1047.7858,5.3987
1047.8229,2.6585
1047.8601,1.3308
1047.8972,0.4991
1047.9344,0.1455
1047.9715,0.3201
1048.0087,0.8042
1048.0458,1.0631
1048.0830,0.7674
1048.1201,0.3002
1048.1573,0.0720
1048.1945,0.0175
1048.2316,0.0164
1048.2688,0.0942
1048.3059,0.3110
1048.3431,0.5021
1048.3802,0.4309
1048.4174,0.2712
1048.4545,0.2058
1048.4917,0.3783
1048.5289,1.0328
1048.5660,2.4242
1048.6032,4.8192
1048.6403,7.3489
1048.6775,8.5265
1048.7147,8.0799
1048.7518,6.1638
1048.7890,3.8882
1048.8262,2.3720
1048.8633,1.2599
1048.9005,0.6428
1048.9377,0.6308
1048.9748,0.6922
1049.0120,0.6459
1049.0492,0.4845
1049.0863,0.2102
1049.1235,0.0409
1049.1607,0.0142
1049.1979,0.0633
1049.2350,0.1699
1049.2722,0.3163
1049.3094,0.5943
1049.3465,0.8774
1049.3837,0.8099
1049.4209,0.5235
1049.4581,0.2793
1049.4952,0.4474
1049.5324,1.1566
1049.5696,2.3014
1049.6068,3.7923
1049.6440,4.9216
1049.6811,5.2484
1049.7183,4.7450
1049.7555,3.4043
1049.7927,2.0277
1049.8299,1.1576
1049.8670,0.5778
1049.9042,0.3162
1049.9414,0.2788
1049.9786,0.2329
1050.0158,0.2079
1050.0530,0.1405
1050.0902,0.0887
1050.1274,0.1233
1050.1645,0.1399
1050.2017,0.0980
1050.2389,0.0748
1050.2761,0.0910
1050.3133,0.1914
1050.3505,0.3943
1050.3877,0.5992
1050.4249,0.5556
1050.4621,0.3139
1050.4993,0.4464
1050.5365,1.3687
1050.5737,3.1232
1050.6109,5.1344
1050.6480,6.3256
1050.6852,6.5301
1050.7224,5.7813
1050.7596,3.9803
1050.7968,2.1859
1050.8340,1.1744
1050.8712,1.0679
1050.9084,1.9077
1050.9456,2.9412
1050.9829,3.3937
1051.0201,2.9223
1051.0573,1.6924
1051.0945,0.6485
1051.1317,0.2309
1051.1689,0.0834
1051.2061,0.0225
1051.2433,0.0806
1051.2805,0.3934
1051.3177,0.8492
1051.3549,0.9387
1051.3921,0.6493
1051.4293,0.3153
1051.4666,0.1450
1051.5038,0.2914
1051.5410,1.2078
1051.5782,3.5504
1051.6154,6.6876
1051.6526,8.8617
1051.6898,9.2001
1051.7271,7.4793
1051.7643,4.5766
1051.8015,2.1782
1051.8387,1.1151
1051.8759,1.5207
1051.9131,2.7193
1051.9504,3.5852
1051.9876,3.6220
1052.0248,2.7758
1052.0620,1.3614
1052.0992,0.3811
1052.1365,0.0630
1052.1737,0.0060
1052.2109,0.0047
1052.2481,0.0588
1052.2854,0.2919
1052.3226,0.5854
1052.3598,0.5739
1052.3971,0.3617
1052.4343,0.1900
1052.4715,0.2718
1052.5087,0.7724
1052.5460,2.3053
1052.5832,5.6478
1052.6204,9.8377
1052.6577,13.0077
1052.6949,13.4064
1052.7321,10.5321
1052.7694,6.6221
1052.8066,3.4210
1052.8438,1.2690
1052.8811,0.6549
1052.9183,1.0521
1052.9556,1.4622
1052.9928,1.6163
1053.0300,1.2693
1053.0673,0.6572
1053.1045,0.2172
1053.1418,0.0591
1053.1790,0.0994
1053.2162,0.2145
1053.2535,0.3868
1053.2907,0.6536
1053.3280,0.7417
1053.3652,0.6118
1053.4025,0.4089
1053.4397,0.2191
1053.4770,0.3649
1053.5142,1.1963
1053.5515,3.1110
1053.5887,6.2100
1053.6259,9.4636
1053.6632,11.4010
1053.7005,10.6250
1053.7377,7.3050
1053.7750,3.8761
1053.8122,1.7693
1053.8495,0.7013
1053.8867,0.4165
1053.9240,0.6155
1053.9612,1.1189
1053.9985,1.4748
1054.0357,1.1736
1054.0730,0.6646
1054.1103,0.3786
1054.1475,0.1637
1054.1848,0.0442
1054.2220,0.0704
1054.2593,0.1731
1054.2966,0.2500
1054.3338,0.2541
1054.3711,0.2254
1054.4083,0.1813
1054.4456,0.1518
1054.4829,0.5551
1054.5201,2.2619
1054.5574,5.7832
1054.5947,9.7812
1054.6319,12.1447
1054.6692,12.2059
1054.7065,9.9314
1054.7437,6.5369
1054.7810,3.7919
1054.8183,1.7968
1054.8556,0.5813
1054.8928,0.3510
1054.9301,0.9379
1054.9674,1.9746
1055.0047,2.6512
1055.0419,2.5180
1055.0792,1.9350
1055.1165,1.0313
1055.1538,0.3077
1055.1910,0.0564
1055.2283,0.0819
1055.2656,0.2660
1055.3029,0.4089
1055.3401,0.3515
1055.3774,0.2716
1055.4147,0.1823
1055.4520,0.3764
1055.4893,1.5653
1055.5266,4.9459
1055.5638,10.8481
1055.6011,16.6371
1055.6384,19.1264
1055.6757,17.1981
1055.7130,11.8742
1055.7503,6.3765
1055.7876,2.8273
1055.8248,0.9089
1055.8621,0.1621
1055.8994,0.1387
1055.9367,0.6810
1055.9740,1.5798
1056.0113,1.9529
1056.0486,1.6297
1056.0859,1.0780
1056.1232,0.5456
1056.1605,0.1829
1056.1978,0.0446
1056.2351,0.0119
1056.2724,0.0043
1056.3097,0.0276
1056.3470,0.1272
1056.3843,0.2153
1056.4216,0.1905
1056.4589,0.5854
1056.4962,2.7588
1056.5335,8.4912
1056.5708,17.3584
1056.6081,25.2578
1056.6454,28.0206
1056.6827,24.0602
1056.7200,15.5280
1056.7573,7.6280
1056.7946,2.9371
1056.8319,0.8524
1056.8692,0.2770
1056.9065,0.4482
1056.9438,1.2134
1056.9811,2.0188
1057.0184,1.8971
1057.0557,1.1360
1057.0931,0.5949
1057.1304,0.2457
1057.1677,0.0535
1057.2050,0.0075
1057.2423,0.0046
1057.2796,0.0570
1057.3169,0.3350
1057.3542,0.9024
1057.3916,1.1980
1057.4289,0.8373
1057.4662,0.5965
1057.5035,1.7395
1057.5408,5.4631
1057.5782,10.8002
1057.6155,14.9670
1057.6528,16.5660
1057.6901,14.6211
1057.7274,9.8975
1057.7648,5.0079
1057.8021,1.6557
1057.8394,0.3172
1057.8767,0.1052
1057.9141,0.1827
1057.9514,0.5657
1057.9887,0.9132
1058.0260,0.6191
1058.0634,0.2036
1058.1007,0.0612
1058.1380,0.1013
1058.1754,0.1941
1058.2127,0.2017
1058.2500,0.2513
1058.2874,0.4597
1058.3247,0.6898
1058.3620,0.7743
1058.3994,0.5479
1058.4367,0.3210
1058.4740,0.4263
1058.5114,1.2702
1058.5487,3.5250
1058.5860,6.5327
1058.6234,9.0539
1058.6607,10.3278
1058.6981,9.5866
1058.7354,7.4121
1058.7727,4.7244
1058.8101,2.1643
1058.8474,0.7971
1058.8848,0.8125
1058.9221,2.1474
1058.9594,4.8087
1058.9968,6.9248
1059.0341,6.7686
1059.0715,4.6796
1059.1088,2.1790
1059.1462,0.6313
1059.1835,0.1279
1059.2209,0.0466
1059.2582,0.1391
1059.2956,0.4996
1059.3329,1.0097
1059.3703,1.0871
1059.4076,0.5936
1059.4450,0.2566
1059.4823,0.5144
1059.5197,1.8525
1059.5570,4.7344
1059.5944,8.2398
1059.6317,10.7795
1059.6691,10.7961
1059.7065,8.2409
1059.7438,5.1196
1059.7812,2.5971
1059.8185,1.0147
1059.8559,0.7057
1059.8933,1.4984
1059.9306,3.1716
1059.9680,4.8107
1060.0053,5.0937
1060.0427,4.1212
1060.0801,2.5653
1060.1174,0.9850
1060.1548,0.1776
1060.1922,0.0129
1060.2295,0.0081
1060.2669,0.0629
1060.3043,0.2601
1060.3416,0.6011
1060.3790,0.7099
1060.4164,0.3898
1060.4537,0.2561
1060.4911,1.1087
1060.5285,3.9542
1060.5659,8.7235
1060.6032,13.6840
1060.6406,16.8702
1060.6780,16.1814
1060.7154,11.7806
1060.7527,6.5153
1060.7901,2.5585
1060.8275,0.6669
1060.8649,0.2776
1060.9022,0.7826
1060.9396,2.1568
1060.9770,3.4001
1061.0144,3.3765
1061.0518,2.5647
1061.0891,1.5338
1061.1265,0.7064
1061.1639,0.2730
1061.2013,0.0955
1061.2387,0.1054
1061.2761,0.2826
1061.3134,0.5859
1061.3508,0.7177
1061.3882,0.3891
1061.4256,0.1196
1061.4630,0.4256
1061.5004,2.3059
1061.5378,7.2243
1061.5752,14.5551
1061.6125,20.9700
1061.6499,22.8218
1061.6873,18.9599
1061.7247,12.4120
1061.7621,6.5676
1061.7995,2.5237
1061.8369,0.6096
1061.8743,0.2006
1061.9117,0.5683
1061.9491,1.4668
1061.9865,2.2748
1062.0239,2.4092
1062.0613,1.7847
1062.0987,0.8345
1062.1361,0.2215
1062.1735,0.0596
1062.2109,0.1425
1062.2483,0.2484
1062.2857,0.2480
1062.3231,0.3948
1062.3605,0.5289
1062.3979,0.3044
1062.4353,0.1806
1062.4727,0.9218
1062.5101,3.8428
1062.5475,9.8305
1062.5849,17.1713
1062.6223,22.6073
1062.6598,23.3024
1062.6972,18.7460
1062.7346,12.2637
1062.7720,6.5732
1062.8094,2.5701
1062.8468,0.6743
1062.8842,0.2460
1062.9216,0.7218
1062.9590,1.8003
1062.9965,2.4832
1063.0339,2.2818
1063.0713,1.5877
1063.1087,0.7826
1063.1461,0.3814
1063.1835,0.2204
1063.2210,0.0817
1063.2584,0.0518
1063.2958,0.2239
1063.3332,0.5785
1063.3706,0.6911
1063.4081,0.3565
1063.4455,0.1085
1063.4829,0.3776
1063.5203,1.8140
1063.5578,4.6833
1063.5952,7.9931
1063.6326,10.6681
1063.6700,11.2093
1063.7075,9.4736
1063.7449,6.9471
1063.7823,4.4009
1063.8198,2.5582
1063.8572,1.4599
1063.8946,0.6780
1063.9321,0.6473
1063.9695,1.2154
1064.0069,1.5836
1064.0444,1.5415
1064.0818,1.0075
1064.1192,0.5265
1064.1567,0.3435
1064.1941,0.1629
1064.2315,0.0340
1064.2690,0.0142
1064.3064,0.0574
1064.3438,0.1346
1064.3813,0.2968
1064.4187,0.6035
1064.4562,0.7530
1064.4936,0.9346
1064.5310,1.9628
1064.5685,3.6720
1064.6059,5.4445
1064.6434,6.7976
1064.6808,7.1566
1064.7183,6.7561
1064.7557,5.4495
1064.7932,3.2879
1064.8306,1.7158
1064.8681,0.9937
1064.9055,0.4696
1064.9430,0.2044
1064.9804,0.2121
1065.0179,0.4024
1065.0553,0.4954
1065.0928,0.3163
1065.1302,0.2282
1065.1677,0.2673
1065.2051,0.1560
1065.2426,0.0470
1065.2800,0.1050
1065.3175,0.3603
1065.3549,0.5656
1065.3924,0.4092
1065.4299,0.2600
1065.4673,0.4377
1065.5048,1.1260
1065.5422,2.5141
1065.5797,4.1727
1065.6172,5.7506
1065.6546,6.5336
1065.6921,5.9025
1065.7295,4.6032
1065.7670,3.1770
1065.8045,1.9189
1065.8419,1.1163
1065.8794,0.5250
1065.9169,0.2841
1065.9543,0.4188
1065.9918,0.5704
1066.0293,0.6095
1066.0667,0.4974
1066.1042,0.2285
1066.1417,0.0591
1066.1791,0.0367
1066.2166,0.0577
1066.2541,0.0790
1066.2916,0.0837
1066.3290,0.1792
1066.3665,0.2772
1066.4040,0.1860
1066.4415,0.1564
1066.4789,0.6312
1066.5164,2.1551
1066.5539,4.5638
1066.5914,6.7885
1066.6289,7.9886
1066.6663,7.5123
1066.7038,5.5893
1066.7413,3.4876
1066.7788,1.7954
1066.8163,0.7838
1066.8537,0.4672
1066.8912,0.3846
1066.9287,0.5765
1066.9662,1.0484
1067.0037,1.4437
1067.0412,1.5097
1067.0786,0.9817
1067.1161,0.3383
1067.1536,0.0636
1067.1911,0.0636
1067.2286,0.1969
1067.2661,0.2927
1067.3036,0.2307
1067.3411,0.1660
1067.3786,0.0986
1067.4161,0.0588
1067.4536,0.2140
1067.4910,1.1359
1067.5285,3.6156
1067.5660,7.2988
1067.6035,10.7302
1067.6410,12.2022
1067.6785,10.7209
1067.7160,7.6456
1067.7535,4.6784
1067.7910,2.2070
1067.8285,0.8764
1067.8660,0.5524
1067.9035,0.6279
1067.9410,0.9645
1067.9785,1.1561
1068.0160,1.1235
1068.0535,0.8497
1068.0910,0.3666
1068.1285,0.0758
1068.1661,0.0160
1068.2036,0.0069
1068.2411,0.0109
1068.2786,0.0953
1068.3161,0.4027
1068.3536,0.6774
1068.3911,0.4592
1068.4286,0.1947
1068.4661,0.5415
1068.5036,2.2806
1068.5411,5.8185
1068.5787,10.1526
1068.6162,13.8598
1068.6537,15.0311
1068.6912,12.4956
1068.7287,8.2881
1068.7662,4.5551
1068.8038,2.0323
1068.8413,0.8780
1068.8788,0.4653
1068.9163,0.6080
1068.9538,1.1510
1068.9913,1.4754
1069.0289,1.2655
1069.0664,0.7716
1069.1039,0.2904
1069.1414,0.0519
1069.1790,0.0036
1069.2165,0.0000
1069.2540,0.0034
1069.2915,0.0461
1069.3291,0.2381
1069.3666,0.5342
1069.4041,0.6861
1069.4416,0.7275
1069.4792,1.2863
1069.5167,3.5865
1069.5542,7.1615
1069.5918,9.8253
1069.6293,10.6039
1069.6668,9.3349
1069.7044,6.7680
1069.7419,4.1170
1069.7794,1.9082
1069.8170,0.6704
1069.8545,0.3163
1069.8920,0.2332
1069.9296,0.3183
1069.9671,0.5001
1070.0046,0.4991
1070.0422,0.3964
1070.0797,0.1959
1070.1173,0.0585
1070.1548,0.0497
1070.1923,0.0645
1070.2299,0.1007
1070.2674,0.1813
1070.3050,0.2657
1070.3425,0.2900
1070.3801,0.1684
1070.4176,0.0702
1070.4552,0.1923
1070.4927,0.9893
1070.5303,3.0056
1070.5678,5.5704
1070.6053,7.4200
1070.6429,7.9598
1070.6804,7.1412
1070.7180,5.7999
1070.7555,4.2248
1070.7931,2.4053
1070.8307,1.1817
1070.8682,0.7217
1070.9058,0.4227
1070.9433,0.2521
1070.9809,0.2046
1071.0184,0.3412
1071.0560,0.5167
1071.0935,0.4000
1071.1311,0.1544
1071.1687,0.0350
1071.2062,0.0115
1071.2438,0.0108
1071.2813,0.0293
1071.3189,0.1160
1071.3565,0.1992
1071.3940,0.1587
1071.4316,0.2632
1071.4692,0.9659
1071.5067,2.6857
1071.5443,5.1652
1071.5818,7.1879
1071.6194,7.9887
1071.6570,7.4076
1071.6945,5.8168
1071.7321,4.2448
1071.7697,2.7252
1071.8073,1.2686
1071.8448,0.5588
1071.8824,0.3292
1071.9200,0.2548
1071.9575,0.3318
1071.9951,0.4135
1072.0327,0.5350
1072.0703,0.5452
1072.1078,0.2748
1072.1454,0.0618
1072.1830,0.0470
1072.2206,0.1358
1072.2581,0.1957
1072.2957,0.1408
1072.3333,0.1370
1072.3709,0.1823
1072.4085,0.1410
1072.4460,0.3434
1072.4836,1.5407
1072.5212,4.1617
1072.5588,6.9942
1072.5964,8.4875
1072.6340,8.6349
1072.6715,7.4408
1072.7091,5.2505
1072.7467,3.1003
1072.7843,1.4069
1072.8219,0.5268
1072.8595,0.5052
1072.8971,1.0092
1072.9347,1.8499
1072.9722,2.4076
1073.0098,2.0828
1073.0474,1.3053
1073.0850,0.5286
1073.1226,0.1084
1073.1602,0.0189
1073.1978,0.0714
1073.2354,0.2810
1073.2730,0.5928
1073.3106,0.8250
1073.3482,0.8442
1073.3858,0.5395
1073.4234,0.2684
1073.4610,0.4618
1073.4986,1.5234
1073.5362,3.5061
1073.5738,5.3130
1073.6114,6.2018
1073.6490,6.3014
1073.6866,5.4969
1073.7242,4.0261
1073.7618,2.4323
1073.7994,1.0671
1073.8370,0.4624
1073.8746,0.5508
1073.9122,0.8829
1073.9498,1.1525
1073.9874,0.9143
1074.0250,0.4754
1074.0626,0.2606
1074.1003,0.1398
1074.1379,0.0457
1074.1755,0.0232
1074.2131,0.0771
1074.2507,0.1400
1074.2883,0.1619
1074.3259,0.2712
1074.3635,0.3408
1074.4012,0.2022
1074.4388,0.1826
1074.4764,0.6808
1074.5140,2.0806
1074.5516,4.2237
1074.5892,6.2206
1074.6269,7.6144
1074.6645,7.6777
1074.7021,5.9184
1074.7397,3.6839
1074.7773,1.9318
1074.8150,0.8447
1074.8526,0.8039
1074.8902,2.0597
1074.9278,4.7285
1074.9655,7.6382
1075.0031,8.7951
1075.0407,7.6303
1075.0783,4.9512
1075.1160,2.1205
1075.1536,0.5185
1075.1912,0.0673
1075.2289,0.0305
1075.2665,0.1668
1075.3041,0.5343
1075.3418,1.1191
1075.3794,1.5581
1075.4170,1.3394
1075.4547,0.9002
1075.4923,1.6709
1075.5299,4.7932
1075.5676,8.9327
1075.6052,11.3948
1075.6428,11.4643
1075.6805,9.2986
1075.7181,5.8199
1075.7557,2.7736
1075.7934,0.9726
1075.8310,0.6436
1075.8687,1.4065
1075.9063,2.6223
1075.9439,4.0067
1075.9816,4.8032
1076.0192,4.4686
1076.0569,3.3846
1076.0945,1.8099
1076.1322,0.5593
1076.1698,0.0884
1076.2075,0.0353
1076.2451,0.1407
1076.2828,0.2526
1076.3204,0.2343
1076.3581,0.1936
1076.3957,0.1707
1076.4334,0.4810
1076.4710,1.6222
1076.5087,4.2879
1076.5463,8.8257
1076.5840,12.9782
1076.6216,13.8128
1076.6593,11.3641
1076.6969,7.3266
1076.7346,3.6400
1076.7722,1.2409
1076.8099,0.9179
1076.8476,6.3103
1076.8852,30.0063
1076.9229,86.1835
1076.9605,164.5137
1076.9982,226.2297
1077.0359,236.5190
1077.0735,193.0218
1077.1112,122.3469
1077.1488,57.5145
1077.1865,17.9825
1077.2242,3.2331
1077.2618,0.6557
1077.2995,2.1534
1077.3372,5.8453
1077.3748,8.6481
1077.4125,7.7896
1077.4502,4.8145
1077.4878,2.8371
1077.5255,3.6363
1077.5632,7.2427
1077.6009,11.7284
1077.6385,14.4804
1077.6762,13.5653
1077.7139,9.4772
1077.7516,5.1323
1077.7892,2.1047
1077.8269,1.1702
1077.8646,5.0773
1077.9023,21.0009
1077.9399,53.6923
1077.9776,91.5562
1078.0153,113.1730
1078.0530,107.9203
1078.0906,80.0768
1078.1283,44.7013
1078.1660,17.7193
1078.2037,4.5205
1078.2414,0.6326
1078.2791,0.1196
1078.3167,0.6367
1078.3544,2.3214
1078.3921,4.0337
1078.4298,3.9936
1078.4675,3.8100
1078.5052,5.2373
1078.5429,8.7057
1078.5805,12.3334
1078.6182,13.5225
1078.6559,12.3270
1078.6936,9.3648
1078.7313,5.3574
1078.7690,2.3219
1078.8067,0.7525
1078.8444,0.5593
1078.8821,3.0800
1078.9198,11.3929
1078.9575,25.5932
1078.9952,38.3180
1079.0329,41.6118
1079.0705,34.8563
1079.1082,22.4202
1079.1459,10.4648
1079.1836,3.2845
1079.2213,0.6632
1079.2590,0.2251
1079.2967,0.4143
1079.3344,0.9987
1079.3721,1.8388
1079.4098,2.0070
1079.4476,1.7770
1079.4853,1.8096
1079.5230,2.4722
1079.5607,4.2755
1079.5984,6.1299
1079.6361,6.4703
1079.6738,5.5084
1079.7115,3.9761
1079.7492,2.8017
1079.7869,1.9878
1079.8246,1.0174
1079.8623,0.4692
1079.9000,1.1807
1079.9378,4.0653
1079.9755,8.5396
1080.0132,11.3412
1080.0509,10.7363
1080.0886,7.5799
1080.1263,3.6480
1080.1640,1.0559
1080.2018,0.1729
1080.2395,0.0465
1080.2772,0.0608
1080.3149,0.0812
1080.3526,0.2391
1080.3904,0.4632
1080.4281,0.5164
1080.4658,0.7326
1080.5035,1.4369
1080.5412,2.8061
1080.5790,4.7474
1080.6167,5.9882
1080.6544,6.0994
1080.6921,5.5439
1080.7299,4.4886
1080.7676,3.4687
1080.8053,2.3856
1080.8430,1.0773
1080.8808,0.4644
1080.9185,1.0902
1080.9562,3.4304
1080.9940,6.6408
1081.0317,8.2890
1081.0694,7.5786
1081.1072,5.3127
1081.1449,2.6777
1081.1826,0.9658
1081.2204,0.2709
1081.2581,0.1286
1081.2958,0.1614
1081.3336,0.1469
1081.3713,0.2480
1081.4090,0.4014
1081.4468,0.4169
1081.4845,0.7716
1081.5223,2.0178
1081.5600,4.3004
1081.5977,6.4171
1081.6355,6.8399
1081.6732,5.9584
1081.7110,4.5756
1081.7487,3.1579
1081.7865,1.9803
1081.8242,0.8547
1081.8619,0.3518
1081.8997,0.7051
1081.9374,1.7295
1081.9752,3.2466
1082.0129,4.4752
1082.0507,4.6875
1082.0884,3.9864
1082.1262,2.5156
1082.1639,1.0506
1082.2017,0.3218
1082.2394,0.1208
1082.2772,0.1866
1082.3149,0.2895
1082.3527,0.1762
1082.3905,0.0917
1082.4282,0.3773
1082.4660,1.3352
1082.5037,2.9385
1082.5415,4.9899
1082.5792,7.3887
1082.6170,8.9152
1082.6548,8.4515
1082.6925,6.4081
1082.7303,3.7806
1082.7680,1.8947
1082.8058,0.9561
1082.8436,0.4188
1082.8813,0.3865
1082.9191,0.8266
1082.9569,1.4596
1082.9946,2.1087
1083.0324,2.1954
1083.0701,1.7292
1083.1079,1.1238
1083.1457,0.4925
1083.1835,0.1144
1083.2212,0.0236
1083.2590,0.0528
1083.2968,0.1098
1083.3345,0.2043
1083.3723,0.4392
1083.4101,0.6209
1083.4479,0.9356
1083.4856,2.6281
1083.5234,6.0751
1083.5612,10.0234
1083.5990,12.7001
1083.6367,12.4049
1083.6745,9.4575
1083.7123,5.5368
1083.7501,2.2319
1083.7878,0.6282
1083.8256,0.3058
1083.8634,0.5992
1083.9012,2.0715
1083.9390,5.3072
1083.9767,9.3739
1084.0145,11.9816
1084.0523,11.5170
1084.0901,8.7023
1084.1279,5.0154
1084.1657,1.8769
1084.2035,0.3800
1084.2412,0.0523
1084.2790,0.0760
1084.3168,0.1504
1084.3546,0.1490
1084.3924,0.1902
1084.4302,0.6689
1084.4680,2.3848
1084.5058,6.0237
1084.5436,10.8208
1084.5814,14.8297
1084.6191,15.6440
1084.6569,12.6033
1084.6947,8.1830
1084.7325,4.2560
1084.7703,1.4540
1084.8081,0.3505
1084.8459,1.0373
1084.8837,5.0361
1084.9215,13.8340
1084.9593,24.5909
1084.9971,31.6469
1085.0349,30.2304
1085.0727,21.3113
1085.1105,11.0318
1085.1483,3.9210
1085.1861,0.8394
1085.2239,0.1059
1085.2617,0.1383
1085.2995,0.7027
1085.3374,1.6570
1085.3752,2.3891
1085.4130,2.7505
1085.4508,2.9707
1085.4886,4.3233
1085.5264,6.9286
1085.5642,9.2577
1085.6020,10.5227
1085.6398,9.7032
1085.6776,6.8509
1085.7155,3.7444
1085.7533,1.4091
1085.7911,0.3634
1085.8289,0.2792
1085.8667,0.9988
1085.9045,3.6276
1085.9423,8.1824
1085.9802,12.3542
1086.0180,13.6902
1086.0558,10.9867
1086.0936,6.4162
1086.1314,2.8100
1086.1693,0.8387
1086.2071,0.1336
1086.2449,0.0221
1086.2827,0.1132
1086.3205,0.5023
1086.3584,1.2986
1086.3962,2.1957
1086.4340,2.6087
1086.4718,2.7133
1086.5097,3.7430
1086.5475,5.6227
1086.5853,7.1278
1086.6232,7.5011
1086.6610,6.4281
1086.6988,4.5940
1086.7366,2.7908
1086.7745,1.2967
1086.8123,0.4796
1086.8501,0.3457
1086.8880,0.7525
1086.9258,1.9009
1086.9636,3.4322
1087.0015,4.6377
1087.0393,4.7472
1087.0771,3.4692
1087.1150,1.8549
1087.1528,0.7872
1087.1907,0.2402
1087.2285,0.0442
1087.2663,0.0729
1087.3042,0.3691
1087.3420,0.8462
1087.3799,1.0885
1087.4177,1.1582
1087.4556,1.4038
1087.4934,2.1162
1087.5312,3.3097
1087.5691,4.4133
1087.6069,5.0547
1087.6448,4.7824
1087.6826,3.5071
1087.7205,2.3382
1087.7583,1.7022
1087.7962,1.1563
1087.8340,0.7724
1087.8719,0.4089
1087.9097,0.3343
1087.9476,0.6266
1087.9854,0.9059
1088.0233,1.0749
1088.0611,0.9425
1088.0990,0.4583
1088.1368,0.1054
1088.1747,0.0157
1088.2125,0.0217
1088.2504,0.0407
1088.2883,0.0886
1088.3261,0.3288
1088.3640,0.6207
1088.4018,0.6392
1088.4397,0.6682
1088.4776,1.0915
1088.5154,2.4250
1088.5533,4.1699
1088.5911,4.9572
1088.6290,4.7724
1088.6669,4.0709
1088.7047,3.0543
1088.7426,2.0492
1088.7805,1.0536
1088.8183,0.6336
1088.8562,0.9706
1088.8941,1.4144
1088.9319,1.6537
1088.9698,1.6001
1089.0077,1.1787
1089.0456,0.6740
1089.0834,0.2555
1089.1213,0.0483
1089.1592,0.0317
1089.1970,0.1696
1089.2349,0.4704
1089.2728,0.6707
1089.3107,0.6148
1089.3485,0.4799
1089.3864,0.3017
1089.4243,0.5063
1089.4622,1.4698
1089.5001,3.1247
1089.5379,5.0076
1089.5758,6.0245
1089.6137,5.8455
1089.6516,5.1560
1089.6895,4.0779
1089.7273,2.9007
1089.7652,1.7438
1089.8031,0.7761
1089.8410,0.5301
1089.8789,0.6836
1089.9168,0.7414
1089.9546,0.7953
1089.9925,0.6902
1090.0304,0.5205
1090.0683,0.3937
1090.1062,0.1964
1090.1441,0.0970
1090.1820,0.1141
1090.2199,0.1159
1090.2578,0.1103
1090.2957,0.1018
1090.3335,0.2231
1090.3714,0.3901
1090.4093,0.4415
1090.4472,0.9576
1090.4851,2.4499
1090.5230,4.7492
1090.5609,6.9630
1090.5988,7.8047
1090.6367,7.2928
1090.6746,5.8477
1090.7125,3.8112
1090.7504,2.1334
1090.7883,1.0585
1090.8262,0.5011
1090.8641,0.6166
1090.9020,1.2382
1090.9399,1.9671
1090.9778,2.3789
1091.0157,2.2091
1091.0536,1.7159
1091.0915,1.1261
1091.1295,0.4633
1091.1674,0.0892
1091.2053,0.0382
1091.2432,0.1701
1091.2811,0.3962
1091.3190,0.5015
1091.3569,0.4929
1091.3948,0.4783
1091.4327,0.7056
1091.4706,2.1670
1091.5086,5.5329
1091.5465,9.8964
1091.5844,12.6865
1091.6223,11.8743
1091.6602,8.6861
1091.6981,5.1025
1091.7361,2.3937
1091.7740,1.0076
1091.8119,0.3904
1091.8498,0.3302
1091.8877,0.6803
1091.9257,1.0257
1091.9636,1.2470
1092.0015,1.1627
1092.0394,0.6817
1092.0773,0.3006
1092.1153,0.1103
1092.1532,0.0209
1092.1911,0.0034
1092.2290,0.0243
1092.2670,0.1132
1092.3049,0.1956
1092.3428,0.1499
1092.3808,0.1171
1092.4187,0.3645
1092.4566,1.5945
1092.4945,4.1512
1092.5325,7.3489
1092.5704,10.0734
1092.6083,10.3537
1092.6463,8.0835
1092.6842,5.0906
1092.7221,2.4141
1092.7601,0.7593
1092.7980,0.8152
1092.8359,4.8576
1092.8739,17.4364
1092.9118,38.2505
1092.9498,57.6121
1092.9877,64.1268
1093.0256,54.0479
1093.0636,34.7720
1093.1015,16.8336
1093.1395,5.6502
1093.1774,1.1565
1093.2153,0.1990
1093.2533,0.3985
1093.2912,0.9484
1093.3292,1.2782
1093.3671,1.2297
1093.4051,1.0090
1093.4430,1.2914
1093.4810,3.0356
1093.5189,5.7159
1093.5569,7.8482
1093.5948,8.3947
1093.6328,7.0814
1093.6707,5.0770
1093.7087,3.1587
1093.7466,1.3686
1093.7846,0.3851
1093.8225,0.7195
1093.8605,3.7729
1093.8984,11.1507
1093.9364,20.7067
1093.9743,27.4870
1094.0123,27.1797
1094.0503,19.8819
1094.0882,11.1523
1094.1262,4.8505
1094.1641,1.4244
1094.2021,0.2283
1094.2401,0.1024
1094.2780,0.4473
1094.3160,0.9278
1094.3539,0.9312
1094.3919,0.8200
1094.4299,1.2616
1094.4678,2.2778
1094.5058,3.9273
1094.5438,5.7749
1094.5817,7.3180
1094.6197,7.5899
1094.6577,6.1122
1094.6956,4.0600
1094.7336,2.2856
1094.7716,0.9193
1094.8096,0.3777
1094.8475,0.9729
1094.8855,3.9867
1094.9235,10.0397
1094.9614,16.7377
1094.9994,20.8941
1095.0374,19.9806
1095.0754,14.5000
1095.1133,7.9123
1095.1513,2.9553
1095.1893,0.6476
1095.2273,0.0828
1095.2653,0.0980
1095.3032,0.4182
1095.3412,0.7274
1095.3792,0.6730
1095.4172,0.7767
1095.4552,1.3004
1095.4931,2.3936
1095.5311,3.6841
1095.5691,4.4255
1095.6071,4.7063
1095.6451,4.4346
1095.6831,3.3719
1095.7211,2.0496
1095.7590,0.9417
1095.7970,0.5264
1095.8350,0.5718
1095.8730,0.9176
1095.9110,2.5314
1095.9490,5.3348
1095.9870,7.5347
1096.0250,7.7872
1096.0630,5.8712
1096.1010,3.1649
1096.1389,1.2959
1096.1769,0.4021
1096.2149,0.1410
1096.2529,0.1591
1096.2909,0.2207
1096.3289,0.3461
1096.3669,0.3892
1096.4049,0.3165
1096.4429,0.3163
1096.4809,0.7901
1096.5189,2.3721
1096.5569,4.5808
1096.5949,5.8929
1096.6329,5.6436
1096.6709,4.2259
1096.7089,2.8369
1096.7469,1.9116
1096.7849,1.0270
1096.8229,0.4415
1096.8610,0.5541
1096.8990,1.7911
1096.9370,4.6379
1096.9750,8.3335
1097.0130,11.2675
1097.0510,11.6269
1097.0890,9.0181
1097.1270,5.4105
1097.1650,2.5202
1097.2030,0.7858
1097.2411,0.1288
1097.2791,0.0311
1097.3171,0.1058
1097.3551,0.1827
1097.3931,0.2031
1097.4311,0.6568
1097.4691,2.1969
1097.5072,4.9425
1097.5452,7.8165
1097.5832,9.0233
1097.6212,8.2611
1097.6592,6.1867
1097.6973,3.6435
1097.7353,1.8754
1097.7733,0.9986
1097.8113,0.6066
1097.8494,0.7755
1097.8874,1.5091
1097.9254,3.0581
1097.9634,4.8717
1098.0015,5.4909
1098.0395,4.7948
1098.0775,3.1872
1098.1155,1.4282
1098.1536,0.4799
1098.1916,0.1469
1098.2296,0.0279
1098.2677,0.0038
1098.3057,0.0170
1098.3437,0.0837
1098.3817,0.2124
1098.4198,0.6120
1098.4578,1.8675
1098.4959,4.2310
1098.5339,7.4208
1098.5719,10.1269
1098.6100,10.6593
1098.6480,9.3373
1098.6860,6.9142
1098.7241,4.0942
1098.7621,1.9605
1098.8002,0.7362
1098.8382,0.5587
1098.8762,1.2967
1098.9143,2.4547
1098.9523,3.7104
1098.9904,4.4699
1099.0284,4.2871
1099.0664,3.3241
1099.1045,1.8129
1099.1425,0.5765
1099.1806,0.0933
1099.2186,0.0362
1099.2567,0.1432
1099.2947,0.2654
1099.3328,0.3115
1099.3708,0.5086
1099.4089,1.0122
1099.4469,2.3274
1099.4850,4.8422
1099.5230,7.8259
1099.5611,9.9064
1099.5991,9.5620
1099.6372,7.1332
1099.6753,4.3041
1099.7133,2.0037
1099.7514,0.6547
1099.7894,0.1518
1099.8275,0.1743
1099.8655,0.9357
1099.9036,2.8522
1099.9417,5.8688
1099.9797,9.1613
1100.0178,10.8779
1100.0558,10.2791
1100.0939,7.7932
1100.1320,4.3693
1100.1700,1.6063
1100.2081,0.3458
1100.2462,0.0394
1100.2842,0.0055
1100.3223,0.0475
1100.3604,0.2344
1100.3984,0.5307
1100.4365,1.1008
1100.4746,2.8578
1100.5126,5.9081
1100.5507,8.9675
1100.5888,10.3367
1100.6268,9.1516
1100.6649,6.6896
1100.7030,4.1959
1100.7411,1.9259
1100.7791,0.5579
1100.8172,0.5277
1100.8553,2.6584
1100.8934,7.5576
1100.9314,13.1774
1100.9695,16.9520
1101.0076,17.0933
1101.0457,13.2897
1101.0838,8.0023
1101.1218,3.6514
1101.1599,1.0966
1101.1980,0.1733
1101.2361,0.0275
1101.2742,0.1027
1101.3122,0.3416
1101.3503,0.8116
1101.3884,1.6277
1101.4265,2.5316
1101.4646,3.3864
1101.5027,4.8295
1101.5408,6.5258
1101.5788,7.6986
1101.6169,7.3859
1101.6550,5.2458
1101.6931,3.0221
1101.7312,1.6514
1101.7693,0.6645
1101.8074,0.3002
1101.8455,1.1668
1101.8836,3.9161
1101.9217,7.6840
1101.9598,10.2164
1101.9979,10.6353
1102.0360,8.7890
1102.0740,5.4951
1102.1121,2.5393
1102.1502,0.7792
1102.1883,0.1256
1102.2264,0.0269
1102.2645,0.1736
1102.3026,0.7442
1102.3407,1.5340
1102.3788,2.0108
1102.4169,2.4477
1102.4551,2.9838
1102.4932,3.7747
1102.5313,4.5822
1102.5694,4.7876
1102.6075,4.6418
1102.6456,4.0804
1102.6837,2.9920
1102.7218,2.0067
1102.7599,1.1612
1102.7980,0.5650
1102.8361,0.3848
1102.8742,1.0697
1102.9123,3.6280
1102.9505,7.7071
1102.9886,10.9740
1103.0267,11.6966
1103.0648,9.6666
1103.1029,6.2040
1103.1410,2.9612
1103.1791,0.9100
1103.2173,0.1502
1103.2554,0.0889
1103.2935,0.4059
1103.3316,0.8675
1103.3697,0.9935
1103.4078,1.0712
1103.4460,1.4978
1103.4841,2.1741
1103.5222,3.1390
1103.5603,3.8076
1103.5985,3.6756
1103.6366,3.0717
1103.6747,2.1412
1103.7128,1.4601
1103.7509,1.2286
1103.7891,0.9129
1103.8272,0.5890
1103.8653,0.5163
1103.9035,1.1141
1103.9416,2.7927
1103.9797,4.7672
1104.0178,5.9043
1104.0560,5.4647
1104.0941,3.6324
1104.1322,1.8763
1104.1704,0.8940
1104.2085,0.3225
1104.2466,0.0631
1104.2848,0.0720
1104.3229,0.3448
1104.3610,0.7308
1104.3992,0.8442
1104.4373,1.0546
1104.4755,1.8253
1104.5136,2.8642
1104.5517,3.7552
1104.5899,4.1191
1104.6280,4.1172
1104.6662,3.7122
1104.7043,2.5956
1104.7424,1.5170
1104.7806,0.8970
1104.8187,0.6016
1104.8569,0.7688
1104.8950,1.6139
1104.9332,3.6502
1104.9713,6.0877
1105.0095,6.9455
1105.0476,5.7034
1105.0858,3.4402
1105.1239,1.4066
1105.1621,0.4038
1105.2002,0.1013
1105.2384,0.0172
1105.2765,0.0149
1105.3147,0.0949
1105.3528,0.3213
1105.3910,0.6217
1105.4291,1.1231
1105.4673,2.2164
1105.5054,3.5387
1105.5436,4.6668
1105.5817,5.1849
1105.6199,4.6708
1105.6581,3.7083
1105.6962,2.5225
1105.7344,1.4055
1105.7725,0.7859
1105.8107,0.4071
1105.8489,0.4026
1105.8870,0.8571
1105.9252,1.6294
1105.9634,2.7715
1106.0015,3.4422
1106.0397,2.9198
1106.0779,1.8689
1106.1160,0.8722
1106.1542,0.3180
1106.1924,0.1775
1106.2305,0.0944
1106.2687,0.0474
1106.3069,0.0725
1106.3450,0.1521
1106.3832,0.2551
1106.4214,0.5212
1106.4595,1.8230
1106.4977,4.2756
1106.5359,6.3739
1106.5741,7.2066
1106.6122,6.6361
1106.6504,5.1351
1106.6886,3.4458
1106.7268,1.7327
1106.7649,0.5475
1106.8031,0.1847
1106.8413,0.5094
1106.8795,1.6086
1106.9177,3.2082
1106.9558,4.6899
1106.9940,5.4839
1107.0322,4.8577
1107.0704,3.2540
1107.1086,1.6536
1107.1468,0.5484
1107.1849,0.0970
1107.2231,0.0156
1107.2613,0.0057
1107.2995,0.0073
1107.3377,0.0866
1107.3759,0.4956
1107.4141,1.4598
1107.4523,3.1982
1107.4904,6.0038
1107.5286,8.7560
1107.5668,9.6995
1107.6050,8.3590
1107.6432,5.6680
1107.6814,3.4212
1107.7196,2.0294
1107.7578,0.9575
1107.7960,0.5471
1107.8342,1.0402
1107.8724,2.3587
1107.9106,4.2411
1107.9488,5.6633
1107.9870,6.0016
1108.0252,5.0475
1108.0634,3.1070
1108.1016,1.4271
1108.1398,0.5657
1108.1780,0.1768
1108.2162,0.0312
1108.2544,0.0199
1108.2926,0.0830
1108.3308,0.1446
1108.3690,0.1736
1108.4072,0.5682
1108.4454,1.7729
1108.4836,3.9931
1108.5218,6.6543
1108.5600,7.9829
1108.5982,7.3521
1108.6365,5.3443
1108.6747,3.0597
1108.7129,1.7330
1108.7511,1.1756
1108.7893,1.3379
1108.8275,4.4041
1108.8657,12.2448
1108.9039,22.4283
1108.9422,28.6124
1108.9804,26.5437
1109.0186,18.8621
1109.0568,10.4283
1109.0950,4.1272
1109.1332,1.0166
1109.1715,0.1346
1109.2097,0.0075
1109.2479,0.0005
1109.2861,0.0070
1109.3243,0.0359
1109.3626,0.1117
1109.4008,0.4164
1109.4390,1.3424
1109.4772,2.9489
1109.5155,4.8090
1109.5537,6.0965
1109.5919,6.2595
1109.6301,6.0014
1109.6684,5.4123
1109.7066,4.0232
1109.7448,2.3214
1109.7831,1.1103
1109.8213,1.6495
1109.8595,4.4978
1109.8977,8.7124
1109.9360,12.3038
1109.9742,12.5401
1110.0124,9.3998
1110.0507,5.5903
1110.0889,2.6189
1110.1271,0.8733
1110.1654,0.1941
1110.2036,0.0898
1110.2419,0.3143
1110.2801,0.5591
1110.3183,0.5097
1110.3566,0.4661
1110.3948,0.5692
1110.4331,1.1233
1110.4713,2.0715
1110.5095,2.9551
1110.5478,3.8014
1110.5860,4.3434
1110.6243,4.3623
1110.6625,3.8843
1110.7008,2.7214
1110.7390,1.6075
1110.7773,1.0181
1110.8155,0.8464
1110.8537,1.5545
1110.8920,2.9197
1110.9302,4.2715
1110.9685,5.0858
1111.0067,4.4691
1111.0450,2.9661
1111.0832,1.5775
1111.1215,0.5708
1111.1598,0.1502
1111.1980,0.1114
1111.2363,0.1440
1111.2745,0.1688
1111.3128,0.1245
1111.3510,0.1919
1111.3893,0.4951
1111.4275,1.0479
1111.4658,1.9435
1111.5041,2.8949
1111.5423,3.4427
1111.5806,3.4289
1111.6188,3.0026
1111.6571,2.6240
1111.6954,2.2961
1111.7336,1.6939
1111.7719,1.0836
1111.8102,0.6523
1111.8484,0.5840
1111.8867,1.0338
1111.9250,1.6648
1111.9632,2.2365
1112.0015,2.3825
1112.0398,1.7668
1112.0780,0.9035
1112.1163,0.3492
1112.1546,0.0988
1112.1928,0.0165
1112.2311,0.0134
1112.2694,0.0620
1112.3077,0.1267
1112.3459,0.1428
1112.3842,0.2324
1112.4225,0.6872
1112.4608,1.9259
1112.4990,3.9925
1112.5373,5.9575
1112.5756,7.0589
1112.6139,6.9945
1112.6521,5.7481
1112.6904,4.0510
1112.7287,2.3214
1112.7670,0.9103
1112.8053,0.3242
1112.8436,0.4156
1112.8818,1.0691
1112.9201,1.9750
1112.9584,2.5285
1112.9967,2.5315
1113.0350,1.9397
1113.0733,0.9603
1113.1115,0.2824
1113.1498,0.0642
1113.1881,0.0644
1113.2264,0.1051
1113.2647,0.0744
1113.3030,0.0260
1113.3413,0.0483
1113.3796,0.2696
1113.4179,0.8851
1113.4562,2.3217
1113.4945,5.1994
1113.5327,8.4604
1113.5710,9.8077
1113.6093,8.9524
1113.6476,6.7097
1113.6859,4.0920
1113.7242,2.1288
1113.7625,0.9250
1113.8008,0.5269
1113.8391,0.5751
1113.8774,0.5277
1113.9157,0.6427
1113.9540,0.9448
1113.9923,1.0146
1114.0306,0.8929
1114.0689,0.5266
1114.1072,0.1828
1114.1455,0.0628
1114.1838,0.0364
1114.2222,0.0613
1114.2605,0.0944
1114.2988,0.0573
1114.3371,0.0352
1114.3754,0.2106
1114.4137,0.9826
1114.4520,2.7031
1114.4903,5.4193
1114.5286,8.6496
1114.5669,10.3711
1114.6052,9.3929
1114.6436,6.9224
1114.6819,4.2470
1114.7202,2.2850
1114.7585,1.1338
1114.7968,0.7674
1114.8351,2.3645
1114.8735,6.6540
1114.9118,11.7798
1114.9501,14.7856
1114.9884,13.8235
1115.0267,10.0841
1115.0650,5.8892
1115.1034,2.5729
1115.1417,0.7222
1115.1800,0.1072
1115.2183,0.0078
1115.2567,0.0193
1115.2950,0.1171
1115.3333,0.3229
1115.3716,0.4246
1115.4100,0.4020
1115.4483,0.9133
1115.4866,2.1634
1115.5249,3.5053
1115.5633,4.4094
1115.6016,4.7218
1115.6399,4.7513
1115.6783,4.1334
1115.7166,2.5946
1115.7549,1.2585
1115.7933,0.7300
1115.8316,1.2760
1115.8699,3.3570
1115.9083,6.3980
1115.9466,9.1637
1115.9849,10.1104
1116.0233,8.5571
1116.0616,5.9688
1116.0999,3.4058
1116.1383,1.2496
1116.1766,0.2208
1116.2150,0.0153
1116.2533,0.0000
1116.2916,0.0033
1116.3300,0.0437
1116.3683,0.2172
1116.4067,0.5116
1116.4450,1.0834
1116.4834,2.3269
1116.5217,3.7357
1116.5601,4.7166
1116.5984,4.9456
1116.6368,4.4155
1116.6751,3.7107
1116.7134,2.6585
1116.7518,1.2794
1116.7901,0.7783
1116.8285,2.1905
1116.8669,5.9598
1116.9052,10.6222
1116.9436,13.3317
1116.9819,12.8415
1117.0203,9.5617
1117.0586,5.3341
1117.0970,2.2945
1117.1353,0.7060
1117.1737,0.1174
1117.2120,0.0364
1117.2504,0.2210
1117.2888,0.8092
1117.3271,1.4131
1117.3655,1.4294
1117.4038,1.3369
1117.4422,1.4812
1117.4806,2.0669
1117.5189,2.8757
1117.5573,3.3952
1117.5957,3.8693
1117.6340,3.8690
1117.6724,2.8936
1117.7107,1.5622
1117.7491,0.5368
1117.7875,0.1225
1117.8258,0.5181
1117.8642,3.5062
1117.9026,12.7960
1117.9410,29.8193
1117.9793,50.0122
1118.0177,63.5545
1118.0561,61.8600
1118.0944,46.5014
1118.1328,26.6978
1118.1712,10.9472
1118.2096,2.8436
1118.2479,0.4247
1118.2863,0.2202
1118.3247,0.7236
1118.3631,1.6223
1118.4014,2.6073
1118.4398,3.1852
1118.4782,3.0162
1118.5166,2.6762
1118.5550,2.4302
1118.5933,2.2145
1118.6317,2.1691
1118.6701,1.8629
1118.7085,1.3139
1118.7469,0.7974
1118.7853,0.3455
1118.8236,0.3385
1118.8620,1.6567
1118.9004,6.4184
1118.9388,15.9226
1118.9772,26.9704
1119.0156,34.3325
1119.0540,33.9010
1119.0924,25.6257
1119.1307,14.9813
1119.1691,6.6201
1119.2075,1.9264
1119.2459,0.3068
1119.2843,0.1664
1119.3227,0.7650
1119.3611,1.6888
1119.3995,2.0060
1119.4379,2.0900
1119.4763,2.6335
1119.5147,3.4037
1119.5531,4.1323
1119.5915,4.0366
1119.6299,3.4605
1119.6683,2.9595
1119.7067,2.2085
1119.7451,1.4759
1119.7835,1.0033
1119.8219,0.5293
1119.8603,0.4685
1119.8987,1.8217
1119.9371,6.0402
1119.9755,12.3578
1120.0139,17.1659
1120.0523,17.8739
1120.0907,14.1304
1120.1291,8.2536
1120.1675,3.5375
1120.2059,1.0246
1120.2444,0.1592
1120.2828,0.0154
1120.3212,0.0693
1120.3596,0.3541
1120.3980,0.8473
1120.4364,1.5854
1120.4748,2.8375
1120.5132,4.0103
1120.5516,4.7060
1120.5901,4.7073
1120.6285,3.9008
1120.6669,3.0171
1120.7053,2.2824
1120.7437,1.4558
1120.7822,0.8749
1120.8206,0.5021
1120.8590,0.8061
1120.8974,2.1945
1120.9358,4.7318
1120.9743,8.6339
1121.0127,12.2341
1121.0511,12.8391
1121.0895,9.9826
1121.1279,5.3685
1121.1664,1.7297
1121.2048,0.2792
1121.2432,0.0330
1121.2817,0.0733
1121.3201,0.1705
1121.3585,0.3897
1121.3969,0.9838
1121.4354,2.0872
1121.4738,3.6771
1121.5122,4.9023
1121.5507,4.9229
1121.5891,4.3307
1121.6275,3.6483
1121.6660,2.8670
1121.7044,2.1288
1121.7428,1.1914
1121.7813,0.3939
1121.8197,0.1134
1121.8581,0.3437
1121.8966,1.5225
1121.9350,3.8935
1121.9735,6.7641
1122.0119,9.1344
1122.0503,9.6445
1122.0888,8.1083
1122.1272,5.3477
1122.1657,2.4240
1122.2041,0.6622
1122.2425,0.1207
1122.2810,0.0261
1122.3194,0.0417
1122.3579,0.3071
1122.3963,1.2644
1122.4348,2.8583
1122.4732,4.3045
1122.5117,5.2921
1122.5501,5.5368
1122.5886,5.0742
1122.6270,4.2214
1122.6655,2.8042
1122.7039,1.4342
1122.7424,0.6566
1122.7808,0.3618
1122.8193,0.9015
1122.8577,2.8101
1122.8962,6.1230
1122.9346,10.0510
1122.9731,12.9468
1123.0116,13.8770
1123.0500,12.4300
1123.0885,8.9781
1123.1269,5.2633
1123.1654,2.4420
1123.2038,0.7567
1123.2423,0.1223
1123.2808,0.0181
1123.3192,0.0669
1123.3577,0.2924
1123.3962,1.1245
1123.4346,3.1576
1123.4731,5.6514
1123.5116,6.9673
1123.5500,6.7215
1123.5885,5.3428
1123.6270,3.9859
1123.6654,2.7477
1123.7039,1.3505
1123.7424,0.5204
1123.7808,0.3508
1123.8193,0.5273
1123.8578,1.1997
1123.8962,2.3602
1123.9347,3.9787
1123.9732,5.4506
1124.0117,5.8596
1124.0501,5.4030
1124.0886,4.0200
1124.1271,2.0765
1124.1656,0.7612
1124.2040,0.2112
1124.2425,0.0574
1124.2810,0.1233
1124.3195,0.2920
1124.3580,0.6479
1124.3964,1.4518
1124.4349,2.8651
1124.4734,4.8038
1124.5119,6.0230
1124.5504,5.9172
1124.5888,4.8877
1124.6273,3.5471
1124.6658,2.6613
1124.7043,1.9388
1124.7428,0.9657
1124.7813,0.3003
1124.8198,0.1644
1124.8583,0.5896
1124.8967,1.6244
1124.9352,3.0484
1124.9737,4.7713
1125.0122,6.0226
1125.0507,5.9097
1125.0892,4.6483
1125.1277,2.7044
1125.1662,1.0210
1125.2047,0.2303
1125.2432,0.0583
1125.2817,0.1473
1125.3202,0.2661
1125.3587,0.2922
1125.3972,0.5047
1125.4357,1.3039
1125.4742,3.0701
1125.5127,4.9558
1125.5512,5.4081
1125.5897,4.6625
1125.6282,3.6830
1125.6667,2.8892
1125.7052,2.2537
1125.7437,1.3749
1125.7822,0.5776
1125.8207,0.2073
1125.8592,0.2956
1125.8977,1.3393
1125.9362,3.6052
1125.9747,6.1737
1126.0132,7.6908
1126.0517,7.0407
1126.0902,4.9381
1126.1287,2.6752
1126.1672,0.9646
1126.2058,0.1984
1126.2443,0.0371
1126.2828,0.0139
1126.3213,0.0280
1126.3598,0.1822
1126.3983,0.6720
1126.4368,1.4881
1126.4754,2.4979
1126.5139,3.6700
1126.5524,4.3735
1126.5909,4.1559
1126.6294,3.3943
1126.6679,2.4008
1126.7065,1.7481
1126.7450,1.4124
1126.7835,0.8279
1126.8220,0.4684
1126.8606,0.7095
1126.8991,1.5735
1126.9376,3.0069
1126.9761,4.0949
1127.0146,4.3978
1127.0532,3.7952
1127.0917,2.3314
1127.1302,0.9248
1127.1688,0.2255
1127.2073,0.0321
1127.2458,0.0069
1127.2843,0.0622
1127.3229,0.3318
1127.3614,0.8214
1127.3999,1.3876
1127.4385,2.3586
1127.4770,3.6717
1127.5155,4.6597
1127.5541,5.1566
1127.5926,5.1842
1127.6311,4.8839
1127.6697,3.9747
1127.7082,2.3900
1127.7468,1.1186
1127.7853,0.5493
1127.8238,0.3150
1127.8624,0.3906
1127.9009,0.8637
1127.9395,1.7610
1127.9780,2.6014
1128.0165,2.7284
1128.0551,2.3053
1128.0936,1.6063
1128.1322,0.7598
1128.1707,0.2056
1128.2093,0.0373
1128.2478,0.0379
1128.2864,0.0655
1128.3249,0.1082
1128.3634,0.4004
1128.4020,1.0967
1128.4405,2.2074
1128.4791,3.6748
1128.5176,4.8760
1128.5562,5.5449
1128.5948,5.5429
1128.6333,4.6731
1128.6719,3.4882
1128.7104,2.2310
1128.7490,1.0053
1128.7875,0.3283
1128.8261,0.2079
1128.8646,0.6767
1128.9032,1.6554
1128.9417,2.5113
1128.9803,2.9239
1129.0189,2.5643
1129.0574,1.5495
1129.0960,0.6534
1129.1346,0.1874
1129.1731,0.0292
1129.2117,0.0053
1129.2502,0.0480
1129.2888,0.2695
1129.3274,0.7684
1129.3659,1.6456
1129.4045,3.1113
1129.4431,5.0885
1129.4816,7.3439
1129.5202,8.8496
1129.5588,8.6704
1129.5973,7.3437
1129.6359,5.4069
1129.6745,3.1715
1129.7131,1.4954
1129.7516,0.6242
1129.7902,0.8258
1129.8288,2.1801
1129.8673,3.9780
1129.9059,5.2760
1129.9445,5.1738
1129.9831,3.8281
1130.0216,2.4241
1130.0602,1.2645
1130.0988,0.4193
1130.1374,0.0692
1130.1760,0.0046
1130.2145,0.0000
1130.2531,0.0023
1130.2917,0.0330
1130.3303,0.2305
1130.3689,0.9502
1130.4074,2.6314
1130.4460,5.0640
1130.4846,7.2975
1130.5232,8.5249
1130.5618,7.9435
1130.6004,6.0629
1130.6390,4.2287
1130.6775,2.4541
1130.7161,0.9856
1130.7547,0.6272
1130.7933,2.4943
1130.8319,7.8177
1130.8705,14.7893
1130.9091,19.2713
1130.9477,19.1294
1130.9863,14.7374
1131.0249,8.8143
1131.0635,4.0282
1131.1021,1.2318
1131.1407,0.1981
1131.1792,0.0135
1131.2178,0.0046
1131.2564,0.0386
1131.2950,0.2020
1131.3336,0.6717
1131.3722,1.2170
1131.4108,1.4407
1131.4494,1.8901
1131.4880,2.8876
1131.5266,4.1358
1131.5652,4.9889
1131.6039,4.7247
1131.6425,3.9637
1131.6811,3.0061
1131.7197,1.5821
1131.7583,0.5864
1131.7969,0.9627
1131.8355,3.2791
1131.8741,6.9059
1131.9127,9.5120
1131.9513,9.8648
1131.9899,8.2123
1132.0285,5.2356
1132.0671,2.5249
1132.1058,0.9844
1132.1444,0.2861
1132.1830,0.0482
1132.2216,0.0366
1132.2602,0.1678
1132.2988,0.3481
1132.3374,0.4142
1132.3761,0.5538
1132.4147,0.8397
1132.4533,1.2819
1132.4919,2.1479
1132.5305,3.1605
1132.5692,4.1357
1132.6078,4.4143
1132.6464,3.3458
1132.6850,2.0379
1132.7236,1.2625
1132.7623,0.8286
1132.8009,0.9036
1132.8395,1.7468
1132.8781,3.4319
1132.9168,4.7980
1132.9554,4.4757
1132.9940,3.0982
1133.0326,1.7273
1133.0713,0.7117
1133.1099,0.2629
1133.1485,0.1026
1133.1872,0.0594
1133.2258,0.1934
1133.2644,0.3781
1133.3031,0.4344
1133.3417,0.4993
1133.3803,0.7430
1133.4190,1.2323
1133.4576,1.5425
1133.4962,1.6613
1133.5349,1.7618
1133.5735,1.9070
1133.6121,2.5298
1133.6508,3.1628
1133.6894,2.9436
1133.7281,1.9691
1133.7667,0.8224
1133.8053,0.3905
1133.8440,0.9000
1133.8826,2.4900
1133.9213,5.4708
1133.9599,8.4726
1133.9986,9.3380
1134.0372,7.7943
1134.0759,4.8306
1134.1145,2.1093
1134.1531,0.5963
1134.1918,0.1158
1134.2304,0.1302
1134.2691,0.2245
1134.3077,0.2208
1134.3464,0.2541
1134.3850,0.4026
1134.4237,0.8853
1134.4623,1.6111
1134.5010,2.1009
1134.5397,2.5756
1134.5783,3.0528
1134.6170,3.2631
1134.6556,3.2133
1134.6943,2.5727
1134.7329,1.6515
1134.7716,0.9156
1134.8102,0.5703
1134.8489,1.3714
1134.8876,3.7122
1134.9262,6.7755
1134.9649,9.2156
1135.0035,9.4830
1135.0422,7.4694
1135.0809,4.5181
1135.1195,1.9159
1135.1582,0.4933
1135.1969,0.0735
1135.2355,0.0345
1135.2742,0.0540
1135.3129,0.0676
1135.3515,0.1834
1135.3902,0.3497
1135.4289,0.5210
1135.4675,1.1932
1135.5062,2.2797
1135.5449,3.0076
1135.5835,3.1101
1135.6222,2.6309
1135.6609,2.1163
1135.6996,1.6551
1135.7382,1.0560
1135.7769,0.6226
1135.8156,0.4405
1135.8543,0.7366
1135.8929,2.3675
1135.9316,5.9804
1135.9703,10.8350
1136.0090,14.0618
1136.0477,13.2074
1136.0863,9.5448
1136.1250,5.3639
1136.1637,2.0177
1136.2024,0.4180
1136.2411,0.0502
1136.2797,0.0455
1136.3184,0.1532
1136.3571,0.4557
1136.3958,1.1225
1136.4345,1.9825
1136.4732,3.0079
1136.5119,4.4870
1136.5505,5.6207
1136.5892,5.6562
1136.6279,4.6257
1136.6666,3.1328
1136.7053,2.1013
1136.7440,1.3951
1136.7827,0.5933
1136.8214,0.1863
1136.8601,0.6250
1136.8988,2.6391
1136.9375,6.4381
1136.9762,10.5789
1137.0149,13.3064
1137.0535,12.7749
1137.0922,9.0775
1137.1309,4.6770
1137.1696,1.5387
1137.2083,0.2552
1137.2470,0.0186
1137.2857,0.0228
1137.3244,0.1421
1137.3631,0.5210
1137.4018,1.4752
1137.4405,2.8654
1137.4793,3.7393
1137.5180,4.0246
1137.5567,4.0432
1137.5954,3.7289
1137.6341,3.2506
1137.6728,2.4538
1137.7115,1.4012
1137.7502,0.6573
1137.7889,0.2500
1137.8276,0.2699
1137.8663,1.6503
1137.9050,7.0830
1137.9437,19.6641
1137.9825,37.8547
1138.0212,53.7902
1138.0599,58.6737
1138.0986,49.6673
1138.1373,32.3801
1138.1760,15.4550
1138.2147,4.7126
1138.2535,0.7471
1138.2922,0.0750
1138.3309,0.1634
1138.3696,0.5430
1138.4083,1.3068
1138.4471,2.5636
1138.4858,3.7428
1138.5245,4.0430
1138.5632,3.7076
1138.6019,3.0119
1138.6407,2.0866
1138.6794,1.1935
1138.7181,0.4727
1138.7568,0.2889
1138.7956,1.0008
1138.8343,3.2215
1138.8730,7.3995
1138.9118,13.2043
1138.9505,20.8583
1138.9892,29.6562
1139.0279,35.2983
1139.0667,34.2815
1139.1054,26.6099
1139.1441,15.2550
1139.1829,5.9174
1139.2216,1.4301
1139.2603,0.1895
1139.2991,0.0383
1139.3378,0.2598
1139.3765,1.1803
1139.4153,2.7785
1139.4540,3.9867
1139.4928,4.4758
1139.5315,4.4598
1139.5702,3.8042
1139.6090,3.0390
1139.6477,2.2006
1139.6864,1.3816
1139.7252,0.7631
1139.7639,0.3817
1139.8027,0.6180
1139.8414,1.5395
1139.8802,3.0048
1139.9189,5.5259
1139.9577,9.4182
1139.9964,14.0758
1140.0351,16.6105
1140.0739,14.5676
1140.1126,9.9548
1140.1514,5.2614
1140.1901,1.7851
1140.2289,0.3032
1140.2676,0.0507
1140.3064,0.1830
1140.3452,0.5580
1140.3839,1.1640
1140.4227,2.1263
1140.4614,3.1546
1140.5002,3.4906
1140.5389,3.1070
1140.5777,2.2826
1140.6164,1.7612
1140.6552,1.6518
1140.6940,1.3001
1140.7327,0.8298
1140.7715,0.4918
1140.8102,0.2133
1140.8490,0.3006
1140.8878,2.0399
1140.9265,8.4648
1140.9653,21.5398
1141.0040,37.9678
1141.0428,50.2931
1141.0816,51.0280
1141.1203,39.7370
1141.1591,23.5729
1141.1979,9.9384
1141.2366,2.6184
1141.2754,0.3805
1141.3142,0.1990
1141.3529,0.9232
1141.3917,2.1057
1141.4305,2.8227
1141.4693,3.1093
1141.5080,3.1968
1141.5468,3.3784
1141.5856,3.5141
1141.6243,3.1314
1141.6631,2.5781
1141.7019,1.8682
1141.7407,0.8612
1141.7795,0.2610
1141.8182,0.1712
1141.8570,0.6116
1141.8958,2.0381
1141.9346,5.5904
1141.9733,12.3250
1142.0121,19.8028
1142.0509,23.8271
1142.0897,22.2175
1142.1285,15.7176
1142.1673,8.1642
1142.2060,3.0853
1142.2448,0.7976
1142.2836,0.1235
1142.3224,0.1287
1142.3612,0.7020
1142.4000,1.9716
1142.4388,3.4982
1142.4775,4.8059
1142.5163,5.3091
1142.5551,4.7543
1142.5939,3.9829
1142.6327,3.2222
1142.6715,2.0236
1142.7103,1.0469
1142.7491,0.4931
1142.7879,0.3541
1142.8267,0.3992
1142.8655,0.5401
1142.9043,1.4932
1142.9431,3.3714
1142.9819,5.3555
1143.0207,6.8706
1143.0595,7.1267
1143.0983,6.0136
1143.1371,4.1424
1143.1759,1.9986
1143.2147,0.5626
1143.2535,0.0954
1143.2923,0.0880
1143.3311,0.2494
1143.3699,0.6635
1143.4087,1.7085
1143.4475,3.2890
1143.4863,4.5884
1143.5251,5.1500
1143.5639,4.9113
1143.6027,4.1844
1143.6415,3.5527
1143.6803,2.7314
1143.7191,1.8553
1143.7579,1.1209
1143.7968,0.4728
1143.8356,0.2484
1143.8744,0.4230
1143.9132,0.9061
1143.9520,1.8530
1143.9908,2.7342
1144.0296,3.1208
1144.0684,2.8831
1144.1073,1.9059
1144.1461,0.8814
1144.1849,0.2910
1144.2237,0.0611
1144.2625,0.0117
1144.3014,0.0697
1144.3402,0.4158
1144.3790,1.2554
1144.4178,2.4872
1144.4566,3.9527
1144.4955,5.1837
1144.5343,5.6088
1144.5731,5.2850
1144.6119,4.4125
1144.6508,3.6267
1144.6896,2.9405
1144.7284,1.7552
1144.7672,0.6169
1144.8061,0.1939
1144.8449,0.3770
1144.8837,0.7591
1144.9226,1.0913
1144.9614,1.9234
1145.0002,3.0506
1145.0391,3.3104
1145.0779,2.6124
1145.1167,1.5714
1145.1556,0.6231
1145.1944,0.1339
1145.2332,0.0196
1145.2721,0.0862
1145.3109,0.5543
1145.3497,1.8377
1145.3886,3.7145
1145.4274,5.1857
1145.4662,5.6802
1145.5051,5.4394
1145.5439,4.5921
1145.5828,3.5172
1145.6216,2.3337
1145.6605,1.0207
1145.6993,0.2648
1145.7381,0.3813
1145.7770,1.7865
1145.8158,4.6413
1145.8547,7.6756
1145.8935,9.8544
1145.9324,10.5752
1145.9712,9.9230
1146.0101,9.0226
1146.0489,7.7412
1146.0878,5.4134
1146.1266,2.8063
1146.1655,0.9304
1146.2043,0.1550
1146.2432,0.0167
1146.2820,0.0957
1146.3209,0.5907
1146.3597,1.8603
1146.3986,3.7111
1146.4374,5.1927
1146.4763,5.3599
1146.5152,4.6681
1146.5540,3.6592
1146.5929,2.3629
1146.6317,1.4789
1146.6706,0.9739
1146.7095,0.6006
1146.7483,1.2886
1146.7872,4.1427
1146.8260,8.8831
1146.8649,12.8558
1146.9038,13.7010
1146.9426,12.3460
1146.9815,9.8835
1147.0204,6.8449
1147.0592,4.1267
1147.0981,1.9230
1147.1370,0.5592
1147.1758,0.0880
1147.2147,0.0361
1147.2536,0.1469
1147.2924,0.3156
1147.3313,0.5956
1147.3702,1.2930
1147.4091,2.3517
1147.4479,3.6526
1147.4868,4.4960
1147.5257,4.2113
1147.5645,3.6481
1147.6034,3.3061
1147.6423,2.7304
1147.6812,1.8029
1147.7201,0.8597
1147.7589,0.8982
1147.7978,1.9972
1147.8367,3.1363
1147.8756,3.8612
1147.9145,4.0916
1147.9533,4.0991
1147.9922,4.2628
1148.0311,3.9157
1148.0700,2.8941
1148.1089,1.6553
1148.1477,0.5986
1148.1866,0.1047
1148.2255,0.0092
1148.2644,0.0303
1148.3033,0.1904
1148.3422,0.6245
1148.3811,1.3294
1148.4200,1.9948
1148.4589,2.3939
1148.4977,2.9296
1148.5366,3.4762
1148.5755,3.5500
1148.6144,3.2816
1148.6533,2.6654
1148.6922,1.8902
1148.7311,1.0794
1148.7700,0.5440
1148.8089,0.8730
1148.8478,1.7771
1148.8867,2.5031
1148.9256,3.3340
1148.9645,4.5570
1149.0034,6.0945
1149.0423,6.6126
1149.0812,5.1009
1149.1201,2.7864
1149.1590,1.1431
1149.1979,0.3317
1149.2368,0.0548
1149.2757,0.0358
1149.3146,0.1657
1149.3535,0.3937
1149.3924,0.6972
1149.4313,1.2442
1149.4702,1.7728
1149.5091,2.1121
1149.5480,2.5020
1149.5869,2.6921
1149.6259,2.8076
1149.6648,2.8124
1149.7037,2.3534
1149.7426,1.5839
1149.7815,0.8776
1149.8204,0.7742
1149.8593,1.7142
1149.8982,3.4411
1149.9372,5.1859
1149.9761,5.8771
1150.0150,5.0906
1150.0539,3.6066
1150.0928,2.0137
1150.1317,0.7253
1150.1707,0.1522
1150.2096,0.0267
1150.2485,0.0044
1150.2874,0.0136
1150.3263,0.1330
1150.3653,0.6022
1150.4042,1.3079
1150.4431,1.7445
1150.4820,1.9388
1150.5210,2.1140
1150.5599,2.6014
1150.5988,3.0237
1150.6377,2.8042
1150.6767,2.3405
1150.7156,1.7453
1150.7545,0.9746
1150.7935,0.4903
1150.8324,0.4948
1150.8713,1.2916
1150.9102,2.6472
1150.9492,3.6431
1150.9881,4.0135
1151.0270,3.6122
1151.0660,2.5291
1151.1049,1.3789
1151.1439,0.4965
1151.1828,0.0876
1151.2217,0.0076
1151.2607,0.0197
1151.2996,0.0988
1151.3385,0.2582
1151.3775,0.6693
1151.4164,1.4683
1151.4554,2.1935
1151.4943,2.6664
1151.5332,2.7670
1151.5722,2.3285
1151.6111,1.7652
1151.6501,1.2481
1151.6890,0.7784
1151.7280,0.5652
1151.7669,0.7830
1151.8059,2.1169
1151.8448,4.3494
1151.8838,6.0624
1151.9227,6.7023
1151.9616,6.1991
1152.0006,4.6984
1152.0395,2.8702
1152.0785,1.2592
1152.1175,0.3334
1152.1564,0.0470
1152.1954,0.0136
1152.2343,0.0524
1152.2733,0.1069
1152.3122,0.1787
1152.3512,0.3984
1152.3901,0.8963
1152.4291,1.8622
1152.4680,2.9029
1152.5070,3.1553
1152.5460,2.7315
1152.5849,2.0683
1152.6239,1.4344
1152.6628,1.0715
1152.7018,0.6992
1152.7408,0.5341
1152.7797,0.9742
1152.8187,2.1743
1152.8577,4.3836
1152.8966,6.8115
1152.9356,8.3015
1152.9746,8.4878
1153.0135,7.0578
1153.0525,4.6817
1153.0915,2.4174
1153.1304,0.8153
1153.1694,0.1377
1153.2084,0.0093
1153.2473,0.0028
1153.2863,0.0476
1153.3253,0.3265
1153.3643,1.1140
1153.4032,2.0994
1153.4422,2.6692
1153.4812,2.9631
1153.5202,2.9230
1153.5591,2.4522
1153.5981,1.8557
1153.6371,1.2178
1153.6761,0.9645
1153.7150,0.9517
1153.7540,0.7491
1153.7930,1.1301
1153.8320,2.4843
1153.8710,4.6130
1153.9100,7.1775
1153.9489,9.2669
1153.9879,10.3127
1154.0269,9.4827
1154.0659,6.5000
1154.1049,3.1492
1154.1439,1.0188
1154.1828,0.1963
1154.2218,0.0214
1154.2608,0.0192
1154.2998,0.1117
1154.3388,0.3723
1154.3778,0.9424
1154.4168,1.8590
1154.4558,2.6039
1154.4948,2.8616
1154.5338,3.0126
1154.5727,3.1217
1154.6117,3.0297
1154.6507,2.3189
1154.6897,1.1222
1154.7287,0.6413
1154.7677,1.3276
1154.8067,3.0825
1154.8457,5.6197
1154.8847,7.7817
1154.9237,8.9263
1154.9627,8.6549
1155.0017,6.8514
1155.0407,4.7208
1155.0797,2.8801
1155.1187,1.2388
1155.1577,0.2981
1155.1967,0.0396
1155.2357,0.0307
1155.2747,0.1342
1155.3137,0.3986
1155.3528,0.9347
1155.3918,1.6279
1155.4308,2.0950
1155.4698,2.2560
1155.5088,2.1601
1155.5478,2.2223
1155.5868,2.3359
1155.6258,1.9961
1155.6648,1.4742
1155.7038,1.0111
1155.7429,0.7005
1155.7819,0.9601
1155.8209,1.6673
1155.8599,2.5626
1155.8989,3.4713
1155.9379,4.1931
1155.9770,4.6698
1156.0160,4.2004
1156.0550,2.6983
1156.0940,1.3044
1156.1330,0.4541
1156.1720,0.0879
1156.2111,0.0097
1156.2501,0.0225
1156.2891,0.1294
1156.3281,0.4021
1156.3672,0.9506
1156.4062,1.7509
1156.4452,2.3987
1156.4842,2.8380
1156.5233,3.1586
1156.5623,3.2496
1156.6013,3.1830
1156.6403,2.7193
1156.6794,1.8916
1156.7184,1.1577
1156.7574,0.5310
1156.7965,0.3987
1156.8355,0.9417
1156.8745,2.1856
1156.9136,4.6349
1156.9526,7.9963
1156.9916,10.7839
1157.0307,11.1862
1157.0697,8.1466
1157.1087,3.8153
1157.1478,1.0602
1157.1868,0.1798
1157.2258,0.1360
1157.2649,0.2159
1157.3039,0.1776
1157.3430,0.2886
1157.3820,0.6789
1157.4210,1.2059
1157.4601,1.6891
1157.4991,1.9480
1157.5382,2.3029
1157.5772,2.4700
1157.6163,2.1455
1157.6553,1.7843
1157.6944,1.2619
1157.7334,0.6807
1157.7724,0.3665
1157.8115,0.3663
1157.8505,0.9804
1157.8896,2.3631
1157.9286,4.3184
1157.9677,6.2342
1158.0067,6.7605
1158.0458,5.5750
1158.0849,3.4712
1158.1239,1.3980
1158.1630,0.3047
1158.2020,0.0592
1158.2411,0.1264
1158.2801,0.2193
1158.3192,0.2574
1158.3582,0.7061
1158.3973,1.6394
1158.4364,2.3879
1158.4754,2.8676
1158.5145,3.1629
1158.5535,3.2314
1158.5926,3.1668
1158.6317,2.7180
1158.6707,2.1591
1158.7098,1.5679
1158.7488,0.8384
1158.7879,0.3631
1158.8270,0.4644
1158.8660,1.1975
1158.9051,2.2617
1158.9442,2.9232
1158.9832,3.0567
1159.0223,2.7216
1159.0614,1.8353
1159.1005,0.9464
1159.1395,0.4333
1159.1786,0.1506
1159.2177,0.0290
1159.2567,0.0337
1159.2958,0.1651
1159.3349,0.4064
1159.3740,0.8231
1159.4130,1.8104
1159.4521,3.0645
1159.4912,3.6596
1159.5303,3.4075
1159.5693,2.7121
1159.6084,2.3299
1159.6475,2.1471
1159.6866,1.5842
1159.7257,0.9967
1159.7647,0.6972
1159.8038,0.6528
1159.8429,0.9147
1159.8820,1.3084
1159.9211,2.3132
1159.9602,3.7772
1159.9992,4.3781
1160.0383,3.9013
1160.0774,2.7864
1160.1165,1.3857
1160.1556,0.4050
1160.1947,0.0602
1160.2338,0.0047
1160.2729,0.0200
1160.3119,0.1501
1160.3510,0.5863
1160.3901,1.3782
1160.4292,2.4370
1160.4683,3.5873
1160.5074,4.2502
1160.5465,4.2544
1160.5856,3.6163
1160.6247,2.4580
1160.6638,1.5657
1160.7029,1.0854
1160.7420,0.7871
1160.7811,1.1466
1160.8202,2.1874
1160.8593,3.4335
1160.8984,4.2427
1160.9375,4.5241
1160.9766,4.8434
1161.0157,4.5645
1161.0548,3.0452
1161.0939,1.3656
1161.1330,0.3937
1161.1721,0.0603
1161.2112,0.0064
1161.2503,0.0377
1161.2894,0.2227
1161.3285,0.7020
1161.3676,1.6225
1161.4067,2.8151
1161.4458,3.4089
1161.4850,3.1761
1161.5241,2.5715
1161.5632,1.9512
1161.6023,1.7308
1161.6414,1.4776
1161.6805,0.8221
1161.7196,0.4692
1161.7587,0.8777
1161.7979,2.0733
1161.8370,3.3662
1161.8761,4.0949
1161.9152,4.8625
1161.9543,5.5446
1161.9934,5.5807
1162.0326,4.9819
1162.0717,3.5417
1162.1108,1.8753
1162.1499,0.7653
1162.1890,0.2221
1162.2282,0.0400
1162.2673,0.0732
1162.3064,0.3957
1162.3455,1.0586
1162.3847,1.8525
1162.4238,2.6526
1162.4629,2.8398
1162.5020,2.0577
1162.5412,1.3626
1162.5803,1.1231
1162.6194,0.8550
1162.6586,0.5861
1162.6977,0.4448
1162.7368,0.9520
1162.7760,2.2136
1162.8151,3.6303
1162.8542,4.9128
1162.8933,5.7357
1162.9325,6.5254
1162.9716,7.6913
1163.0108,7.9438
1163.0499,6.6946
1163.0890,4.3904
1163.1282,1.9554
1163.1673,0.5131
1163.2064,0.0817
1163.2456,0.0842
1163.2847,0.2871
1163.3239,0.6739
1163.3630,1.2998
1163.4021,1.9892
1163.4413,2.2765
1163.4804,2.3601
1163.5196,2.4516
1163.5587,2.4187
1163.5979,2.3642
1163.6370,2.1347
1163.6762,1.6450
1163.7153,1.0369
1163.7545,0.5679
1163.7936,0.6573
1163.8328,1.1139
1163.8719,1.7002
1163.9111,2.8107
1163.9502,4.3051
1163.9894,5.6659
1164.0285,5.8040
1164.0677,4.1605
1164.1068,2.1463
1164.1460,0.9115
1164.1851,0.2923
1164.2243,0.0543
1164.2634,0.0683
1164.3026,0.3565
1164.3418,0.8960
1164.3809,1.3119
1164.4201,1.5400
1164.4592,1.7392
1164.4984,2.0998
1164.5376,2.8374
1164.5767,3.3890
1164.6159,3.6179
1164.6550,3.5066
1164.6942,2.7492
1164.7334,1.7754
1164.7725,1.0319
1164.8117,0.6197
1164.8509,0.7594
1164.8900,1.4711
1164.9292,2.8076
1164.9684,4.1447
1165.0075,4.6251
1165.0467,4.3242
1165.0859,3.2410
1165.1251,1.6704
1165.1642,0.5520
1165.2034,0.1216
1165.2426,0.0359
1165.2817,0.0521
1165.3209,0.1884
1165.3601,0.7820
1165.3993,1.7163
1165.4384,2.3152
1165.4776,2.5816
1165.5168,2.6782
1165.5560,2.9462
1165.5952,3.2159
1165.6343,2.9168
1165.6735,2.4144
1165.7127,1.8663
1165.7519,1.1658
1165.7911,0.6669
1165.8302,0.6279
1165.8694,1.3485
1165.9086,2.5813
1165.9478,3.8303
1165.9870,5.0887
1166.0262,5.7312
1166.0654,4.9482
1166.1045,3.2018
1166.1437,1.4220
1166.1829,0.3751
1166.2221,0.0546
1166.2613,0.0459
1166.3005,0.2421
1166.3397,0.6809
1166.3789,1.3421
1166.4181,2.1151
1166.4573,2.6332
1166.4965,3.0228
1166.5357,3.4076
1166.5749,3.5411
1166.6140,3.5562
1166.6532,3.1546
1166.6924,2.2501
1166.7316,1.4780
1166.7708,0.8357
1166.8100,0.4345
1166.8492,0.3492
1166.8884,0.6781
1166.9276,1.8120
1166.9668,3.2431
1167.0060,3.9716
1167.0453,3.8327
1167.0845,2.9576
1167.1237,1.9305
1167.1629,1.1634
1167.2021,0.5282
1167.2413,0.1411
1167.2805,0.0613
1167.3197,0.2319
1167.3589,0.5798
1167.3981,1.0085
1167.4373,1.7251
1167.4765,2.4191
1167.5157,2.4283
1167.5550,2.1178
1167.5942,1.7494
1167.6334,1.3837
1167.6726,1.2721
1167.7118,1.4386
1167.7510,2.0008
1167.7902,2.5726
1167.8295,2.8811
1167.8687,3.3240
1167.9079,3.5801
1167.9471,3.3569
1167.9863,3.0170
1168.0256,2.5222
1168.0648,1.8467
1168.1040,1.0607
1168.1432,0.3776
1168.1824,0.0651
1168.2217,0.0048
1168.2609,0.0074
1168.3001,0.0636
1168.3393,0.2975
1168.3786,0.8356
1168.4178,1.5173
1168.4570,2.0437
1168.4962,2.4143
1168.5355,2.4687
1168.5747,2.1291
1168.6139,1.8691
1168.6532,1.5953
1168.6924,1.2560
1168.7316,1.0466
1168.7709,1.2063
1168.8101,2.1495
1168.8493,3.4819
1168.8886,4.7957
1168.9278,6.0397
1168.9670,6.4359
1169.0063,5.8915
1169.0455,4.7658
1169.0847,3.0402
1169.1240,1.2924
1169.1632,0.3213
1169.2025,0.0418
1169.2417,0.0055
1169.2809,0.0502
1169.3202,0.3115
1169.3594,0.9950
1169.3987,2.0516
1169.4379,3.0800
1169.4772,3.4137
1169.5164,3.0259
1169.5556,2.5790
1169.5949,2.1457
1169.6341,1.7028
1169.6734,1.2188
1169.7126,0.7263
1169.7519,0.8095
1169.7911,1.3798
1169.8304,2.0718
1169.8696,2.7712
1169.9089,3.1764
1169.9481,3.7330
1169.9874,4.2326
1170.0266,3.6901
1170.0659,2.5235
1170.1051,1.4237
1170.1444,0.5291
1170.1837,0.0954
1170.2229,0.0183
1170.2622,0.0747
1170.3014,0.2659
1170.3407,0.6960
1170.3800,1.4120
1170.4192,2.0973
1170.4585,2.6373
1170.4977,3.2628
1170.5370,3.4974
1170.5763,3.3234
1170.6155,2.9800
1170.6548,2.2193
1170.6940,1.3959
1170.7333,0.8671
1170.7726,0.9227
1170.8118,1.6306
1170.8511,2.2511
1170.8904,2.6138
1170.9297,2.9729
1170.9689,3.2223
1171.0082,3.1101
1171.0475,2.2660
1171.0867,0.9818
1171.1260,0.2127
1171.1653,0.0217
1171.2046,0.0020
1171.2438,0.0198
1171.2831,0.1322
1171.3224,0.4354
1171.3616,0.8007
1171.4009,1.0786
1171.4402,1.3558
1171.4795,1.6181
1171.5188,2.1203
1171.5580,2.5686
1171.5973,2.3251
1171.6366,1.9636
1171.6759,1.7260
1171.7152,1.2862
1171.7544,0.8582
1171.7937,0.7437
1171.8330,1.2104
1171.8723,1.9171
1171.9116,2.1875
1171.9509,2.0614
1171.9902,1.7162
1172.0294,1.1633
1172.0687,0.6763
1172.1080,0.2815
1172.1473,0.0593
1172.1866,0.0061
1172.2259,0.0065
1172.2652,0.0393
1172.3045,0.1581
1172.3438,0.5349
1172.3831,1.1856
1172.4223,1.7567
1172.4616,2.1993
1172.5009,2.4281
1172.5402,2.3516
1172.5795,2.3816
1172.6188,2.3378
1172.6581,1.9345
1172.6974,1.3841
1172.7367,0.8485
1172.7760,0.6779
1172.8153,0.8028
1172.8546,1.1161
1172.8939,1.8510
1172.9332,2.4849
1172.9725,2.2917
1173.0118,1.4875
1173.0511,0.5995
1173.0904,0.1220
1173.1297,0.0115
1173.1691,0.0013
1173.2084,0.0061
1173.2477,0.0328
1173.2870,0.1891
1173.3263,0.7353
1173.3656,1.8704
1173.4049,3.5029
1173.4442,4.8665
1173.4835,4.9609
1173.5228,4.2585
1173.5621,3.5790
1173.6015,3.1456
1173.6408,2.9045
1173.6801,2.3881
1173.7194,1.6443
1173.7587,0.9046
1173.7980,0.3794
1173.8374,0.3867
1173.8767,0.7240
1173.9160,0.9681
1173.9553,1.2327
1173.9946,1.3607
1174.0340,1.1435
1174.0733,0.7125
1174.1126,0.2764
1174.1519,0.0698
1174.1912,0.0382
1174.2306,0.0238
1174.2699,0.0550
1174.3092,0.3544
1174.3485,1.2518
1174.3879,2.5075
1174.4272,3.4483
1174.4665,3.9782
1174.5059,3.8444
1174.5452,3.1467
1174.5845,2.6717
1174.6238,2.5907
1174.6632,2.7232
1174.7025,2.3626
1174.7418,1.3336
1174.7812,0.5609
1174.8205,0.4388
1174.8598,0.8377
1174.8992,1.5878
1174.9385,2.0070
1174.9778,1.8770
1175.0172,1.3709
1175.0565,0.6928
1175.0959,0.2250
1175.1352,0.0669
1175.1745,0.0237
1175.2139,0.0083
1175.2532,0.0545
1175.2926,0.3300
1175.3319,1.0382
1175.3712,2.1609
1175.4106,3.2779
1175.4499,3.6024
1175.4893,3.2690
1175.5286,3.0983
1175.5680,3.1081
1175.6073,3.1042
1175.6467,2.6394
1175.6860,1.7446
1175.7254,1.3252
1175.7647,1.2678
1175.8041,1.0111
1175.8434,0.9914
1175.8828,1.5250
1175.9221,2.5396
1175.9615,3.2310
1176.0008,2.7544
1176.0402,1.6977
1176.0795,0.8535
1176.1189,0.3000
1176.1582,0.0527
1176.1976,0.0038
1176.2370,0.0085
1176.2763,0.1128
1176.3157,0.6473
1176.3550,1.8390
1176.3944,2.9953
1176.4338,3.4643
1176.4731,3.4876
1176.5125,3.0883
1176.5518,2.5899
1176.5912,2.1711
1176.6306,1.6857
1176.6699,1.4769
1176.7093,1.5529
1176.7487,1.9396
1176.7880,2.6614
1176.8274,2.9726
1176.8668,2.9778
1176.9061,3.1952
1176.9455,3.3361
1176.9849,3.0907
1177.0243,2.1905
1177.0636,0.9251
1177.1030,0.1916
1177.1424,0.0181
1177.1817,0.0005
1177.2211,0.0030
1177.2605,0.0429
1177.2999,0.2408
1177.3392,0.6645
1177.3786,1.2390
1177.4180,1.7911
1177.4574,2.0451
1177.4968,2.2430
1177.5361,2.4554
1177.5755,2.5571
1177.6149,2.8715
1177.6543,2.9890
1177.6937,2.4425
1177.7330,1.5431
1177.7724,0.8059
1177.8118,0.7394
1177.8512,1.1041
1177.8906,1.3820
1177.9300,1.8409
1177.9693,2.4928
1178.0087,2.9073
1178.0481,2.6742
1178.0875,1.5709
1178.1269,0.5020
1178.1663,0.0800
1178.2057,0.0311
1178.2451,0.1487
1178.2845,0.4445
1178.3239,1.0242
1178.3632,1.8820
1178.4026,2.5633
1178.4420,2.9131
1178.4814,2.9323
1178.5208,2.6955
1178.5602,2.7650
1178.5996,3.0034
1178.6390,2.8202
1178.6784,2.1733
1178.7178,1.2152
1178.7572,0.5175
1178.7966,0.3133
1178.8360,0.3310
1178.8754,0.7892
1178.9148,1.6984
1178.9542,2.6224
1178.9936,3.2447
1179.0330,3.0166
1179.0724,2.0583
1179.1118,1.0374
1179.1512,0.3568
1179.1907,0.1485
1179.2301,0.1951
1179.2695,0.3163
1179.3089,0.5939
1179.3483,0.9557
1179.3877,1.4800
1179.4271,1.9150
1179.4665,1.7677
1179.5059,1.5614
1179.5453,1.7258
1179.5848,2.0238
1179.6242,2.0403
1179.6636,1.6371
1179.7030,1.1525
1179.7424,0.7160
1179.7818,0.3305
1179.8213,0.3188
1179.8607,0.7329
1179.9001,1.4564
1179.9395,2.3884
1179.9789,2.9341
1180.0184,2.8014
1180.0578,1.9733
1180.0972,0.8589
1180.1366,0.3089
1180.1760,0.2430
1180.2155,0.1390
1180.2549,0.0368
1180.2943,0.0361
1180.3337,0.1640
1180.3732,0.4212
1180.4126,0.8186
1180.4520,1.4737
1180.4915,2.1864
1180.5309,2.8718
1180.5703,3.4680
1180.6097,3.5291
1180.6492,3.0945
1180.6886,2.2505
1180.7280,1.1329
1180.7675,0.4182
1180.8069,0.3413
1180.8463,0.6704
1180.8858,1.2308
1180.9252,1.9135
1180.9646,2.8676
1181.0041,3.5239
1181.0435,3.0496
1181.0830,1.8912
1181.1224,0.8483
1181.1618,0.2453
1181.2013,0.0386
1181.2407,0.0217
1181.2802,0.1246
1181.3196,0.4339
1181.3590,1.0344
1181.3985,1.8216
1181.4379,2.3594
1181.4774,2.5687
1181.5168,2.8148
1181.5563,2.9771
1181.5957,3.0399
1181.6352,2.9723
1181.6746,2.5735
1181.7141,2.0688
1181.7535,1.4519
1181.7930,0.8878
1181.8324,0.8602
1181.8719,1.0872
1181.9113,1.3634
1181.9508,1.5367
1181.9902,1.3686
1182.0297,1.0462
1182.0691,0.6922
1182.1086,0.2863
1182.1480,0.0538
1182.1875,0.0039
1182.2270,0.0000
1182.2664,0.0040
1182.3059,0.0570
1182.3453,0.3211
1182.3848,0.8992
1182.4243,1.7427
1182.4637,2.6362
1182.5032,3.0483
1182.5426,3.2192
1182.5821,3.4853
1182.6216,3.4631
1182.6610,3.0000
1182.7005,2.1574
1182.7400,1.4158
1182.7794,1.2595
1182.8189,1.2860
1182.8584,1.3801
1182.8978,1.5188
1182.9373,1.5274
1182.9768,1.5325
1183.0163,1.2603
1183.0557,0.5849
1183.0952,0.1360
1183.1347,0.0223
1183.1741,0.0029
1183.2136,0.0002
1183.2531,0.0000
1183.2926,0.0037
1183.3320,0.0504
1183.3715,0.2649
1183.4110,0.6323
1183.4505,1.0025
1183.4900,1.5461
1183.5294,2.2176
1183.5689,2.8968
1183.6084,3.5845
1183.6479,3.7533
1183.6874,3.5951
1183.7268,3.6474
1183.7663,3.4964
1183.8058,3.1950
1183.8453,2.8170
1183.8848,2.1770
1183.9243,1.8667
1183.9637,1.8314
1184.0032,1.5368
1184.0427,1.0251
1184.0822,0.4258
1184.1217,0.0804
1184.1612,0.0063
1184.2007,0.0066
1184.2402,0.0343
1184.2797,0.1010
1184.3192,0.2899
1184.3587,0.5887
1184.3981,0.7057
1184.4376,0.6645
1184.4771,0.6778
1184.5166,0.9066
1184.5561,1.5852
1184.5956,2.5770
1184.6351,3.5170
1184.6746,4.0495
1184.7141,4.0939
1184.7536,4.3788
1184.7931,4.5824
1184.8326,3.7962
1184.8721,2.9193
1184.9116,2.6081
1184.9511,2.3981
1184.9906,1.9721
1185.0301,1.2331
1185.0696,0.5525
1185.1091,0.1686
1185.1487,0.0391
1185.1882,0.0775
1185.2277,0.2454
1185.2672,0.4949
1185.3067,0.6116
1185.3462,0.5312
1185.3857,0.6700
1185.4252,0.9500
1185.4647,0.9944
1185.5042,1.1431
1185.5438,1.6440
1185.5833,2.3757
1185.6228,2.9955
1185.6623,2.8825
1185.7018,2.3913
1185.7413,1.8473
1185.7808,1.1915
1185.8204,1.0629
1185.8599,1.3145
1185.8994,1.4720
1185.9389,1.6614
1185.9784,1.6837
1186.0180,1.5662
1186.0575,1.2829
1186.0970,0.7249
1186.1365,0.2338
1186.1760,0.0371
1186.2156,0.0033
1186.2551,0.0156
1186.2946,0.1055
1186.3342,0.3517
1186.3737,0.6422
1186.4132,0.8385
1186.4527,1.1376
1186.4923,1.4553
1186.5318,1.6003
1186.5713,1.9351
1186.6109,2.6781
1186.6504,3.6264
1186.6899,3.7923
1186.7294,2.9154
1186.7690,2.3537
1186.8085,2.3286
1186.8480,2.2373
1186.8876,1.9936
1186.9271,1.5858
1186.9667,1.3134
1187.0062,1.1591
1187.0457,0.7399
1187.0853,0.2617
1187.1248,0.0439
1187.1644,0.0029
1187.2039,0.0012
1187.2434,0.0193
1187.2830,0.1263
1187.3225,0.4185
1187.3621,0.8188
1187.4016,1.1198
1187.4411,1.2612
1187.4807,1.4718
1187.5202,2.0268
1187.5598,2.5583
1187.5993,2.7124
1187.6389,2.4319
1187.6784,1.8576
1187.7180,1.4885
1187.7575,1.1565
1187.7971,0.9055
1187.8366,1.1286
1187.8762,1.4236
1187.9157,1.5582
1187.9553,1.5086
1187.9948,1.2298
1188.0344,1.0605
1188.0740,0.9258
1188.1135,0.5463
1188.1531,0.2305
1188.1926,0.0784
1188.2322,0.0146
1188.2717,0.0098
1188.3113,0.0859
1188.3509,0.4040
1188.3904,0.9922
1188.4300,1.6055
1188.4695,2.0573
1188.5091,2.3272
1188.5487,2.8919
1188.5882,3.6635
1188.6278,3.8114
1188.6674,3.2024
1188.7069,2.0740
1188.7465,1.0094
1188.7861,0.6127
1188.8256,0.6980
1188.8652,1.1398
1188.9048,1.6668
1188.9443,1.7965
1188.9839,1.5319
1189.0235,1.0186
1189.0630,0.4547
1189.1026,0.1669
1189.1422,0.0616
1189.1818,0.0132
1189.2213,0.0229
1189.2609,0.1809
1189.3005,0.7523
1189.3401,1.7045
1189.3796,2.4777
1189.4192,2.7613
1189.4588,2.6060
1189.4984,2.4052
1189.5380,2.4670
1189.5775,2.7943
1189.6171,3.2095
1189.6567,2.9373
1189.6963,1.9903
1189.7359,1.1739
1189.7754,0.6272
1189.8150,0.4329
1189.8546,0.5427
1189.8942,0.7814
1189.9338,1.1989
1189.9734,1.3606
1190.0130,0.9744
1190.0525,0.4985
1190.0921,0.1757
1190.1317,0.0311
1190.1713,0.0022
1190.2109,0.0000
1190.2505,0.0083
1190.2901,0.1182
1190.3297,0.6510
1190.3693,1.6435
1190.4089,2.4365
1190.4485,2.8991
1190.4881,3.2972
1190.5277,3.6386
1190.5672,4.0631
1190.6068,4.1408
1190.6464,3.6844
1190.6860,3.0280
1190.7256,2.0745
1190.7652,1.3203
1190.8048,1.0112
1190.8444,1.0629
1190.8840,1.7023
1190.9236,2.3176
1190.9632,2.0932
1191.0029,1.3307
1191.0425,0.5483
1191.0821,0.1213
1191.1217,0.0132
1191.1613,0.0005
1191.2009,0.0000
1191.2405,0.0025
1191.2801,0.0393
1191.3197,0.2538
1191.3593,0.8688
1191.3989,1.8961
1191.4385,2.6400
1191.4781,2.5011
1191.5178,2.4947
1191.5574,3.3970
1191.5970,4.9481
1191.6366,6.1947
1191.6762,5.9887
1191.7158,4.7749
1191.7554,3.1538
1191.7951,1.5000
1191.8347,0.6699
1191.8743,0.7251
1191.9139,1.3308
1191.9535,2.2004
1191.9932,2.3620
1192.0328,1.7155
1192.0724,0.9269
1192.1120,0.3414
1192.1516,0.1318
1192.1913,0.1298
1192.2309,0.0798
1192.2705,0.0845
1192.3101,0.4232
1192.3498,1.2434
1192.3894,1.9466
1192.4290,1.9534
1192.4687,1.9556
1192.5083,2.4148
1192.5479,3.1814
1192.5875,4.1968
1192.6272,4.9976
1192.6668,5.3570
1192.7064,4.7737
1192.7461,3.2619
1192.7857,2.1387
1192.8253,1.5883
1192.8650,1.1922
1192.9046,1.0060
1192.9442,0.8245
1192.9839,0.7482
1193.0235,0.6568
1193.0632,0.3160
1193.1028,0.0630
1193.1424,0.0047
1193.1821,0.0018
1193.2217,0.0284
1193.2614,0.1805
1193.3010,0.5729
1193.3406,1.0932
1193.3803,1.5884
1193.4199,2.0336
1193.4596,2.0663
1193.4992,1.7174
1193.5389,1.8165
1193.5785,2.6261
1193.6182,3.6357
1193.6578,3.7316
1193.6975,2.6598
1193.7371,1.7503
1193.7768,1.2740
1193.8164,0.8671
1193.8561,0.7887
1193.8957,0.9517
1193.9354,1.1678
1193.9750,1.1344
1194.0147,0.7121
1194.0543,0.4035
1194.0940,0.3449
1194.1336,0.1878
1194.1733,0.0430
1194.2129,0.0445
1194.2526,0.2033
1194.2923,0.4019
1194.3319,0.4444
1194.3716,0.6803
1194.4112,1.3262
1194.4509,2.0279
1194.4906,2.4725
1194.5302,2.5011
1194.5699,2.5710
1194.6096,2.7179
1194.6492,2.5697
1194.6889,2.2895
1194.7285,1.6811
1194.7682,0.8735
1194.8079,0.5192
1194.8476,0.6078
1194.8872,1.0767
1194.9269,1.7681
1194.9666,2.1110
1195.0062,1.8501
1195.0459,1.1948
1195.0856,0.4886
1195.1252,0.1142
1195.1649,0.0194
1195.2046,0.0034
1195.2443,0.0173
1195.2839,0.1250
1195.3236,0.4477
1195.3633,0.8340
1195.4030,0.9933
1195.4426,1.0989
1195.4823,1.3722
1195.5220,1.8376
1195.5617,2.1593
1195.6014,2.1360
1195.6410,2.0088
1195.6807,1.6193
1195.7204,1.1435
1195.7601,0.9118
1195.7998,0.7514
1195.8395,0.9106
1195.8791,1.5097
1195.9188,2.1843
1195.9585,2.6381
1195.9982,2.4043
1196.0379,1.5406
1196.0776,0.7685
1196.1173,0.2742
1196.1570,0.0491
1196.1966,0.0056
1196.2363,0.0315
1196.2760,0.1876
1196.3157,0.5819
1196.3554,1.2434
1196.3951,1.8855
1196.4348,2.0805
1196.4745,2.4020
1196.5142,3.3152
1196.5539,4.2438
1196.5936,4.6593
1196.6333,4.1694
1196.6730,3.0494
1196.7127,1.9314
1196.7524,0.9230
1196.7921,0.3234
1196.8318,0.2262
1196.8715,0.5198
1196.9112,1.3617
1196.9509,2.4980
1196.9906,3.3245
1197.0303,3.3414
1197.0700,2.3074
1197.1097,1.0345
1197.1494,0.2994
1197.1891,0.0538
1197.2288,0.0071
1197.2685,0.0261
1197.3082,0.1724
1197.3479,0.6018
1197.3877,1.3438
1197.4274,2.2268
1197.4671,2.7644
1197.5068,2.7385
1197.5465,2.9190
1197.5862,3.4549
1197.6259,3.9161
1197.6656,3.8504
1197.7054,2.8877
1197.7451,1.6871
1197.7848,0.8261
1197.8245,0.5239
1197.8642,1.7351
1197.9039,5.8537
1197.9437,12.8196
1197.9834,19.2888
1198.0231,20.5924
1198.0628,16.2272
1198.1025,9.4191
1198.1423,3.7456
1198.1820,0.9136
1198.2217,0.1201
1198.2614,0.0176
1198.3012,0.1164
1198.3409,0.5915
1198.3806,1.5389
1198.4203,2.2275
1198.4601,2.1705
1198.4998,2.2683
1198.5395,3.3289
1198.5793,5.2344
1198.6190,6.8063
1198.6587,6.7655
1198.6984,5.3595
1198.7382,3.1849
1198.7779,1.2260
1198.8176,0.7092
1198.8574,1.7103
1198.8971,3.8873
1198.9368,6.7641
1198.9766,9.1508
1199.0163,10.1590
1199.0561,8.9393
1199.0958,5.5489
1199.1355,2.2570
1199.1753,0.5693
1199.2150,0.0779
1199.2548,0.0133
1199.2945,0.1043
1199.3342,0.5173
1199.3740,1.1681
1199.4137,1.5347
1199.4535,1.8172
1199.4932,2.5024
1199.5330,4.0211
1199.5727,6.6744
1199.6125,9.1170
1199.6522,9.8582
1199.6919,8.3112
1199.7317,5.3100
1199.7714,2.8062
1199.8112,1.3765
1199.8509,0.6339
1199.8907,0.7288
1199.9304,1.7118
1199.9702,3.1214
1200.0100,3.8227
1200.0497,3.1343
1200.0895,2.0190
1200.1292,1.1398
1200.1690,0.4333
1200.2087,0.0802
1200.2485,0.0266
1200.2882,0.1001
1200.3280,0.1888
1200.3678,0.2467
1200.4075,0.5910
1200.4473,1.3243
1200.4870,2.5969
1200.5268,5.2400
1200.5666,9.1572
1200.6063,12.8901
1200.6461,13.8720
1200.6859,11.1773
1200.7256,7.2326
1200.7654,3.8266
1200.8052,1.3691
1200.8449,0.3330
1200.8847,0.3741
1200.9245,0.9477
1200.9642,1.4280
1201.0040,1.2699
1201.0438,0.7840
1201.0835,0.3726
1201.1233,0.1187
1201.1631,0.0195
1201.2029,0.0013
1201.2426,0.0013
1201.2824,0.0217
1201.3222,0.1447
1201.3620,0.4535
1201.4017,0.7125
1201.4415,0.8779
1201.4813,1.6221
1201.5211,3.2930
1201.5608,5.7803
1201.6006,7.7474
1201.6404,7.9275
1201.6802,6.9128
1201.7200,4.9544
1201.7598,2.5137
1201.7995,0.9069
1201.8393,0.3637
1201.8791,0.5645
1201.9189,1.1393
1201.9587,1.5514
1201.9985,1.6338
1202.0382,1.2924
1202.0780,0.6272
1202.1178,0.2309
1202.1576,0.1012
1202.1974,0.0316
1202.2372,0.0078
1202.2770,0.0403
1202.3168,0.2110
1202.3566,0.5258
1202.3964,0.9381
1202.4361,1.4579
1202.4759,1.9977
1202.5157,3.0644
1202.5555,4.7508
1202.5953,6.1677
1202.6351,6.4618
1202.6749,5.1182
1202.7147,3.0818
1202.7545,1.6237
1202.7943,0.7309
1202.8341,0.3316
1202.8739,0.3767
1202.9137,0.6559
1202.9535,1.1221
1202.9933,1.3433
1203.0331,1.0196
1203.0729,0.5700
1203.1127,0.2236
1203.1525,0.0464
1203.1923,0.0067
1203.2322,0.0320
1203.2720,0.1827
1203.3118,0.5219
1203.3516,0.9838
1203.3914,1.3636
1203.4312,1.5794
1203.4710,2.1216
1203.5108,2.8927
1203.5506,3.4328
1203.5904,3.9614
1203.6303,4.3205
1203.6701,3.9994
1203.7099,2.7875
1203.7497,1.2212
1203.7895,0.3706
1203.8293,0.3119
1203.8692,0.5810
1203.9090,1.0310
1203.9488,1.5229
1203.9886,1.9755
1204.0284,2.2406
1204.0682,1.7721
1204.1081,0.9436
1204.1479,0.4433
1204.1877,0.1865
1204.2275,0.0518
1204.2674,0.0648
1204.3072,0.3204
1204.3470,0.8001
1204.3868,1.2035
1204.4267,1.5759
1204.4665,2.1114
1204.5063,2.9041
1204.5461,4.1938
1204.5860,5.4106
1204.6258,5.7615
1204.6656,5.1299
1204.7055,3.7519
1204.7453,2.3395
1204.7851,1.2232
1204.8250,0.4897
1204.8648,0.4461
1204.9046,0.9080
1204.9445,1.3331
1204.9843,1.4680
1205.0241,1.1652
1205.0640,0.8312
1205.1038,0.6853
1205.1436,0.4354
1205.1835,0.1539
1205.2233,0.0509
1205.2632,0.1330
1205.3030,0.3080
1205.3428,0.5529
1205.3827,1.0116
1205.4225,1.3983
1205.4624,1.5185
1205.5022,2.0037
1205.5421,3.2597
1205.5819,4.9304
1205.6218,5.9779
1205.6616,5.5307
1205.7015,4.2229
1205.7413,2.7788
1205.7811,1.3554
1205.8210,0.5493
1205.8608,0.5564
1205.9007,1.1300
1205.9406,2.0113
1205.9804,2.5584
1206.0203,2.6133
1206.0601,2.1444
1206.1000,1.1824
1206.1398,0.3722
1206.1797,0.0586
1206.2195,0.0164
1206.2594,0.1204
1206.2992,0.5571
1206.3391,1.3138
1206.3790,1.6258
1206.4188,1.2453
1206.4587,1.2229
1206.4985,2.0954
1206.5384,3.8727
1206.5783,6.0832
1206.6181,7.6028
1206.6580,8.0576
1206.6979,7.0748
1206.7377,4.6317
1206.7776,2.3637
1206.8174,1.0976
1206.8573,0.4972
1206.8972,0.3651
1206.9370,0.6292
1206.9769,1.3762
1207.0168,1.8481
1207.0567,1.2969
1207.0965,0.4889
1207.1364,0.1327
1207.1763,0.0394
1207.2161,0.0100
1207.2560,0.0364
1207.2959,0.1978
1207.3358,0.5350
1207.3756,1.0081
1207.4155,1.4778
1207.4554,1.5865
1207.4953,1.8767
1207.5351,3.3703
1207.5750,5.7635
1207.6149,7.7867
1207.6548,8.0554
1207.6947,6.3635
1207.7345,4.2007
1207.7744,2.3209
1207.8143,0.9756
1207.8542,0.5963
1207.8941,0.9753
1207.9340,1.7742
1207.9738,2.3207
1208.0137,1.9677
1208.0536,1.1261
1208.0935,0.5411
1208.1334,0.2022
1208.1733,0.0376
1208.2132,0.0038
1208.2531,0.0187
1208.2929,0.1364
1208.3328,0.5221
1208.3727,1.1683
1208.4126,1.6179
1208.4525,1.6925
1208.4924,2.0251
1208.5323,3.2165
1208.5722,5.4430
1208.6121,7.4174
1208.6520,7.5411
1208.6919,6.0454
1208.7318,3.7820
1208.7717,1.8558
1208.8116,0.9081
1208.8515,0.4186
1208.8914,0.2316
1208.9313,0.3061
1208.9712,0.4339
1209.0111,0.6744
1209.0510,0.7710
1209.0909,0.4739
1209.1308,0.1668
1209.1707,0.0411
1209.2106,0.0069
1209.2505,0.0153
1209.2904,0.1093
1209.3303,0.3811
1209.3702,0.6604
1209.4101,0.7963
1209.4501,1.1072
1209.4900,1.6640
1209.5299,2.6645
1209.5698,3.8964
1209.6097,4.5489
1209.6496,4.5177
1209.6895,3.5916
1209.7294,2.1032
1209.7693,1.0341
1209.8093,0.4459
1209.8492,0.2129
1209.8891,0.2136
1209.9290,0.2454
1209.9689,0.3843
1210.0089,0.4635
1210.0488,0.2920
1210.0887,0.1287
1210.1286,0.0530
1210.1685,0.0309
1210.2085,0.0377
1210.2484,0.0352
1210.2883,0.0741
1210.3282,0.1823
1210.3681,0.4511
1210.4081,0.9819
1210.4480,1.6008
1210.4879,2.3630
1210.5279,3.1698
1210.5678,3.7668
1210.6077,4.2187
1210.6476,4.0527
1210.6876,3.0385
1210.7275,1.8333
1210.7674,0.8607
1210.8074,0.4743
1210.8473,0.6372
1210.8872,0.8797
1210.9272,1.1538
1210.9671,1.3803
1211.0070,1.2294
1211.0470,0.8245
1211.0869,0.3954
1211.1268,0.1143
1211.1668,0.0183
1211.2067,0.0204
1211.2467,0.1162
1211.2866,0.3676
1211.3265,0.8056
1211.3665,1.2253
1211.4064,1.3343
1211.4464,1.4528
1211.4863,1.7103
1211.5262,1.9137
1211.5662,2.2564
1211.6061,2.6994
1211.6461,2.8697
1211.6860,2.4197
1211.7260,1.3412
1211.7659,0.5490
1211.8059,0.3758
1211.8458,0.3859
1211.8858,0.5039
1211.9257,0.7759
1211.9657,1.1428
1212.0056,1.3896
1212.0456,1.1786
1212.0855,0.7560
1212.1255,0.4545
1212.1654,0.2030
1212.2054,0.0471
1212.2453,0.0067
1212.2853,0.0261
1212.3253,0.1866
1212.3652,0.6912
1212.4052,1.4691
1212.4451,2.0751
1212.4851,2.6170
1212.5250,3.6252
1212.5650,4.6277
1212.6050,4.7211
1212.6449,3.7793
1212.6849,2.4235
1212.7249,1.5921
1212.7648,1.1928
1212.8048,0.7478
1212.8448,0.8270
1212.8847,1.5073
1212.9247,2.2012
1212.9647,2.5825
1213.0046,2.3467
1213.0446,1.6822
1213.0846,0.9942
1213.1245,0.3853
1213.1645,0.0717
1213.2045,0.0220
1213.2444,0.1056
1213.2844,0.3380
1213.3244,0.7106
1213.3644,1.1192
1213.4043,1.3083
1213.4443,1.3068
1213.4843,1.7454
1213.5243,2.9180
1213.5642,4.7135
1213.6042,6.5822
1213.6442,7.1467
1213.6842,5.8992
1213.7242,3.5151
1213.7641,1.3296
1213.8041,0.5694
1213.8441,0.8334
1213.8841,1.2941
1213.9241,1.9355
1213.9640,2.5064
1214.0040,2.6644
1214.0440,2.1682
1214.0840,1.1394
1214.1240,0.3359
1214.1640,0.0496
1214.2040,0.0037
1214.2440,0.0137
1214.2839,0.0969
1214.3239,0.3216
1214.3639,0.5070
1214.4039,0.5873
1214.4439,1.2200
1214.4839,2.8103
1214.5239,5.2610
1214.5639,7.8217
1214.6039,9.1086
1214.6439,8.8514
1214.6839,7.2715
1214.7239,4.7508
1214.7639,2.5569
1214.8039,1.2817
1214.8439,0.8144
1214.8839,0.9564
1214.9239,1.1205
1214.9639,1.2948
1215.0039,1.4400
1215.0439,1.1994
1215.0839,0.6793
1215.1239,0.2327
1215.1639,0.0399
1215.2039,0.0140
1215.2439,0.0671
1215.2839,0.1822
1215.3239,0.2540
1215.3639,0.2672
1215.4039,0.4717
1215.4439,1.0074
1215.4839,2.2423
1215.5239,4.8976
1215.5639,8.5371
1215.6039,11.4726
1215.6440,11.5930
1215.6840,8.6620
1215.7240,5.3292
1215.7640,2.9759
1215.8040,1.4270
1215.8440,0.6482
1215.8840,0.3999
1215.9241,0.7058
1215.9641,1.2363
1216.0041,1.1979
1216.0441,0.7499
1216.0841,0.4193
1216.1241,0.1742
1216.1642,0.0337
1216.2042,0.0025
1216.2442,0.0010
1216.2842,0.0186
1216.3243,0.1320
1216.3643,0.4607
1216.4043,0.9114
1216.4443,1.6240
1216.4843,3.4766
1216.5244,6.8192
1216.5644,10.7774
1216.6044,12.9488
1216.6445,11.6839
1216.6845,8.3810
1216.7245,4.7157
1216.7645,1.9194
1216.8046,0.5980
1216.8446,0.2618
1216.8846,0.4597
1216.9247,0.8504
1216.9647,0.9329
1217.0047,0.6518
1217.0448,0.3291
1217.0848,0.1116
1217.1248,0.0191
1217.1649,0.0013
1217.2049,0.0000
1217.2450,0.0065
1217.2850,0.0962
1217.3250,0.5703
1217.3651,1.6818
1217.4051,3.1363
1217.4452,4.3087
1217.4852,5.0900
1217.5252,6.6477
1217.5653,8.8669
1217.6053,9.7886
1217.6454,8.8396
1217.6854,6.4823
1217.7255,3.7781
1217.7655,1.7607
1217.8056,0.5938
1217.8456,0.2412
1217.8856,0.4044
1217.9257,0.6942
1217.9657,1.0132
1218.0058,1.0555
1218.0458,0.5702
1218.0859,0.1751
1218.1260,0.0486
1218.1660,0.0087
1218.2061,0.0037
1218.2461,0.0443
1218.2862,0.2621
1218.3262,0.7991
1218.3663,1.6817
1218.4063,2.7498
1218.4464,3.7874
1218.4864,5.3495
1218.5265,7.3168
1218.5666,8.4059
1218.6066,8.2472
1218.6467,6.6032
1218.6868,4.0253
1218.7268,1.9065
1218.7669,0.6419
1218.8069,0.1721
1218.8470,0.1211
1218.8871,0.1232
1218.9271,0.2865
1218.9672,0.4910
1219.0073,0.4209
1219.0473,0.2833
1219.0874,0.1578
1219.1275,0.1226
1219.1675,0.1428
1219.2076,0.0802
1219.2477,0.0196
1219.2878,0.0375
1219.3278,0.1932
1219.3679,0.5038
1219.4080,1.0528
1219.4480,2.2090
1219.4881,3.7177
1219.5282,5.1430
1219.5683,6.5299
1219.6083,6.9553
1219.6484,5.9151
1219.6885,4.1415
1219.7286,2.3320
1219.7687,1.0965
1219.8087,0.4863
1219.8488,0.2435
1219.8889,0.3378
1219.9290,0.5509
1219.9691,0.6429
1220.0091,0.6851
1220.0492,0.5269
1220.0893,0.2455
1220.1294,0.0700
1220.1695,0.0451
1220.2096,0.1736
1220.2497,0.3280
1220.2897,0.2666
1220.3298,0.1593
1220.3699,0.3902
1220.4100,1.0650
1220.4501,1.8467
1220.4902,2.8375
1220.5303,4.5833
1220.5704,6.4025
1220.6105,7.3417
1220.6506,7.0823
1220.6907,5.4539
1220.7308,3.5417
1220.7709,2.0651
1220.8109,0.8478
1220.8510,0.2282
1220.8911,0.3382
1220.9312,1.0890
1220.9713,2.0133
1221.0114,2.2218
1221.0515,1.6416
1221.0916,0.8452
1221.1317,0.2718
1221.1718,0.0442
1221.2119,0.0033
1221.2521,0.0090
1221.2922,0.0830
1221.3323,0.3789
1221.3724,0.9145
1221.4125,1.3694
1221.4526,1.9584
1221.4927,3.5439
1221.5328,6.0587
1221.5729,8.6164
1221.6130,10.0180
1221.6531,9.2490
1221.6932,6.9478
1221.7333,4.1431
1221.7735,1.6888
1221.8136,0.4545
1221.8537,0.2764
1221.8938,0.7708
1221.9339,1.7561
1221.9740,2.5157
1222.0141,2.6550
1222.0543,2.1583
1222.0944,1.1852
1222.1345,0.3759
1222.1746,0.0592
1222.2147,0.0037
1222.2549,0.0022
1222.2950,0.0320
1222.3351,0.1785
1222.3752,0.4781
1222.4153,0.9008
1222.4555,1.9033
1222.4956,4.2897
1222.5357,8.2430
1222.5758,12.2129
1222.6160,13.4770
1222.6561,11.7307
1222.6962,8.5056
1222.7363,5.1317
1222.7765,2.7026
1222.8166,1.2286
1222.8567,0.4301
1222.8969,0.3910
1222.9370,1.1237
1222.9771,2.2236
1223.0173,2.7330
1223.0574,2.1740
1223.0975,1.2624
1223.1377,0.5912
1223.1778,0.1929
1223.2179,0.0390
1223.2581,0.0559
1223.2982,0.1945
1223.3383,0.3003
1223.3785,0.2765
1223.4186,0.6489
1223.4588,1.8333
1223.4989,3.8793
1223.5390,6.6351
1223.5792,9.0590
1223.6193,10.3914
1223.6595,9.8468
1223.6996,7.0588
1223.7398,3.9658
1223.7799,1.8503
1223.8201,0.6315
1223.8602,0.1799
1223.9003,0.2016
1223.9405,0.6327
1223.9806,1.2643
1224.0208,1.4044
1224.0609,0.9823
1224.1011,0.5138
1224.1412,0.1998
1224.1814,0.0635
1224.2215,0.0229
1224.2617,0.0296
1224.3019,0.1529
1224.3420,0.4500
1224.3822,0.8137
1224.4223,1.1226
1224.4625,1.7974
1224.5026,3.6105
1224.5428,6.3557
1224.5829,8.9127
1224.6231,9.5858
1224.6633,7.7167
1224.7034,4.9950
1224.7436,2.7061
1224.7837,1.1910
1224.8239,0.4853
1224.8641,0.2267
1224.9042,0.3597
1224.9444,0.7769
1224.9846,1.0351
1225.0247,1.1145
1225.0649,1.0644
1225.1051,0.7937
1225.1452,0.5050
1225.1854,0.2177
1225.2256,0.0440
1225.2657,0.0270
1225.3059,0.1437
1225.3461,0.4172
1225.3862,0.7257
1225.4264,1.1235
1225.4666,1.8823
1225.5068,3.0384
1225.5469,4.6802
1225.5871,5.8964
1225.6273,5.5126
1225.6675,4.2228
1225.7076,2.6577
1225.7478,1.2528
1225.7880,0.4869
1225.8282,0.1661
1225.8684,0.0870
1225.9085,0.1557
1225.9487,0.3010
1225.9889,0.6251
1226.0291,0.9150
1226.0693,0.7998
1226.1094,0.5323
1226.1496,0.2467
1226.1898,0.0588
1226.2300,0.0165
1226.2702,0.0942
1226.3104,0.4167
1226.3506,0.9182
1226.3907,1.2750
1226.4309,1.5738
1226.4711,2.2370
1226.5113,3.5711
1226.5515,4.7271
1226.5917,4.7634
1226.6319,4.2476
1226.6721,3.5354
1226.7123,2.5490
1226.7525,1.5106
1226.7927,0.6204
1226.8329,0.1757
1226.8731,0.1237
1226.9132,0.2189
1226.9534,0.4583
1226.9936,0.7752
1227.0338,0.8953
1227.0740,0.7645
1227.1142,0.4282
1227.1544,0.1327
1227.1946,0.0215
1227.2348,0.0187
1227.2750,0.0970
1227.3152,0.2689
1227.3555,0.5470
1227.3957,0.9767
1227.4359,1.5046
1227.4761,2.2144
1227.5163,3.1260
1227.5565,4.0923
1227.5967,4.9257
1227.6369,4.8538
1227.6771,3.8684
1227.7173,2.7569
1227.7575,1.7522
1227.7977,1.0765
1227.8379,0.6466
1227.8782,0.3211
1227.9184,0.3101
1227.9586,0.4173
1227.9988,0.3116
1228.0390,0.1876
1228.0792,0.0871
1228.1194,0.0180
1228.1597,0.0014
1228.1999,0.0000
1228.2401,0.0024
1228.2803,0.0333
1228.3205,0.1726
1228.3608,0.4114
1228.4010,0.7426
1228.4412,1.5734
1228.4814,3.0510
1228.5216,4.8684
1228.5619,6.5641
1228.6021,6.9955
1228.6423,5.9793
1228.6825,4.4066
1228.7228,2.6128
1228.7630,1.2341
1228.8032,0.5707
1228.8435,0.3858
1228.8837,0.6347
1228.9239,0.8884
1228.9641,0.7661
1229.0044,0.6263
1229.0446,0.4597
1229.0848,0.2065
1229.1251,0.0508
1229.1653,0.0214
1229.2055,0.0764
1229.2458,0.1608
1229.2860,0.2274
1229.3262,0.3032
1229.3665,0.3232
1229.4067,0.4993
1229.4470,1.2774
1229.4872,2.9866
1229.5274,5.6008
1229.5677,7.9237
1229.6079,8.7284
1229.6482,7.7327
1229.6884,5.2345
1229.7286,2.6882
1229.7689,1.1549
1229.8091,0.5047
1229.8494,0.6595
1229.8896,1.3491
1229.9299,2.0215
1229.9701,2.2957
1230.0104,1.7771
1230.0506,0.8631
1230.0908,0.2603
1230.1311,0.0487
1230.1713,0.0053
1230.2116,0.0008
1230.2518,0.0031
1230.2921,0.0141
1230.3324,0.0856
1230.3726,0.3616
1230.4129,0.9374
1230.4531,2.0910
1230.4934,4.3522
1230.5336,7.1723
1230.5739,9.3302
1230.6141,9.9154
1230.6544,8.4841
1230.6947,5.9715
1230.7349,3.3414
1230.7752,1.2406
1230.8154,0.3042
1230.8557,0.2122
1230.8960,0.5623
1230.9362,1.2478
1230.9765,1.6895
1231.0167,1.6012
1231.0570,1.1775
1231.0973,0.6558
1231.1375,0.2924
1231.1778,0.1308
1231.2181,0.0480
1231.2583,0.0121
1231.2986,0.0456
1231.3389,0.2443
1231.3791,0.6650
1231.4194,1.4759
1231.4597,3.3242
1231.5000,6.2481
1231.5402,9.1730
1231.5805,10.4888
1231.6208,9.2738
1231.6610,6.8495
1231.7013,4.4235
1231.7416,2.1418
1231.7819,0.6372
1231.8222,0.1850
1231.8624,0.4684
1231.9027,0.9971
1231.9430,1.0895
1231.9833,0.8567
1232.0235,0.7006
1232.0638,0.4913
1232.1041,0.1982
1232.1444,0.0362
1232.1847,0.0025
1232.2250,0.0008
1232.2652,0.0105
1232.3055,0.0556
1232.3458,0.1701
1232.3861,0.5865
1232.4264,1.8807
1232.4667,4.1285
1232.5070,6.6815
1232.5472,8.8215
1232.5875,9.6760
1232.6278,8.9392
1232.6681,6.6062
1232.7084,3.5198
1232.7487,1.4633
1232.7890,0.6391
1232.8293,0.2403
1232.8696,0.0965
1232.9099,0.2743
1232.9502,0.7850
1232.9905,1.2697
1233.0308,1.1879
1233.0711,0.7781
1233.1114,0.4480
1233.1517,0.1808
1233.1920,0.0359
1233.2323,0.0291
1233.2726,0.1665
1233.3129,0.5526
1233.3532,1.2706
1233.3935,2.2678
1233.4338,3.1941
1233.4741,4.2104
1233.5144,5.7482
1233.5547,6.9145
1233.5950,7.0149
1233.6353,5.8592
1233.6756,3.7150
1233.7159,1.8945
1233.7562,0.8372
1233.7965,0.3217
1233.8368,0.1719
1233.8771,0.1586
1233.9175,0.3386
1233.9578,0.6165
1233.9981,0.6569
1234.0384,0.5305
1234.0787,0.3637
1234.1190,0.1538
1234.1593,0.0292
1234.1996,0.0021
1234.2400,0.0007
1234.2803,0.0153
1234.3206,0.1349
1234.3609,0.5933
1234.4012,1.4446
1234.4416,2.5068
1234.4819,3.7691
1234.5222,5.1360
1234.5625,6.5836
1234.6028,7.1915
1234.6432,5.9661
1234.6835,3.9295
1234.7238,2.1466
1234.7641,0.8884
1234.8045,0.2925
1234.8448,0.1162
1234.8851,0.1943
1234.9254,0.4467
1234.9658,0.6694
1235.0061,0.8052
1235.0464,0.7096
1235.0868,0.3303
1235.1271,0.0647
1235.1674,0.0048
1235.2078,0.0006
1235.2481,0.0122
1235.2884,0.0977
1235.3288,0.3919
1235.3691,0.9037
1235.4094,1.7177
1235.4498,3.0951
1235.4901,4.7674
1235.5304,6.3899
1235.5708,7.0470
1235.6111,6.0990
1235.6514,4.4260
1235.6918,2.6147
1235.7321,1.1391
1235.7725,0.4187
1235.8128,0.1784
1235.8532,0.2089
1235.8935,0.3569
1235.9338,0.4374
1235.9742,0.5908
1236.0145,0.7294
1236.0549,0.5937
1236.0952,0.3601
1236.1356,0.1462
1236.1759,0.0301
1236.2163,0.0140
1236.2566,0.0280
1236.2970,0.0791
1236.3373,0.3274
1236.3777,1.1078
1236.4180,2.4697
1236.4584,4.0507
1236.4987,6.1276
1236.5391,8.5348
1236.5794,9.9975
1236.6198,9.6321
1236.6601,7.0717
1236.7005,3.7356
1236.7409,1.4876
1236.7812,0.4532
1236.8216,0.2069
1236.8619,0.4404
1236.9023,1.0496
1236.9427,1.9984
1236.9830,2.5144
1237.0234,2.0836
1237.0637,1.4079
1237.1041,0.7925
1237.1445,0.2904
1237.1848,0.0578
1237.2252,0.0112
1237.2656,0.0304
1237.3059,0.0939
1237.3463,0.2861
1237.3867,0.6799
1237.4270,1.6094
1237.4674,4.2753
1237.5078,8.5495
1237.5481,12.3784
1237.5885,14.3461
1237.6289,13.2007
1237.6693,9.4483
1237.7096,5.2623
1237.7500,2.0669
1237.7904,0.4866
1237.8307,0.0775
1237.8711,0.1460
1237.9115,0.5707
1237.9519,1.1490
1237.9923,1.4641
1238.0326,1.4604
1238.0730,1.0155
1238.1134,0.4523
1238.1538,0.1263
1238.1942,0.0188
1238.2345,0.0027
1238.2749,0.0199
1238.3153,0.0954
1238.3557,0.2087
1238.3961,0.5189
1238.4364,1.8328
1238.4768,4.6789
1238.5172,8.7440
1238.5576,12.8555
1238.5980,14.3154
1238.6384,11.9998
1238.6788,7.5633
1238.7192,3.3000
1238.7596,0.9015
1238.7999,0.1946
1238.8403,0.7116
1238.8807,4.2240
1238.9211,12.7790
1238.9615,24.0748
1239.0019,32.4090
1239.0423,32.7353
1239.0827,25.5517
1239.1231,15.3592
1239.1635,6.6273
1239.2039,1.8067
1239.2443,0.2616
1239.2847,0.0158
1239.3251,0.0101
1239.3655,0.1267
1239.4059,0.6578
1239.4463,1.6904
1239.4867,3.2215
1239.5271,5.5645
1239.5675,7.5387
1239.6079,7.7479
1239.6483,6.3275
1239.6887,4.1161
1239.7291,2.1784
1239.7695,0.9613
1239.8099,0.4133
1239.8503,0.8534
1239.8907,2.9984
1239.9311,7.5237
1239.9716,13.3493
1240.0120,16.8748
1240.0524,16.0901
1240.0928,11.8582
1240.1332,6.3939
1240.1736,2.4968
1240.2140,0.7743
1240.2544,0.1886
1240.2949,0.0538
1240.3353,0.1951
1240.3757,0.6985
1240.4161,1.4138
1240.4565,2.2301
1240.4969,3.7283
1240.5374,5.4840
1240.5778,6.4504
1240.6182,6.5951
1240.6586,5.6305
1240.6990,3.9915
1240.7395,2.4120
1240.7799,1.0693
1240.8203,0.2991
1240.8607,0.2790
1240.9012,1.4466
1240.9416,4.2910
1240.9820,7.7658
1241.0224,9.9063
1241.0629,9.2002
1241.1033,6.1191
1241.1437,3.0758
1241.1842,1.2349
1241.2246,0.3490
1241.2650,0.0569
1241.3055,0.0527
1241.3459,0.2914
1241.3863,0.8675
1241.4267,1.7471
1241.4672,2.9321
1241.5076,4.0546
1241.5481,4.8337
1241.5885,5.5667
1241.6289,5.6719
1241.6694,4.8300
1241.7098,3.3065
1241.7502,1.5870
1241.7907,0.4819
1241.8311,0.1427
1241.8716,0.2137
1241.9120,0.6758
1241.9524,1.6528
1241.9929,2.8339
1242.0333,3.2126
1242.0738,2.4168
1242.1142,1.4823
1242.1547,0.8506
1242.1951,0.3312
1242.2356,0.0620
1242.2760,0.0222
1242.3165,0.1075
1242.3569,0.3514
1242.3973,0.8946
1242.4378,1.9954
1242.4782,3.5258
1242.5187,5.2289
1242.5592,6.7281
1242.5996,6.7441
1242.6401,5.3332
1242.6805,3.5166
1242.7210,1.9465
1242.7614,1.0351
1242.8019,0.5224
1242.8423,0.1824
1242.8828,0.0939
1242.9232,0.3170
1242.9637,0.8908
1243.0042,1.5126
1243.0446,1.6745
1243.0851,1.3474
1243.1255,0.7699
1243.1660,0.2656
1243.2065,0.0577
1243.2469,0.0818
1243.2874,0.2215
1243.3279,0.3435
1243.3683,0.4270
1243.4088,0.7847
1243.4493,1.7058
1243.4897,3.2527
1243.5302,5.0392
1243.5707,6.1501
1243.6111,6.3845
1243.6516,5.6397
1243.6921,3.8273
1243.7325,1.8858
1243.7730,0.6418
1243.8135,0.1680
1243.8540,0.1234
1243.8944,0.3376
1243.9349,0.9995
1243.9754,1.8515
1244.0159,2.1173
1244.0563,1.6789
1244.0968,0.9627
1244.1373,0.3429
1244.1778,0.0613
1244.2182,0.0327
1244.2587,0.1551
1244.2992,0.3671
1244.3397,0.4375
1244.3802,0.3703
1244.4207,0.6798
1244.4611,2.1284
1244.5016,4.6355
1244.5421,6.7053
1244.5826,7.4989
1244.6231,6.9444
1244.6636,5.3680
1244.7040,3.7773
1244.7445,2.3156
1244.7850,0.9429
1244.8255,0.2089
1244.8660,0.0954
1244.9065,0.3908
1244.9470,0.9027
1244.9875,1.1861
1245.0280,1.2398
1245.0685,1.1102
1245.1090,0.6883
1245.1494,0.2740
1245.1899,0.0811
1245.2304,0.0607
1245.2709,0.0880
1245.3114,0.0909
1245.3519,0.2506
1245.3924,0.7788
1245.4329,1.9210
1245.4734,3.7269
1245.5139,5.5694
1245.5544,7.0078
1245.5949,7.2235
1245.6354,5.6478
1245.6759,3.5269
1245.7164,1.8325
1245.7569,0.7242
1245.7974,0.2444
1245.8379,0.1265
1245.8785,0.2869
1245.9190,0.6756
1245.9595,1.0429
1246.0000,1.3930
1246.0405,1.5198
1246.0810,1.0906
1246.1215,0.4944
1246.1620,0.1493
1246.2025,0.0691
1246.2430,0.0831
1246.2835,0.0631
1246.3241,0.0898
1246.3646,0.2676
1246.4051,0.9616
1246.4456,2.7763
1246.4861,5.5874
1246.5266,8.3710
1246.5672,9.2823
1246.6077,7.7128
1246.6482,5.4824
1246.6887,3.5074
1246.7292,1.7655
1246.7697,0.6259
1246.8103,0.2200
1246.8508,0.4576
1246.8913,1.1739
1246.9318,2.0232
1246.9724,2.8083
1247.0129,3.0411
1247.0534,2.4921
1247.0939,1.6641
1247.1345,0.8221
1247.1750,0.2506
1247.2155,0.0521
1247.2560,0.0155
1247.2966,0.0240
1247.3371,0.0930
1247.3776,0.4154
1247.4182,1.3471
1247.4587,3.1762
1247.4992,5.7664
1247.5398,7.6971
1247.5803,7.8161
1247.6208,6.7064
1247.6614,4.6242
1247.7019,2.2368
1247.7424,0.7153
1247.7830,0.1528
1247.8235,0.0550
1247.8640,0.2039
1247.9046,0.7179
1247.9451,1.6691
1247.9857,2.4084
1248.0262,2.2194
1248.0667,1.5571
1248.1073,0.9010
1248.1478,0.4165
1248.1884,0.1425
1248.2289,0.0592
1248.2695,0.1525
1248.3100,0.3014
1248.3506,0.4692
1248.3911,1.0768
1248.4317,2.5160
1248.4722,4.8968
1248.5127,7.1703
1248.5533,7.7970
1248.5938,6.8943
1248.6344,5.0434
1248.6749,3.0651
1248.7155,1.6719
1248.7561,0.7322
1248.7966,0.1991
1248.8372,0.0329
1248.8777,0.0497
1248.9183,0.2059
1248.9588,0.3815
1248.9994,0.4525
1249.0399,0.5738
1249.0805,0.5287
1249.1211,0.2407
1249.1616,0.0466
1249.2022,0.0078
1249.2427,0.0245
1249.2833,0.0911
1249.3239,0.3567
1249.3644,1.0133
1249.4050,2.0657
1249.4455,3.6114
1249.4861,5.1790
1249.5267,5.9031
1249.5672,5.8407
1249.6078,4.8558
1249.6484,3.4306
1249.6889,2.2958
1249.7295,1.3361
1249.7701,0.6044
1249.8107,0.2211
1249.8512,0.0797
1249.8918,0.1158
1249.9324,0.2718
1249.9729,0.5476
1250.0135,0.8821
1250.0541,0.8388
1250.0947,0.4507
1250.1352,0.1437
1250.1758,0.0282
1250.2164,0.0052
1250.2570,0.0283
1250.2975,0.1567
1250.3381,0.4368
1250.3787,0.9427
1250.4193,2.0319
1250.4599,3.6591
1250.5004,5.2252
1250.5410,6.2609
1250.5816,6.1266
1250.6222,5.0035
1250.6628,3.5894
1250.7034,2.0988
1250.7439,0.9456
1250.7845,0.3840
1250.8251,0.1842
1250.8657,0.2088
1250.9063,0.2925
1250.9469,0.2098
1250.9875,0.1283
1251.0281,0.1219
1251.0686,0.1254
1251.1092,0.0901
1251.1498,0.0346
1251.1904,0.0061
1251.2310,0.0014
1251.2716,0.0177
1251.3122,0.1443
1251.3528,0.6542
1251.3934,1.8309
1251.4340,3.3211
1251.4746,4.5498
1251.5152,5.6240
1251.5558,6.2806
1251.5964,6.0641
1251.6370,4.7313
1251.6776,2.6985
1251.7182,1.1720
1251.7588,0.5073
1251.7994,0.2877
1251.8400,0.4589
1251.8806,0.7949
1251.9212,0.8723
1251.9618,0.7476
1252.0024,0.4745
1252.0430,0.2023
1252.0836,0.0565
1252.1242,0.0086
1252.1648,0.0012
1252.2054,0.0089
1252.2460,0.0465
1252.2867,0.1243
1252.3273,0.3255
1252.3679,0.9591
1252.4085,2.2121
1252.4491,4.1465
1252.4897,6.7304
1252.5303,8.8056
1252.5709,9.1006
1252.6116,7.5845
1252.6522,5.1758
1252.6928,3.1596
1252.7334,1.7165
1252.7740,0.6334
1252.8146,0.1699
1252.8553,0.1711
1252.8959,0.3840
1252.9365,0.6445
1252.9771,0.6111
1253.0177,0.4635
1253.0584,0.3668
1253.0990,0.1931
1253.1396,0.1213
1253.1802,0.2093
1253.2209,0.2783
1253.2615,0.2352
1253.3021,0.1511
1253.3427,0.3064
1253.3834,0.9378
1253.4240,2.4954
1253.4646,5.5751
1253.5053,9.2871
1253.5459,11.7578
1253.5865,11.7313
1253.6272,9.1293
1253.6678,5.6539
1253.7084,2.8170
1253.7491,0.9708
1253.7897,0.2409
1253.8303,0.2337
1253.8710,0.5339
1253.9116,1.0496
1253.9522,1.5395
1253.9929,1.7479
1254.0335,1.5630
1254.0741,0.9474
1254.1148,0.3257
1254.1554,0.0539
1254.1961,0.0045
1254.2367,0.0150
1254.2773,0.0977
1254.3180,0.3129
1254.3586,0.6282
1254.3993,1.4131
1254.4399,3.6794
1254.4806,7.4324
1254.5212,11.1296
1254.5619,12.7994
1254.6025,11.5318
1254.6432,8.6209
1254.6838,5.2596
1254.7245,2.2036
1254.7651,0.5375
1254.8058,0.1732
1254.8464,0.6428
1254.8871,1.9168
1254.9277,3.7547
1254.9684,5.6703
1255.0090,6.5184
1255.0497,5.3679
1255.0903,3.1626
1255.1310,1.3660
1255.1716,0.3977
1255.2123,0.0633
1255.2530,0.0245
1255.2936,0.1193
1255.3343,0.3833
1255.3749,1.0466
1255.4156,2.4988
1255.4563,4.5107
1255.4969,6.3833
1255.5376,7.4905
1255.5782,7.1844
1255.6189,5.7499
1255.6596,3.8504
1255.7002,2.0457
1255.7409,1.0163
1255.7816,0.5654
1255.8222,0.2556
1255.8629,0.2874
1255.9036,1.0454
1255.9442,2.5855
1255.9849,3.8722
1256.0256,3.7433
1256.0663,2.7308
1256.1069,1.6297
1256.1476,0.6609
1256.1883,0.1443
1256.2289,0.0157
1256.2696,0.0062
1256.3103,0.0520
1256.3510,0.2798
1256.3917,0.9603
1256.4323,2.2487
1256.4730,4.0819
1256.5137,5.8243
1256.5544,6.2290
1256.5950,5.5160
1256.6357,4.5389
1256.6764,3.2505
1256.7171,1.8622
1256.7578,0.8162
1256.7985,0.2462
1256.8391,0.1572
1256.8798,0.8356
1256.9205,3.0002
1256.9612,6.4560
1257.0019,9.3551
1257.0426,9.9267
1257.0833,7.7448
1257.1239,4.2426
1257.1646,1.5873
1257.2053,0.3892
1257.2460,0.0535
1257.2867,0.0129
1257.3274,0.1213
1257.3681,0.6516
1257.4088,1.7552
1257.4495,3.0482
1257.4902,4.1169
1257.5309,4.7252
1257.5716,5.1838
1257.6123,5.2127
1257.6529,4.1260
1257.6936,2.5732
1257.7343,1.2601
1257.7750,0.4068
1257.8157,0.0832
1257.8564,0.1819
1257.8971,1.0014
1257.9378,2.7638
1257.9785,4.6805
1258.0192,5.7963
1258.0600,5.3714
1258.1007,3.6532
1258.1414,1.8434
1258.1821,0.6135
1258.2228,0.1035
1258.2635,0.0152
1258.3042,0.0957
1258.3449,0.4827
1258.3856,1.2439
1258.4263,2.4359
1258.4670,4.1132
1258.5077,5.3710
1258.5484,5.9205
1258.5892,5.6798
1258.6299,4.3970
1258.6706,2.9224
1258.7113,1.6533
1258.7520,0.6051
1258.7927,0.1273
1258.8334,0.3456
1258.8742,2.3088
1258.9149,8.4176
1258.9556,19.6414
1258.9963,32.5004
1259.0370,39.5870
1259.0778,36.1609
1259.1185,25.1539
1259.1592,12.8973
1259.1999,4.5027
1259.2406,0.9757
1259.2814,0.1459
1259.3221,0.2179
1259.3628,0.8632
1259.4035,2.4897
1259.4443,5.1886
1259.4850,8.0632
1259.5257,10.1143
1259.5664,10.2773
1259.6072,8.2718
1259.6479,5.7434
1259.6886,3.5757
1259.7294,1.7187
1259.7701,0.5246
1259.8108,0.1689
1259.8516,0.6228
1259.8923,2.4995
1259.9330,7.2326
1259.9738,15.2054
1260.0145,22.7536
1260.0552,25.0670
1260.0960,21.0466
1260.1367,13.1616
1260.1774,5.7742
1260.2182,1.6473
1260.2589,0.2936
1260.2997,0.1225
1260.3404,0.3432
1260.3811,1.2665
1260.4219,3.5199
1260.4626,6.9671
1260.5034,10.8803
1260.5441,12.9944
1260.5849,11.8051
1260.6256,8.9181
1260.6663,5.7903
1260.7071,2.8892
1260.7478,1.0343
1260.7886,0.2813
1260.8293,0.1734
1260.8701,0.4812
1260.9108,1.5517
1260.9516,4.1791
1260.9923,7.6117
1261.0331,9.6850
1261.0738,9.4390
1261.1146,7.0102
1261.1553,3.9709
1261.1961,1.8229
1261.2369,0.6013
1261.2776,0.1219
1261.3184,0.1588
1261.3591,0.8217
1261.3999,2.5115
1261.4406,5.0791
1261.4814,7.9555
1261.5222,9.7030
1261.5629,9.1331
1261.6037,7.3435
1261.6444,5.2308
1261.6852,2.9628
1261.7260,1.2533
1261.7667,0.3644
1261.8075,0.0736
1261.8483,0.3024
1261.8890,2.2402
1261.9298,8.7827
1261.9705,20.2437
1262.0113,31.2114
1262.0521,35.7389
1262.0929,31.5453
1262.1336,21.7899
1262.1744,11.5894
1262.2152,4.3272
1262.2559,0.9963
1262.2967,0.1980
1262.3375,0.5155
1262.3783,1.8287
1262.4190,4.2382
1262.4598,7.1352
1262.5006,8.9089
1262.5414,8.4346
1262.5821,6.7082
1262.6229,4.5464
1262.6637,2.3922
1262.7045,0.9870
1262.7452,0.3025
1262.7860,0.0502
1262.8268,0.0239
1262.8676,0.3042
1262.9084,1.8640
1262.9491,5.8814
1262.9899,11.9094
1263.0307,17.1874
1263.0715,17.8975
1263.1123,13.9850
1263.1531,8.5716
1263.1939,3.8573
1263.2346,1.1666
1263.2754,0.2380
1263.3162,0.0824
1263.3570,0.4002
1263.3978,1.6042
1263.4386,4.0420
1263.4794,6.5783
1263.5202,7.5077
1263.5610,7.1600
1263.6018,5.9948
1263.6425,4.0837
1263.6833,2.3161
1263.7241,1.0342
1263.7649,0.3028
1263.8057,0.0643
1263.8465,0.0947
1263.8873,0.5171
1263.9281,1.6903
1263.9689,3.8722
1264.0097,6.5553
1264.0505,7.8741
1264.0913,7.0498
1264.1321,4.8602
1264.1729,2.2539
1264.2137,0.5956
1264.2545,0.0994
1264.2953,0.1126
1264.3361,0.3385
1264.3769,1.0038
1264.4178,2.6888
1264.4586,5.0266
1264.4994,6.6877
1264.5402,7.1442
1264.5810,6.3454
1264.6218,4.7167
1264.6626,3.2033
1264.7034,1.8726
1264.7442,0.8132
1264.7850,0.2341
1264.8259,0.0590
1264.8667,0.1617
1264.9075,0.6255
1264.9483,1.7413
1264.9891,3.3388
1265.0299,4.4290
1265.0707,4.5479
1265.1116,3.7085
1265.1524,2.1149
1265.1932,0.7547
1265.2340,0.1724
1265.2748,0.0954
1265.3157,0.2462
1265.3565,0.7316
1265.3973,1.9066
1265.4381,3.4864
1265.4789,4.7705
1265.5198,5.5976
1265.5606,5.6705
1265.6014,4.8127
1265.6422,3.4535
1265.6831,2.0046
1265.7239,1.0532
1265.7647,0.5748
1265.8056,0.2329
1265.8464,0.1177
1265.8872,0.3986
1265.9280,1.3928
1265.9689,3.0220
1266.0097,4.2547
1266.0505,4.5049
1266.0914,3.7072
1266.1322,2.1231
1266.1730,0.8459
1266.2139,0.2748
1266.2547,0.0732
1266.2955,0.0543
1266.3364,0.3352
1266.3772,1.3201
1266.4181,2.9940
1266.4589,4.6577
1266.4997,5.8248
1266.5406,5.9563
1266.5814,5.0831
1266.6223,3.9125
1266.6631,2.6750
1266.7040,1.7079
1266.7448,0.9970
1266.7856,0.4199
1266.8265,0.2727
1266.8673,0.4526
1266.9082,0.8006
1266.9490,1.6351
1266.9899,2.7468
1267.0307,3.5754
1267.0716,3.4590
1267.1124,2.1953
1267.1533,0.8264
1267.1941,0.1717
1267.2350,0.0183
1267.2758,0.0089
1267.3167,0.1188
1267.3575,0.6900
1267.3984,1.9826
1267.4392,3.7576
1267.4801,5.7981
1267.5209,7.2896
1267.5618,7.2150
1267.6027,5.8213
1267.6435,3.8978
1267.6844,2.3389
1267.7252,1.3082
1267.7661,0.5238
1267.8070,0.2049
1267.8478,0.2513
1267.8887,0.4912
1267.9295,1.1862
1267.9704,2.1127
1268.0113,2.6346
1268.0521,2.3082
1268.0930,1.2647
1268.1339,0.3888
1268.1747,0.0621
1268.2156,0.0045
1268.2565,0.0022
1268.2973,0.0331
1268.3382,0.2236
1268.3791,0.8869
1268.4200,2.6151
1268.4608,5.6098
1268.5017,8.2862
1268.5426,8.8935
1268.5834,7.5529
1268.6243,5.2347
1268.6652,3.2526
1268.7061,1.8168
1268.7469,0.6833
1268.7878,0.1699
1268.8287,0.1454
1268.8696,0.3948
1268.9105,0.9693
1268.9513,1.6312
1268.9922,2.2332
1269.0331,2.6279
1269.0740,2.3866
1269.1149,1.6458
1269.1557,0.8679
1269.1966,0.2975
1269.2375,0.0522
1269.2784,0.0280
1269.3193,0.1792
1269.3602,0.7696
1269.4010,2.3280
1269.4419,4.9803
1269.4828,7.5703
1269.5237,8.8770
1269.5646,8.6570
1269.6055,7.0354
1269.6464,4.8500
1269.6873,2.7957
1269.7282,1.1543
1269.7691,0.2960
1269.8099,0.0577
1269.8508,0.0790
1269.8917,0.4173
1269.9326,1.2510
1269.9735,2.3699
1270.0144,3.1406
1270.0553,2.9144
1270.0962,1.9836
1270.1371,1.0395
1270.1780,0.3607
1270.2189,0.0629
1270.2598,0.0138
1270.3007,0.0680
1270.3416,0.3256
1270.3825,1.2523
1270.4234,3.3814
1270.4643,6.2073
1270.5052,8.4453
1270.5461,9.0102
1270.5870,7.4683
1270.6279,5.1429
1270.6689,3.2718
1270.7098,1.7691
1270.7507,0.6768
1270.7916,0.1760
1270.8325,0.1320
1270.8734,0.4137
1270.9143,0.9555
1270.9552,1.6665
1270.9961,2.2988
1271.0370,2.4150
1271.0780,2.0214
1271.1189,1.2932
1271.1598,0.4997
1271.2007,0.0908
1271.2416,0.0168
1271.2825,0.0588
1271.3235,0.1781
1271.3644,0.4971
1271.4053,1.3715
1271.4462,2.8699
1271.4871,4.5034
1271.5281,5.6019
1271.5690,5.5986
1271.6099,4.7883
1271.6508,3.5275
1271.6917,2.0859
1271.7327,1.1698
1271.7736,0.6685
1271.8145,0.2673
1271.8554,0.1354
1271.8964,0.3578
1271.9373,0.8537
1271.9782,1.2507
1272.0192,1.1947
1272.0601,0.9827
1272.1010,0.7598
1272.1419,0.3852
1272.1829,0.1012
1272.2238,0.0242
1272.2647,0.0541
1272.3057,0.0970
1272.3466,0.1701
1272.3875,0.7043
1272.4285,2.0809
1272.4694,4.0871
1272.5103,5.8147
1272.5513,5.9762
1272.5922,4.9330
1272.6332,3.7468
1272.6741,2.6308
1272.7150,1.6962
1272.7560,0.9247
1272.7969,0.3967
1272.8379,0.2305
1272.8788,0.2786
1272.9197,0.5673
1272.9607,0.9561
1273.0016,1.1130
1273.0426,1.1057
1273.0835,0.9287
1273.1245,0.4971
1273.1654,0.1428
1273.2064,0.0306
1273.2473,0.0511
1273.2883,0.0956
1273.3292,0.1732
1273.3702,0.6613
1273.4111,1.8642
1273.4521,3.5374
1273.4930,5.1665
1273.5340,6.0941
1273.5749,6.1885
1273.6159,5.3219
1273.6568,3.4906
1273.6978,1.8255
1273.7388,0.8437
1273.7797,0.2925
1273.8207,0.0644
1273.8616,0.0900
1273.9026,0.4669
1273.9435,1.2690
1273.9845,2.1596
1274.0255,2.7529
1274.0664,2.5986
1274.1074,1.6918
1274.1483,0.7734
1274.1893,0.2369
1274.2303,0.0395
1274.2712,0.0231
1274.3122,0.1350
1274.3532,0.4831
1274.3941,1.2577
1274.4351,2.8636
1274.4761,5.2565
1274.5170,7.2789
1274.5580,7.9340
1274.5990,6.7326
1274.6400,4.2917
1274.6809,2.3443
1274.7219,1.1897
1274.7629,0.4212
1274.8038,0.1219
1274.8448,0.3415
1274.8858,1.1828
1274.9268,2.4582
1274.9677,3.5159
1275.0087,4.0312
1275.0497,3.6542
1275.0907,2.2303
1275.1317,0.8664
1275.1726,0.2156
1275.2136,0.0299
1275.2546,0.0065
1275.2956,0.0723
1275.3366,0.4527
1275.3775,1.5076
1275.4185,3.4474
1275.4595,5.9705
1275.5005,7.8642
1275.5415,8.2461
1275.5825,7.1213
1275.6235,5.0133
1275.6644,2.9716
1275.7054,1.4214
1275.7464,0.4746
1275.7874,0.1474
1275.8284,0.1209
1275.8694,0.2914
1275.9104,0.8240
1275.9514,1.8016
1275.9924,2.8845
1276.0334,3.0189
1276.0743,1.9658
1276.1153,0.8912
1276.1563,0.2971
1276.1973,0.0592
1276.2383,0.0080
1276.2793,0.0317
1276.3203,0.2167
1276.3613,0.8627
1276.4023,2.4579
1276.4433,5.0348
1276.4843,7.5161
1276.5253,8.8505
1276.5663,8.3115
1276.6073,5.9965
1276.6483,3.6034
1276.6893,2.0253
1276.7303,1.0652
1276.7713,0.5263
1276.8123,0.2374
1276.8534,0.3134
1276.8944,0.8404
1276.9354,1.7376
1276.9764,2.8632
1277.0174,3.4882
1277.0584,3.0856
1277.0994,2.1252
1277.1404,1.0406
1277.1814,0.3007
1277.2224,0.0468
1277.2635,0.0421
1277.3045,0.2515
1277.3455,0.9155
1277.3865,2.4952
1277.4275,5.0107
1277.4685,7.1390
1277.5095,7.9441
1277.5506,7.4034
1277.5916,5.6917
1277.6326,3.8781
1277.6736,2.2960
1277.7146,0.9341
1277.7557,0.2167
1277.7967,0.0809
1277.8377,0.3722
1277.8787,1.3503
1277.9198,3.4252
1277.9608,6.4586
1278.0018,8.6536
1278.0428,8.2778
1278.0839,5.9618
1278.1249,3.1173
1278.1659,1.1443
1278.2069,0.3654
1278.2480,0.1141
1278.2890,0.0592
1278.3300,0.2849
1278.3711,1.0427
1278.4121,2.2237
1278.4531,3.4302
1278.4941,4.7585
1278.5352,5.6352
1278.5762,5.1149
1278.6173,3.7283
1278.6583,2.3139
1278.6993,1.3641
1278.7404,0.8536
1278.7814,0.3874
1278.8224,0.1794
1278.8635,0.4034
1278.9045,1.1688
1278.9456,2.6223
1278.9866,3.9996
1279.0276,4.2369
1279.0687,3.3359
1279.1097,1.8383
1279.1508,0.6034
1279.1918,0.0991
1279.2329,0.0245
1279.2739,0.1265
1279.3149,0.5054
1279.3560,1.3983
1279.3970,2.6930
1279.4381,3.8753
1279.4791,4.7196
1279.5202,4.6903
1279.5612,3.5785
1279.6023,2.3816
1279.6433,1.5837
1279.6844,0.9577
1279.7254,0.4598
1279.7665,0.1529
1279.8075,0.1534
1279.8486,1.2224
1279.8897,6.2159
1279.9307,18.8837
1279.9718,37.5253
1280.0128,52.9560
1280.0539,56.1579
1280.0949,45.8028
1280.1360,28.7853
1280.1771,13.4148
1280.2181,4.0550
1280.2592,0.6446
1280.3002,0.1468
1280.3413,0.6582
1280.3824,2.0787
1280.4234,4.1277
1280.4645,5.9913
1280.5056,6.6310
1280.5466,5.8458
1280.5877,4.7100
1280.6288,3.3345
1280.6698,1.6998
1280.7109,0.6073
1280.7520,0.1596
1280.7930,0.0412
1280.8341,0.2929
1280.8752,2.0843
1280.9162,7.8513
1280.9573,17.9318
1280.9984,28.0784
1281.0395,32.9159
1281.0805,29.8204
1281.1216,21.1804
1281.1627,11.5577
1281.2038,4.1890
1281.2448,0.8291
1281.2859,0.1460
1281.3270,0.4093
1281.3681,1.2911
1281.4092,2.8874
1281.4502,5.0264
1281.4913,6.3974
1281.5324,5.9976
1281.5735,4.8608
1281.6146,3.9170
1281.6556,2.8737
1281.6967,1.7865
1281.7378,0.7452
1281.7789,0.1566
1281.8200,0.0708
1281.8611,0.6542
1281.9022,3.6160
1281.9432,10.8387
1281.9843,20.9445
1282.0254,29.3029
1282.0665,30.8772
1282.1076,25.0282
1282.1487,15.4401
1282.1898,6.5416
1282.2309,1.6531
1282.2720,0.2277
1282.3131,0.1179
1282.3542,0.6466
1282.3953,2.1670
1282.4364,4.6133
1282.4775,6.7257
1282.5185,7.2399
1282.5596,6.7064
1282.6007,5.6996
1282.6418,4.0662
1282.6829,2.4053
1282.7240,1.0194
1282.7651,0.2784
1282.8062,0.1145
1282.8473,0.2418
1282.8885,1.2286
1282.9296,3.9533
1282.9707,8.4494
1283.0118,13.1721
1283.0529,15.0354
1283.0940,12.9619
1283.1351,8.6177
1283.1762,4.0700
1283.2173,1.2349
1283.2584,0.2312
1283.2995,0.0345
1283.3406,0.1535
1283.3817,0.9918
1283.4229,3.3337
1283.4640,6.5273
1283.5051,8.3519
1283.5462,7.9259
1283.5873,6.0526
1283.6284,3.8782
1283.6695,2.3134
1283.7107,1.1605
1283.7518,0.3652
1283.7929,0.0655
1283.8340,0.1288
1283.8751,0.8682
1283.9162,3.3983
1283.9574,9.2159
1283.9985,18.1682
1284.0396,26.0134
1284.0807,27.8039
1284.1219,22.5527
1284.1630,13.4551
1284.2041,5.5731
1284.2452,1.4658
1284.2864,0.2498
1284.3275,0.3602
1284.3686,1.5242
1284.4097,3.9687
1284.4509,6.5995
1284.4920,7.7987
1284.5331,7.4889
1284.5742,6.1509
1284.6154,4.3192
1284.6565,2.6876
1284.6976,1.3264
1284.7388,0.4098
1284.7799,0.0660
1284.8210,0.0456
1284.8622,0.4166
1284.9033,2.2758
1284.9444,7.4268
1284.9856,15.5025
1285.0267,22.6258
1285.0679,25.3009
1285.1090,22.3082
1285.1501,15.0019
1285.1913,7.5102
1285.2324,2.7049
1285.2736,0.6453
1285.3147,0.2379
1285.3558,0.9731
1285.3970,2.9905
1285.4381,5.3622
1285.4793,6.6122
1285.5204,6.7080
1285.5616,5.8016
1285.6027,3.9932
1285.6439,2.4076
1285.6850,1.3020
1285.7262,0.5569
1285.7673,0.2036
1285.8085,0.0889
1285.8496,0.2215
1285.8908,0.9653
1285.9319,3.1709
1285.9731,7.2191
1286.0142,11.6409
1286.0554,14.3715
1286.0965,13.5246
1286.1377,9.0909
1286.1788,4.4315
1286.2200,1.6416
1286.2612,0.4269
1286.3023,0.1255
1286.3435,0.4831
1286.3846,1.8286
1286.4258,3.9779
1286.4669,5.7276
1286.5081,6.4576
1286.5493,5.9748
1286.5904,4.4727
1286.6316,2.9440
1286.6728,1.6584
1286.7139,0.7611
1286.7551,0.3351
1286.7963,0.1202
1286.8374,0.0456
1286.8786,0.3632
1286.9198,2.2439
1286.9609,7.0664
1287.0021,13.8727
1287.0433,19.5540
1287.0844,20.7237
1287.1256,16.5897
1287.1668,10.3205
1287.2079,4.9190
1287.2491,1.5423
1287.2903,0.2977
1287.3315,0.4030
1287.3726,1.5332
1287.4138,3.3603
1287.4550,4.9409
1287.4962,6.1203
1287.5373,6.5411
1287.5785,5.6259
1287.6197,3.9690
1287.6609,2.3190
1287.7021,1.2653
1287.7432,0.7212
1287.7844,0.2968
1287.8256,0.1729
1287.8668,0.8957
1287.9080,3.5290
1287.9492,8.3303
1287.9903,13.6359
1288.0315,17.5179
1288.0727,17.8807
1288.1139,14.1318
1288.1551,8.8114
1288.1963,4.1786
1288.2375,1.2794
1288.2787,0.2124
1288.3198,0.1603
1288.3610,0.8287
1288.4022,2.2243
1288.4434,3.7451
1288.4846,4.8867
1288.5258,5.0621
1288.5670,4.3564
1288.6082,3.6037
1288.6494,2.7337
1288.6906,1.7441
1288.7318,0.9121
1288.7730,0.3418
1288.8142,0.1800
1288.8554,0.3595
1288.8966,1.0962
1288.9378,2.9185
1288.9790,5.3800
1289.0202,7.3611
1289.0614,7.4337
1289.1026,5.3840
1289.1438,3.0775
1289.1850,1.5426
1289.2262,0.5480
1289.2674,0.1116
1289.3086,0.1571
1289.3498,0.7341
1289.3910,1.9356
1289.4322,3.4349
1289.4734,4.9665
1289.5146,5.8439
1289.5559,5.5176
1289.5971,4.5382
1289.6383,3.1487
1289.6795,1.9213
1289.7207,1.2322
1289.7619,0.6778
1289.8031,0.2311
1289.8443,0.1178
1289.8856,0.4833
1289.9268,1.4081
1289.9680,2.5806
1290.0092,3.5540
1290.0504,3.7925
1290.0916,3.0469
1290.1329,1.9604
1290.1741,1.0214
1290.2153,0.3502
1290.2565,0.0661
1290.2977,0.0992
1290.3390,0.5730
1290.3802,1.7555
1290.4214,3.5559
1290.4626,5.5574
1290.5039,6.7305
1290.5451,6.4061
1290.5863,5.1186
1290.6275,3.4956
1290.6688,2.1880
1290.7100,1.2676
1290.7512,0.5156
1290.7925,0.1755
1290.8337,0.1516
1290.8749,0.1765
1290.9161,0.3754
1290.9574,0.8891
1290.9986,1.6088
1291.0398,1.9903
1291.0811,1.5985
1291.1223,0.8905
1291.1636,0.3869
1291.2048,0.1207
1291.2460,0.0249
1291.2873,0.0778
1291.3285,0.4899
1291.3697,1.6526
1291.4110,3.6604
1291.4522,5.9120
1291.4935,7.0788
1291.5347,6.6487
1291.5759,5.4075
1291.6172,3.8367
1291.6584,2.3751
1291.6997,1.2881
1291.7409,0.5110
1291.7822,0.1511
1291.8234,0.1075
1291.8647,0.2351
1291.9059,0.6704
1291.9472,1.4938
1291.9884,2.5517
1292.0296,3.1845
1292.0709,2.7190
1292.1121,1.6635
1292.1534,0.7957
1292.1947,0.2637
1292.2359,0.0517
1292.2772,0.1004
1292.3184,0.5309
1292.3597,1.3842
1292.4009,2.5022
1292.4422,4.0701
1292.4834,5.5941
1292.5247,6.2770
1292.5659,5.9110
1292.6072,4.6592
1292.6485,3.3418
1292.6897,2.2349
1292.7310,1.1222
1292.7722,0.3377
1292.8135,0.0630
1292.8548,0.0757
1292.8960,0.2451
1292.9373,0.6203
1292.9786,1.2054
1293.0198,1.6670
1293.0611,1.7021
1293.1024,1.3387
1293.1436,0.7398
1293.1849,0.2432
1293.2262,0.0522
1293.2674,0.0998
1293.3087,0.3849
1293.3500,0.9287
1293.3912,1.7569
1293.4325,3.0399
1293.4738,4.4272
1293.5151,5.1868
1293.5563,5.0434
1293.5976,4.2050
1293.6389,3.3316
1293.6802,2.3319
1293.7214,1.1058
1293.7627,0.3366
1293.8040,0.1158
1293.8453,0.1135
1293.8865,0.3271
1293.9278,0.8971
1293.9691,1.7920
1294.0104,2.4194
1294.0517,2.1221
1294.0930,1.3325
1294.1342,0.6650
1294.1755,0.2273
1294.2168,0.0426
1294.2581,0.0513
1294.2994,0.2669
1294.3407,0.7203
1294.3819,1.4260
1294.4232,2.4949
1294.4645,3.4680
1294.5058,3.9956
1294.5471,4.1671
1294.5884,3.6808
1294.6297,2.7106
1294.6710,1.7286
1294.7123,0.9091
1294.7536,0.4116
1294.7949,0.2037
1294.8361,0.2431
1294.8774,0.6443
1294.9187,1.3070
1294.9600,1.9074
1295.0013,2.1394
1295.0426,1.8492
1295.0839,1.3801
1295.1252,0.9132
1295.1665,0.3817
1295.2078,0.0775
1295.2491,0.0779
1295.2904,0.3807
1295.3317,0.9039
1295.3730,1.4319
1295.4143,2.2346
1295.4556,3.1389
1295.4969,3.5938
1295.5382,3.6347
1295.5796,3.3862
1295.6209,3.0574
1295.6622,2.4253
1295.7035,1.3059
1295.7448,0.4000
1295.7861,0.0996
1295.8274,0.2782
1295.8687,1.1076
1295.9100,3.1622
1295.9513,6.4044
1295.9926,8.8456
1296.0340,8.5347
1296.0753,6.1775
1296.1166,3.4874
1296.1579,1.4568
1296.1992,0.4504
1296.2405,0.1122
1296.2819,0.0553
1296.3232,0.2660
1296.3645,0.9258
1296.4058,1.8909
1296.4471,2.5837
1296.4885,3.0191
1296.5298,3.6214
1296.5711,3.9475
1296.6124,3.5291
1296.6537,2.4647
1296.6951,1.2830
1296.7364,0.5989
1296.7777,0.3508
1296.8190,0.3467
1296.8604,0.9016
1296.9017,2.1720
1296.9430,3.7747
1296.9843,4.8281
1297.0257,4.5553
1297.0670,3.4862
1297.1083,2.1641
1297.1497,0.9300
1297.1910,0.2424
1297.2323,0.0382
1297.2737,0.0257
1297.3150,0.1700
1297.3563,0.7137
1297.3977,1.9252
1297.4390,3.4491
1297.4803,4.5062
1297.5217,4.7116
1297.5630,3.8692
1297.6044,2.7271
1297.6457,1.8417
1297.6870,0.9761
1297.7284,0.3152
1297.7697,0.0611
1297.8111,0.1268
1297.8524,0.9023
1297.8937,3.6392
1297.9351,9.3120
1297.9764,16.2396
1298.0178,20.4774
1298.0591,19.6854
1298.1005,14.4446
1298.1418,7.8492
1298.1832,3.0739
1298.2245,0.8043
1298.2659,0.1327
1298.3072,0.1729
1298.3486,0.8388
1298.3899,2.3763
1298.4313,4.1156
1298.4726,5.0174
1298.5140,5.0406
1298.5553,4.4571
1298.5967,3.6201
1298.6380,2.6483
1298.6794,1.5155
1298.7207,0.6340
1298.7621,0.1823
1298.8034,0.0412
1298.8448,0.2133
1298.8862,1.4236
1298.9275,4.8823
1298.9689,9.8457
1299.0102,13.5353
1299.0516,14.3308
1299.0930,11.9545
1299.1343,7.7982
1299.1757,3.9140
1299.2171,1.3013
1299.2584,0.2291
1299.2998,0.1343
1299.3412,0.8021
1299.3825,2.6937
1299.4239,5.0083
1299.4653,6.2143
1299.5066,6.2479
1299.5480,5.1257
1299.5894,3.6229
1299.6307,2.3424
1299.6721,1.1376
1299.7135,0.3280
1299.7548,0.0481
1299.7962,0.0417
1299.8376,0.7010
1299.8790,5.3126
1299.9203,21.6445
1299.9617,54.2489
1300.0031,93.3861
1300.0445,119.4548
1300.0858,117.4293
1300.1272,89.2358
1300.1686,51.6000
1300.2100,21.3594
1300.2514,5.6316
1300.2927,0.8515
1300.3341,0.6240
1300.3755,2.7975
1300.4169,6.6891
1300.4583,9.6559
1300.4997,10.2423
1300.5410,8.4056
1300.5824,5.4275
1300.6238,2.7571
1300.6652,0.9333
1300.7066,0.1736
1300.7480,0.0372
1300.7894,0.0336
1300.8308,0.3494
1300.8722,2.8112
1300.9135,12.2060
1300.9549,32.0016
1300.9963,57.7600
1301.0377,78.1860
1301.0791,81.0856
1301.1205,65.2485
1301.1619,40.7353
1301.2033,18.5847
1301.2447,5.4007
1301.2861,0.8403
1301.3275,0.3150
1301.3689,1.4238
1301.4103,3.5439
1301.4517,5.4453
1301.4931,6.3982
1301.5345,5.8384
1301.5759,4.4406
1301.6173,2.8340
1301.6587,1.3526
1301.7001,0.7987
1301.7415,0.8485
1301.7829,0.5043
1301.8243,0.2132
1301.8657,0.9748
1301.9071,4.7982
1301.9485,13.2566
1301.9899,24.2971
1302.0313,33.6398
1302.0728,36.0831
1302.1142,30.0989
1302.1556,19.6282
1302.1970,9.4758
1302.2384,3.0144
1302.2798,0.5694
1302.3212,0.2381
1302.3626,1.0119
1302.4041,2.6037
1302.4455,4.2826
1302.4869,5.2547
1302.5283,4.6325
1302.5697,3.3905
1302.6111,2.5448
1302.6526,1.9880
1302.6940,1.7774
1302.7354,1.4825
1302.7768,0.6935
1302.8182,0.2066
1302.8597,1.1330
1302.9011,7.4552
1302.9425,26.0734
1302.9839,57.9524
1303.0254,91.3949
1303.0668,107.5990
1303.1082,97.6284
1303.1496,69.3494
1303.1911,37.5369
1303.2325,14.3592
1303.2739,3.4976
1303.3153,0.6938
1303.3568,1.3176
1303.3982,3.3918
1303.4396,5.5933
1303.4811,6.9627
1303.5225,6.5398
1303.5639,4.8349
1303.6054,2.9747
1303.6468,1.4272
1303.6882,0.6327
1303.7297,0.4497
1303.7711,0.2374
1303.8125,0.0898
1303.8540,0.6182
1303.8954,3.9278
1303.9369,13.1782
1303.9783,28.9316
1304.0197,46.7242
1304.0612,57.3207
1304.1026,54.8168
1304.1441,41.6054
1304.1855,24.2064
1304.2269,9.8659
1304.2684,2.5128
1304.3098,0.4623
1304.3513,0.7189
1304.3927,2.0222
1304.4342,3.8870
1304.4756,5.5792
1304.5171,5.9825
1304.5585,5.3714
1304.6000,4.2684
1304.6414,2.8647
1304.6829,2.0894
1304.7243,1.7488
1304.7658,0.9603
1304.8072,0.3399
1304.8487,0.3151
1304.8901,1.3725
1304.9316,4.2701
1304.9730,9.0563
1305.0145,14.8336
1305.0560,18.6273
1305.0974,17.8166
1305.1389,13.0853
1305.1803,6.9746
1305.2218,2.3799
1305.2633,0.4840
1305.3047,0.2086
1305.3462,0.8758
1305.3876,2.6854
1305.4291,5.5596
1305.4706,8.1602
1305.5120,8.3668
1305.5535,6.9768
1305.5950,5.5495
1305.6364,4.1988
1305.6779,3.0394
1305.7194,1.9864
1305.7608,0.8509
1305.8023,0.2160
1305.8438,0.1326
1305.8852,0.5976
1305.9267,2.1231
1305.9682,4.8685
1306.0096,7.9137
1306.0511,9.3997
1306.0926,8.3815
1306.1341,5.9543
1306.1755,3.2530
1306.2170,1.1552
1306.2585,0.2296
1306.3000,0.1266
1306.3414,0.6278
1306.3829,1.9046
1306.4244,3.9085
1306.4659,5.9035
1306.5074,6.5790
1306.5488,6.0395
1306.5903,4.6482
1306.6318,2.7461
1306.6733,1.4924
1306.7148,0.9570
1306.7563,0.5312
1306.7977,0.2573
1306.8392,0.1857
1306.8807,0.4861
1306.9222,1.2543
1306.9637,2.3334
1307.0052,3.7191
1307.0467,4.7640
1307.0881,4.6689
1307.1296,3.5866
1307.1711,1.9320
1307.2126,0.6106
1307.2541,0.0996
1307.2956,0.0574
1307.3371,0.2980
1307.3786,0.8989
1307.4201,1.9633
1307.4616,3.3766
1307.5031,4.3896
1307.5446,4.6620
1307.5861,4.1237
1307.6276,2.8218
1307.6691,1.5802
1307.7106,0.7996
1307.7521,0.3786
1307.7936,0.2421
1307.8351,0.2758
1307.8766,1.0764
1307.9181,3.5898
1307.9596,7.7608
1308.0011,11.9689
1308.0426,13.4922
1308.0841,11.1541
1308.1256,7.0138
1308.1671,3.2395
1308.2086,0.9480
1308.2501,0.1510
1308.2916,0.1028
1308.3331,0.5281
1308.3746,1.4274
1308.4161,2.4629
1308.4577,3.3390
1308.4992,3.7094
1308.5407,3.6065
1308.5822,3.1725
1308.6237,2.3112
1308.6652,1.5579
1308.7067,1.1298
1308.7482,0.6999
1308.7898,0.3748
1308.8313,0.2347
1308.8728,0.5684
1308.9143,1.6965
1308.9558,3.5985
1308.9974,5.8052
1309.0389,6.8566
1309.0804,5.8948
1309.1219,3.8703
1309.1634,1.8852
1309.2050,0.5837
1309.2465,0.1148
1309.2880,0.1824
1309.3295,0.6804
1309.3711,1.3999
1309.4126,2.0578
1309.4541,2.7575
1309.4956,3.1456
1309.5372,3.1405
1309.5787,2.7473
1309.6202,2.0587
1309.6617,1.6606
1309.7033,1.3576
1309.7448,0.7375
1309.7863,0.2561
1309.8279,0.1083
1309.8694,0.2700
1309.9109,0.8854
1309.9525,2.2375
1309.9940,4.2912
1310.0355,5.7350
1310.0771,5.4546
1310.1186,3.8980
1310.1602,1.9706
1310.2017,0.6043
1310.2432,0.0972
1310.2848,0.0495
1310.3263,0.2401
1310.3679,0.6547
1310.4094,1.2855
1310.4509,2.0671
1310.4925,2.6084
1310.5340,2.9431
1310.5756,3.0964
1310.6171,2.8344
1310.6587,2.2497
1310.7002,1.4207
1310.7418,0.6378
1310.7833,0.2807
1310.8249,0.1517
1310.8664,0.2769
1310.9079,1.0693
1310.9495,3.0458
1310.9911,6.0079
1311.0326,8.2011
1311.0742,8.1272
1311.1157,6.1881
1311.1573,3.5919
1311.1988,1.5014
1311.2404,0.4352
1311.2819,0.1637
1311.3235,0.4897
1311.3650,1.3536
1311.4066,2.4305
1311.4482,3.2470
1311.4897,3.4173
1311.5313,3.2535
1311.5728,2.8282
1311.6144,1.9387
1311.6560,1.0524
1311.6975,0.5093
1311.7391,0.2650
1311.7806,0.2112
1311.8222,0.2680
1311.8638,0.9917
1311.9053,2.8576
1311.9469,5.2229
1311.9885,7.0414
1312.0300,7.4752
1312.0716,6.3587
1312.1132,4.3096
1312.1547,2.1391
1312.1963,0.7300
1312.2379,0.2001
1312.2795,0.0906
1312.3210,0.2486
1312.3626,0.7231
1312.4042,1.5344
1312.4457,2.5197
1312.4873,3.2220
1312.5289,3.6384
1312.5705,3.6198
1312.6120,2.9576
1312.6536,2.1060
1312.6952,1.2618
1312.7368,0.4854
1312.7784,0.1047
1312.8199,0.0965
1312.8615,0.4861
1312.9031,1.4379
1312.9447,2.8588
1312.9863,4.3810
1313.0279,5.0531
1313.0694,4.3794
1313.1110,2.8894
1313.1526,1.3340
1313.1942,0.3724
1313.2358,0.0593
1313.2774,0.0801
1313.3190,0.4398
1313.3605,1.2555
1313.4021,2.4134
1313.4437,3.4819
1313.4853,3.7121
1313.5269,3.3407
1313.5685,2.7049
1313.6101,1.7590
1313.6517,1.0048
1313.6933,0.5835
1313.7349,0.2685
1313.7765,0.1165
1313.8181,0.1788
1313.8597,0.8292
1313.9013,2.4528
1313.9428,4.6328
1313.9844,6.4638
1314.0260,6.8064
1314.0676,5.3631
1314.1092,3.2493
1314.1508,1.4584
1314.1924,0.4186
1314.2340,0.0743
1314.2757,0.1394
1314.3173,0.6847
1314.3589,1.6335
1314.4005,2.4747
1314.4421,3.1031
1314.4837,3.2996
1314.5253,3.1256
1314.5669,2.6110
1314.6085,1.6748
1314.6501,1.0039
1314.6917,0.7703
1314.7333,0.5179
1314.7749,0.2818
1314.8166,0.2477
1314.8582,0.7404
1314.8998,1.7651
1314.9414,2.8030
1314.9830,3.5503
1315.0246,3.5569
1315.0662,2.8320
1315.1078,1.7957
1315.1495,0.7954
1315.1911,0.2082
1315.2327,0.0353
1315.2743,0.1008
1315.3159,0.5451
1315.3576,1.4168
1315.3992,2.3616
1315.4408,3.0835
1315.4824,3.1780
1315.5240,2.8315
1315.5657,2.2832
1315.6073,1.5416
1315.6489,1.0564
1315.6905,0.7057
1315.7322,0.2896
1315.7738,0.0773
1315.8154,0.2587
1315.8571,1.3753
1315.8987,4.2595
1315.9403,9.0087
1315.9819,14.1162
1316.0236,16.1665
1316.0652,13.4500
1316.1068,8.2462
1316.1485,3.5774
1316.1901,1.0128
1316.2317,0.1812
1316.2734,0.0879
1316.3150,0.3974
1316.3566,1.0851
1316.3983,1.9932
1316.4399,2.9184
1316.4815,3.3731
1316.5232,3.3524
1316.5648,3.0410
1316.6065,2.4248
1316.6481,1.9078
1316.6897,1.4380
1316.7314,0.7440
1316.7730,0.2274
1316.8147,0.2441
1316.8563,1.2582
1316.8980,3.7904
1316.9396,7.5191
1316.9813,11.1206
1317.0229,12.1214
1317.0645,9.7670
1317.1062,6.0639
1317.1478,2.8080
1317.1895,0.8344
1317.2311,0.1463
1317.2728,0.1519
1317.3144,0.5687
1317.3561,1.1700
1317.3977,1.7291
1317.4394,2.3414
1317.4811,2.6384
1317.5227,2.7226
1317.5644,2.6938
1317.6060,2.3154
1317.6477,1.8171
1317.6893,1.2494
1317.7310,0.5476
1317.7726,0.1263
1317.8143,0.1258
1317.8560,0.6955
1317.8976,2.1532
1317.9393,4.2704
1317.9809,6.1691
1318.0226,6.6403
1318.0643,5.5228
1318.1059,3.7248
1318.1476,1.8750
1318.1893,0.5838
1318.2309,0.0972
1318.2726,0.0761
1318.3143,0.3782
1318.3559,0.9692
1318.3976,1.7083
1318.4393,2.4940
1318.4809,2.8148
1318.5226,2.7382
1318.5643,2.6194
1318.6060,2.3599
1318.6476,1.9547
1318.6893,1.2985
1318.7310,0.5243
1318.7726,0.1232
1318.8143,0.1684
1318.8560,0.9925
1318.8977,3.5376
1318.9393,8.4319
1318.9810,14.5366
1319.0227,18.0464
1319.0644,16.3279
1319.1061,11.0747
1319.1477,5.3804
1319.1894,1.6554
1319.2311,0.2827
1319.2728,0.0725
1319.3145,0.2805
1319.3561,0.7835
1319.3978,1.5716
1319.4395,2.5829
1319.4812,3.2980
1319.5229,3.5523
1319.5646,3.2383
1319.6063,2.1290
1319.6480,1.0117
1319.6896,0.4989
1319.7313,0.4330
1319.7730,0.4438
1319.8147,0.4607
1319.8564,1.4445
1319.8981,4.0340
1319.9398,7.4240
1319.9815,10.3754
1320.0232,11.2208
1320.0649,9.4143
1320.1066,6.2012
1320.1483,2.9179
1320.1900,0.8339
1320.2317,0.1295
1320.2733,0.0995
1320.3150,0.5143
1320.3567,1.3699
1320.3984,2.3208
1320.4401,3.1159
1320.4818,3.5745
1320.5235,3.8017
1320.5653,3.6087
1320.6070,2.6506
1320.6487,1.5358
1320.6904,0.8015
1320.7321,0.3360
1320.7738,0.1236
1320.8155,0.1241
1320.8572,0.5353
1320.8989,1.8180
1320.9406,4.4094
1320.9823,8.2231
1321.0240,11.3502
1321.0657,11.4076
1321.1074,8.3169
1321.1492,4.1671
1321.1909,1.3342
1321.2326,0.2642
1321.2743,0.1382
1321.3160,0.7163
1321.3577,2.3857
1321.3994,4.9552
1321.4412,6.9576
1321.4829,6.9823
1321.5246,5.8318
1321.5663,4.4948
1321.6080,2.7791
1321.6497,1.3820
1321.6915,0.6923
1321.7332,0.2694
1321.7749,0.0612
1321.8166,0.1192
1321.8584,0.6084
1321.9001,1.8092
1321.9418,3.8350
1321.9835,6.3185
1322.0252,7.7345
1322.0670,7.1404
1322.1087,5.2463
1322.1504,2.9210
1322.1922,1.0684
1322.2339,0.2359
1322.2756,0.1931
1322.3173,0.9331
1322.3591,2.4171
1322.4008,3.8871
1322.4425,4.8906
1322.4843,5.1490
1322.5260,4.7257
1322.5677,3.6709
1322.6095,2.1830
1322.6512,1.2038
1322.6929,0.8099
1322.7347,0.4609
1322.7764,0.2123
1322.8182,0.1781
1322.8599,0.6532
1322.9016,2.0044
1322.9434,4.1656
1322.9851,6.6268
1323.0269,7.9730
1323.0686,7.1154
1323.1103,4.7917
1323.1521,2.2801
1323.1938,0.6624
1323.2356,0.1053
1323.2773,0.0953
1323.3191,0.5248
1323.3608,1.5377
1323.4026,2.8938
1323.4443,4.0296
1323.4861,4.2912
1323.5278,3.8552
1323.5696,3.2475
1323.6113,2.6575
1323.6531,2.2569
1323.6948,1.6301
1323.7366,0.6854
1323.7783,0.1678
1323.8201,0.3329
1323.8618,1.4373
1323.9036,4.0427
1323.9453,8.2277
1323.9871,12.8029
1324.0288,14.9440
1324.0706,13.1277
1324.1124,9.0075
1324.1541,4.7162
1324.1959,1.8347
1324.2376,0.5678
1324.2794,0.2040
1324.3212,0.4335
1324.3629,1.2444
1324.4047,2.4354
1324.4464,3.4875
1324.4882,3.7291
1324.5300,3.3401
1324.5717,2.6972
1324.6135,1.8300
1324.6553,1.1046
1324.6970,0.6632
1324.7388,0.4339
1324.7806,0.3781
1324.8223,0.3410
1324.8641,0.9074
1324.9059,2.6564
1324.9477,5.2621
1324.9894,7.7744
1325.0312,8.8231
1325.0730,7.9980
1325.1148,5.9347
1325.1565,3.3469
1325.1983,1.3425
1325.2401,0.3816
1325.2819,0.1096
1325.3236,0.2226
1325.3654,0.5977
1325.4072,1.1687
1325.4490,1.8433
1325.4908,2.2269
1325.5325,2.2636
1325.5743,2.0337
1325.6161,1.3743
1325.6579,0.6580
1325.6997,0.3088
1325.7414,0.2044
1325.7832,0.1942
1325.8250,0.2583
1325.8668,0.8225
1325.9086,2.2804
1325.9504,4.6442
1325.9922,7.6171
1326.0340,9.7376
1326.0757,9.3689
1326.1175,6.5079
1326.1593,2.9338
1326.2011,0.7607
1326.2429,0.1054
1326.2847,0.0560
1326.3265,0.3036
1326.3683,0.9519
1326.4101,2.0156
1326.4519,3.0091
1326.4937,3.0715
1326.5355,2.5150
1326.5773,2.0774
1326.6191,1.7144
1326.6609,1.3219
1326.7027,0.8741
1326.7445,0.3826
1326.7863,0.1190
1326.8281,0.1076
1326.8699,0.4572
1326.9117,1.4329
1326.9535,3.0996
1326.9953,5.0597
1327.0371,5.9843
1327.0789,5.1288
1327.1207,3.3247
1327.1625,1.5467
1327.2043,0.4454
1327.2461,0.0848
1327.2879,0.1698
1327.3297,0.7162
1327.3715,1.5823
1327.4133,2.2316
1327.4552,2.5401
1327.4970,2.5388
1327.5388,2.5649
1327.5806,2.5244
1327.6224,2.0303
1327.6642,1.5279
1327.7060,1.1953
1327.7479,0.7576
1327.7897,0.3830
1327.8315,0.2218
1327.8733,0.5591
1327.9151,1.7273
1327.9569,3.6385
1327.9988,5.5729
1328.0406,6.1727
1328.0824,4.9543
1328.1242,2.9243
1328.1660,1.1923
1328.2079,0.2978
1328.2497,0.0805
1328.2915,0.2731
1328.3333,0.8878
1328.3752,1.7443
1328.4170,2.5951
1328.4588,3.2669
1328.5006,3.3112
1328.5425,2.9697
1328.5843,2.5218
1328.6261,1.9003
1328.6680,1.3061
1328.7098,0.7665
1328.7516,0.2899
1328.7935,0.1150
1328.8353,0.3934
1328.8771,1.1680
1328.9190,2.1807
1328.9608,3.3404
1329.0026,4.7100
1329.0445,5.3702
1329.0863,4.4979
1329.1281,2.6584
1329.1700,0.9810
1329.2118,0.1922
1329.2537,0.0611
1329.2955,0.3056
1329.3373,1.0942
1329.3792,2.3364
1329.4210,3.4848
1329.4629,4.0242
1329.5047,3.7835
1329.5465,3.3593
1329.5884,2.8107
1329.6302,1.7749
1329.6721,0.7571
1329.7139,0.2215
1329.7558,0.0509
1329.7976,0.0886
1329.8395,0.4714
1329.8813,1.3922
1329.9232,2.4898
1329.9650,3.3089
1330.0069,3.8396
1330.0487,3.6942
1330.0906,2.7205
1330.1324,1.5416
1330.1743,0.6323
1330.2161,0.1643
1330.2580,0.0746
1330.2998,0.3124
1330.3417,0.8751
1330.3836,1.4346
1330.4254,1.8081
1330.4673,2.0723
1330.5091,2.0396
1330.5510,1.9510
1330.5929,1.8859
1330.6347,1.5336
1330.6766,1.1280
1330.7184,0.7766
1330.7603,0.3445
1330.8022,0.1038
1330.8440,0.2160
1330.8859,0.8507
1330.9278,2.0054
1330.9696,3.1954
1331.0115,3.9678
1331.0534,3.7343
1331.0952,2.5197
1331.1371,1.2445
1331.1790,0.4102
1331.2208,0.0763
1331.2627,0.0621
1331.3046,0.2495
1331.3465,0.6813
1331.3883,1.1994
1331.4302,1.6552
1331.4721,2.1087
1331.5140,2.2513
1331.5558,2.0770
1331.5977,1.7356
1331.6396,1.3060
1331.6815,0.9407
1331.7233,0.5675
1331.7652,0.2132
1331.8071,0.0905
1331.8490,0.3626
1331.8909,1.2291
1331.9327,2.4931
1331.9746,3.6334
1332.0165,4.2678
1332.0584,3.7813
1332.1003,2.4139
1332.1422,1.1608
1332.1840,0.3823
1332.2259,0.0720
1332.2678,0.0631
1332.3097,0.2689
1332.3516,0.8081
1332.3935,1.6017
1332.4354,2.3344
1332.4773,2.7458
1332.5191,2.5803
1332.5610,2.2289
1332.6029,1.8893
1332.6448,1.2062
1332.6867,0.4734
1332.7286,0.1364
1332.7705,0.1645
1332.8124,0.3072
1332.8543,0.4548
1332.8962,0.9501
1332.9381,1.7642
1332.9800,2.4555
1333.0219,2.8627
1333.0638,2.6635
1333.1057,1.8182
1333.1476,0.8977
1333.1895,0.2898
1333.2314,0.0623
1333.2733,0.1044
1333.3152,0.3677
1333.3571,0.8282
1333.3990,1.3489
1333.4409,1.9608
1333.4828,2.6337
1333.5247,2.8437
1333.5666,2.5316
1333.6085,1.9764
1333.6504,1.3067
1333.6924,0.8121
1333.7343,0.4881
1333.7762,0.2155
1333.8181,0.1990
1333.8600,0.6401
1333.9019,1.5260
1333.9438,2.3139
1333.9857,2.4063
1334.0277,2.0190
1334.0696,1.4307
1334.1115,0.8608
1334.1534,0.4668
1334.1953,0.1794
1334.2372,0.0441
1334.2792,0.0750
1334.3211,0.2676
1334.3630,0.7156
1334.4049,1.4017
1334.4468,2.1601
1334.4888,2.8227
1334.5307,3.0346
1334.5726,2.8700
1334.6145,2.4246
1334.6564,1.7144
1334.6984,1.0162
1334.7403,0.4825
1334.7822,0.2002
1334.8241,0.2308
1334.8661,0.6404
1334.9080,1.5265
1334.9499,2.3623
1334.9919,2.3894
1335.0338,1.7755
1335.0757,0.9776
1335.1177,0.3349
1335.1596,0.0565
1335.2015,0.0050
1335.2435,0.0153
1335.2854,0.1128
1335.3273,0.5093
1335.3693,1.3897
1335.4112,2.3301
1335.4531,2.6587
1335.4951,2.4905
1335.5370,2.2914
1335.5789,2.2722
1335.6209,2.0237
1335.6628,1.2802
1335.7048,0.6201
1335.7467,0.3101
1335.7886,0.2422
1335.8306,0.5904
1335.8725,1.5780
1335.9145,3.0766
1335.9564,4.1075
1335.9984,3.6618
1336.0403,2.3802
1336.0823,1.2039
1336.1242,0.4055
1336.1662,0.0687
1336.2081,0.0061
1336.2501,0.0262
1336.2920,0.1930
1336.3340,0.7443
1336.3759,1.6778
1336.4179,2.4316
1336.4598,2.6644
1336.5018,2.7056
1336.5437,2.7268
1336.5857,2.7208
1336.6276,2.4979
1336.6696,1.9105
1336.7115,1.2446
1336.7535,0.6202
1336.7955,0.2710
1336.8374,0.4184
1336.8794,1.0922
1336.9213,2.1719
1336.9633,2.9951
1337.0053,2.8870
1337.0472,2.2462
1337.0892,1.5098
1337.1311,0.7386
1337.1731,0.2173
1337.2151,0.0719
1337.2570,0.2534
1337.2990,0.8126
1337.3410,1.6950
1337.3829,2.6285
1337.4249,3.1614
1337.4669,3.1771
1337.5088,2.9136
1337.5508,2.2653
1337.5928,1.5432
1337.6348,1.1350
1337.6767,0.9041
1337.7187,0.7616
1337.7607,0.5453
1337.8026,0.3098
1337.8446,0.5499
1337.8866,1.6219
1337.9286,3.3372
1337.9705,4.7405
1338.0125,4.8041
1338.0545,3.6917
1338.0965,2.1126
1338.1385,0.7837
1338.1804,0.1624
1338.2224,0.0450
1338.2644,0.1995
1338.3064,0.7401
1338.3484,1.7245
1338.3903,2.7665
1338.4323,3.1866
1338.4743,2.8610
1338.5163,2.3549
1338.5583,1.8806
1338.6003,1.5411
1338.6423,1.2213
1338.6842,0.6472
1338.7262,0.1910
1338.7682,0.0967
1338.8102,0.3753
1338.8522,1.1725
1338.8942,2.6676
1338.9362,4.8909
1338.9782,6.6624
1339.0202,6.4985
1339.0622,4.8597
1339.1042,2.8958
1339.1461,1.2472
1339.1881,0.3589
1339.2301,0.0843
1339.2721,0.1042
1339.3141,0.3878
1339.3561,0.9867
1339.3981,1.7309
1339.4401,2.2415
1339.4821,2.4498
1339.5241,2.5804
1339.5661,2.4186
1339.6081,1.9272
1339.6501,1.4147
1339.6921,0.9203
1339.7341,0.4874
1339.7761,0.1862
1339.8182,0.1682
1339.8602,0.7372
1339.9022,2.2653
1339.9442,4.5704
1339.9862,6.4907
1340.0282,6.8634
1340.0702,5.6623
1340.1122,3.3930
1340.1542,1.2659
1340.1962,0.2576
1340.2382,0.0617
1340.2803,0.2206
1340.3223,0.6671
1340.3643,1.2794
1340.4063,1.8826
1340.4483,2.2884
1340.4903,2.3658
1340.5323,2.2645
1340.5744,2.0973
1340.6164,1.8935
1340.6584,1.4612
1340.7004,0.7367
1340.7424,0.2040
1340.7845,0.0460
1340.8265,0.1663
1340.8685,0.8732
1340.9105,3.0042
1340.9525,7.0867
1340.9946,11.6514
1341.0366,13.8893
1341.0786,12.7401
1341.1206,8.9629
1341.1627,4.5835
1341.2047,1.7092
1341.2467,0.4668
1341.2887,0.1569
1341.3308,0.3470
1341.3728,0.8526
1341.4148,1.5340
1341.4569,2.1251
1341.4989,2.4821
1341.5409,2.6261
1341.5830,2.3307
1341.6250,1.6787
1341.6670,0.9810
1341.7091,0.3847
1341.7511,0.0952
1341.7931,0.1079
1341.8352,0.4990
1341.8772,1.5925
1341.9193,3.6486
1341.9613,6.7286
1342.0033,9.5734
1342.0454,10.3157
1342.0874,8.8300
1342.1295,5.8739
1342.1715,2.7478
1342.2135,0.8349
1342.2556,0.2041
1342.2976,0.2881
1342.3397,0.7136
1342.3817,1.1921
1342.4238,1.6509
1342.4658,1.9379
1342.5079,2.0007
1342.5499,1.9643
1342.5920,1.5558
1342.6340,0.9661
1342.6761,0.5352
1342.7181,0.2114
1342.7602,0.0561
1342.8022,0.0999
1342.8443,0.4614
1342.8863,1.3330
1342.9284,2.7564
1342.9704,4.7086
1343.0125,6.1554
1343.0545,6.0313
1343.0966,4.8257
1343.1386,2.9894
1343.1807,1.1877
1343.2228,0.2640
1343.2648,0.0974
1343.3069,0.3630
1343.3489,0.8514
1343.3910,1.2614
1343.4331,1.7400
1343.4751,2.1468
1343.5172,2.0874
1343.5593,1.7989
1343.6013,1.4977
1343.6434,1.2991
1343.6855,1.0578
1343.7275,0.5899
1343.7696,0.1868
1343.8117,0.0702
1343.8537,0.2579
1343.8958,0.8102
1343.9379,1.7684
1343.9799,3.2291
1344.0220,4.7588
1344.0641,5.4945
1344.1061,5.2131
1344.1482,3.7657
1344.1903,1.8085
1344.2324,0.5185
1344.2744,0.1407
1344.3165,0.3788
1344.3586,1.0435
1344.4007,1.8798
1344.4427,2.7052
1344.4848,3.1840
1344.5269,3.1537
1344.5690,2.8567
1344.6111,2.2300
1344.6531,1.4177
1344.6952,0.7303
1344.7373,0.2611
1344.7794,0.0850
1344.8215,0.1044
1344.8636,0.2723
1344.9056,0.8137
1344.9477,1.9027
1344.9898,3.3751
1345.0319,4.3728
1345.0740,4.2015
1345.1161,3.3006
1345.1582,2.0982
1345.2003,0.8921
1345.2423,0.2157
1345.2844,0.0787
1345.3265,0.2834
1345.3686,0.6881
1345.4107,1.0995
1345.4528,1.6315
1345.4949,2.2275
1345.5370,2.6880
1345.5791,2.9001
1345.6212,2.6080
1345.6633,1.9497
1345.7054,1.1661
1345.7475,0.4399
1345.7896,0.1050
1345.8317,0.2302
1345.8738,0.9430
1345.9159,2.1236
1345.9580,3.1700
1346.0001,3.9877
1346.0422,4.2425
1346.0843,3.4237
1346.1264,2.0453
1346.1685,0.8777
1346.2106,0.2426
1346.2527,0.0695
1346.2948,0.2173
1346.3369,0.6439
1346.3790,1.0437
1346.4211,1.2043
1346.4633,1.4764
1346.5054,1.8347
1346.5475,2.1227
1346.5896,2.2480
1346.6317,1.8060
1346.6738,1.1633
1346.7159,0.7995
1346.7580,0.5206
1346.8001,0.3624
1346.8423,0.4274
1346.8844,0.6456
1346.9265,1.1167
1346.9686,1.6741
1347.0107,2.0176
1347.0528,1.7310
1347.0950,0.8522
1347.1371,0.2119
1347.1792,0.0392
1347.2213,0.0666
1347.2635,0.1233
1347.3056,0.1774
1347.3477,0.4321
1347.3898,0.8992
1347.4319,1.3280
1347.4741,1.6066
1347.5162,1.6931
1347.5583,1.7819
1347.6005,2.0127
1347.6426,1.8919
1347.6847,1.3225
1347.7268,0.6632
1347.7690,0.2426
1347.8111,0.1292
1347.8532,0.2094
1347.8954,0.6664
1347.9375,1.6661
1347.9796,2.5301
1348.0218,2.5785
1348.0639,1.8741
1348.1060,0.9160
1348.1482,0.2665
1348.1903,0.0400
1348.2324,0.0097
1348.2746,0.0757
1348.3167,0.3682
1348.3589,0.8869
1348.4010,1.1722
1348.4431,1.0330
1348.4853,1.0280
1348.5274,1.4807
1348.5696,1.9406
1348.6117,1.8810
1348.6538,1.3336
1348.6960,0.8548
1348.7381,0.5200
1348.7803,0.2467
1348.8224,0.2858
1348.8646,0.6725
1348.9067,1.2460
1348.9489,1.8972
1348.9910,2.2573
1349.0332,2.2186
1349.0753,1.7963
1349.1175,1.0341
1349.1596,0.4031
1349.2018,0.1067
1349.2439,0.0179
1349.2861,0.0388
1349.3282,0.2747
1349.3704,1.0241
1349.4125,2.2177
1349.4547,3.3405
1349.4968,4.0868
1349.5390,4.0604
1349.5812,3.2631
1349.6233,2.2493
1349.6655,1.2928
1349.7076,0.6207
1349.7498,0.2683
1349.7920,0.2384
1349.8341,0.6722
1349.8763,1.3286
1349.9185,1.6980
1349.9606,1.8282
1350.0028,1.7893
1350.0449,1.6360
1350.0871,1.2859
1350.1293,0.6587
1350.1714,0.1826
1350.2136,0.0322
1350.2558,0.0538
1350.2980,0.2117
1350.3401,0.5761
1350.3823,1.2112
1350.4245,1.9153
1350.4666,2.3798
1350.5088,2.8749
1350.5510,3.4046
1350.5932,3.4860
1350.6353,2.9823
1350.6775,2.0003
1350.7197,1.1294
1350.7619,0.6221
1350.8040,0.3183
1350.8462,0.2825
1350.8884,0.4430
1350.9306,0.6836
1350.9727,0.9862
1351.0149,1.0927
1351.0571,0.8545
1351.0993,0.4521
1351.1415,0.1443
1351.1837,0.0247
1351.2258,0.0237
1351.2680,0.1310
1351.3102,0.4251
1351.3524,1.0835
1351.3946,2.1400
1351.4368,2.9205
1351.4790,3.1523
1351.5211,3.5179
1351.5633,3.8965
1351.6055,3.6397
1351.6477,2.7841
1351.6899,1.6406
1351.7321,0.8316
1351.7743,0.4256
1351.8165,0.2086
1351.8587,0.3199
1351.9009,0.7415
1351.9431,1.2778
1351.9853,1.8027
1352.0275,1.8151
1352.0697,1.2514
1352.1119,0.5977
1352.1540,0.1811
1352.1962,0.0338
1352.2384,0.0762
1352.2806,0.3981
1352.3228,0.9583
1352.3651,1.3807
1352.4073,1.7314
1352.4495,2.0938
1352.4917,2.3718
1352.5339,2.8742
1352.5761,3.4264
1352.6183,3.6547
1352.6605,3.3734
1352.7027,2.3861
1352.7449,1.2450
1352.7871,0.5127
1352.8293,0.3738
1352.8715,0.8914
1352.9137,1.6506
1352.9559,1.9722
1352.9982,1.7832
1353.0404,1.2007
1353.0826,0.5098
1353.1248,0.1186
1353.1670,0.0140
1353.2092,0.0047
1353.2514,0.0590
1353.2936,0.3370
1353.3359,0.9247
1353.3781,1.5830
1353.4203,2.1296
1353.4625,2.4365
1353.5047,2.5349
1353.5470,2.6900
1353.5892,2.7388
1353.6314,2.5310
1353.6736,2.0374
1353.7158,1.1671
1353.7581,0.4962
1353.8003,0.4068
1353.8425,0.7248
1353.8847,1.4182
1353.9270,2.2508
1353.9692,2.8345
1354.0114,2.8913
1354.0536,2.1775
1354.0959,1.1303
1354.1381,0.3837
1354.1803,0.0836
1354.2226,0.0396
1354.2648,0.0736
1354.3070,0.1695
1354.3493,0.4326
1354.3915,0.9081
1354.4337,1.5037
1354.4760,1.8436
1354.5182,1.8528
1354.5604,1.8923
1354.6027,1.8858
1354.6449,1.6779
1354.6871,1.3115
1354.7294,0.7613
1354.7716,0.3845
1354.8139,0.5747
1354.8561,1.4421
1354.8983,2.7061
1354.9406,3.3752
1354.9828,2.9507
1355.0251,1.9837
1355.0673,0.9861
1355.1096,0.3051
1355.1518,0.0483
1355.1940,0.0094
1355.2363,0.0664
1355.2785,0.3394
1355.3208,0.9047
1355.3630,1.3868
1355.4053,1.5353
1355.4475,1.7862
1355.4898,2.1191
1355.5320,2.0616
1355.5743,1.7984
1355.6165,1.4794
1355.6588,1.0374
1355.7010,0.6947
1355.7433,0.4178
1355.7856,0.1774
1355.8278,0.1889
1355.8701,0.6209
1355.9123,1.4175
1355.9546,2.1287
1355.9968,2.3644
1356.0391,2.0894
1356.0814,1.3488
1356.1236,0.5849
1356.1659,0.1615
1356.2081,0.0516
1356.2504,0.1388
1356.2927,0.2870
1356.3349,0.4689
1356.3772,0.8850
1356.4195,1.4227
1356.4617,1.9304
1356.5040,2.2052
1356.5463,2.1929
1356.5885,2.1518
1356.6308,1.8777
1356.6731,1.3138
1356.7153,0.7600
1356.7576,0.3554
1356.7999,0.4418
1356.8421,1.1868
1356.8844,2.4580
1356.9267,3.9308
1356.9690,4.7764
1357.0112,4.5338
1357.0535,3.3260
1357.0958,1.6953
1357.1381,0.5684
1357.1803,0.1578
1357.2226,0.0506
1357.2649,0.0592
1357.3072,0.2501
1357.3494,0.7047
1357.3917,1.2542
1357.4340,1.6248
1357.4763,1.8132
1357.5186,1.7662
1357.5609,1.5387
1357.6031,1.4551
1357.6454,1.2033
1357.6877,0.6061
1357.7300,0.1914
1357.7723,0.1933
1357.8146,0.5957
1357.8568,1.2816
1357.8991,2.1538
1357.9414,3.1670
1357.9837,3.5415
1358.0260,2.8783
1358.0683,1.8491
1358.1106,0.9121
1358.1529,0.2876
1358.1952,0.0504
1358.2375,0.0399
1358.2798,0.1981
1358.3220,0.5255
1358.3643,0.9890
1358.4066,1.4966
1358.4489,1.6701
1358.4912,1.6309
1358.5335,1.6523
1358.5758,1.6214
1358.6181,1.5792
1358.6604,1.3736
1358.7027,0.9014
1358.7450,0.4518
1358.7873,0.1980
1358.8296,0.2897
1358.8719,0.7682
1358.9142,1.4075
1358.9565,1.9258
1358.9988,2.0467
1359.0412,1.7362
1359.0835,1.1727
1359.1258,0.5381
1359.1681,0.1414
1359.2104,0.0341
1359.2527,0.0952
1359.2950,0.3005
1359.3373,0.5324
1359.3796,0.7685
1359.4219,1.3059
1359.4642,2.0382
1359.5066,2.5669
1359.5489,2.5099
1359.5912,1.9230
1359.6335,1.3566
1359.6758,0.8652
1359.7181,0.4404
1359.7604,0.2140
1359.8028,0.1568
1359.8451,0.5152
1359.8874,1.7372
1359.9297,3.9333
1359.9720,6.3646
1360.0144,7.4230
1360.0567,6.3565
1360.0990,4.0584
1360.1413,1.7724
1360.1837,0.4605
1360.2260,0.0792
1360.2683,0.1322
1360.3106,0.4956
1360.3530,1.0583
1360.3953,1.5343
1360.4376,1.8465
1360.4799,2.0981
1360.5223,2.7043
1360.5646,3.4395
1360.6069,3.4876
1360.6493,2.7721
1360.6916,1.5918
1360.7339,0.5475
1360.7762,0.1089
1360.8186,0.1752
1360.8609,0.8012
1360.9032,2.0359
1360.9456,3.5001
1360.9879,4.6946
1361.0303,4.6035
1361.0726,3.1508
1361.1149,1.5669
1361.1573,0.5184
1361.1996,0.0873
1361.2419,0.0096
1361.2843,0.0504
1361.3266,0.2664
1361.3690,0.6625
1361.4113,1.2067
1361.4537,2.2231
1361.4960,3.8682
1361.5383,5.9556
1361.5807,7.2295
1361.6230,6.3560
1361.6654,4.2827
1361.7077,2.3215
1361.7501,0.9751
1361.7924,0.3311
1361.8348,0.2738
1361.8771,0.8808
1361.9195,1.9511
1361.9618,2.6716
1362.0042,2.6843
1362.0465,2.0869
1362.0889,1.2408
1362.1312,0.5892
1362.1736,0.1982
1362.2159,0.0346
1362.2583,0.0126
1362.3007,0.0856
1362.3430,0.3552
1362.3854,0.8297
1362.4277,1.5973
1362.4701,3.1469
1362.5124,5.5280
1362.5548,8.0631
1362.5972,9.0801
1362.6395,7.4500
1362.6819,4.6253
1362.7243,2.1685
1362.7666,0.6886
1362.8090,0.1987
1362.8513,0.2947
1362.8937,0.7211
1362.9361,1.1127
1362.9784,1.1658
1363.0208,1.0363
1363.0632,0.7840
1363.1055,0.3592
1363.1479,0.0771
1363.1903,0.0084
1363.2327,0.0057
1363.2750,0.0183
1363.3174,0.0869
1363.3598,0.3359
1363.4021,0.7579
1363.4445,1.3158
1363.4869,2.2074
1363.5293,3.2977
1363.5716,4.2159
1363.6140,4.2756
1363.6564,3.1731
1363.6988,1.9063
1363.7412,0.9828
1363.7835,0.3877
1363.8259,0.1882
1363.8683,0.3867
1363.9107,1.0309
1363.9531,1.6645
1363.9954,1.7188
1364.0378,1.4509
1364.0802,1.0540
1364.1226,0.5090
1364.1650,0.1340
1364.2074,0.0248
1364.2498,0.0357
1364.2921,0.0724
1364.3345,0.1616
1364.3769,0.5256
1364.4193,1.1412
1364.4617,1.7117
1364.5041,2.3056
1364.5465,2.9277
1364.5889,3.2816
1364.6313,2.8647
1364.6737,1.6355
1364.7160,0.6520
1364.7584,0.3496
1364.8008,0.4471
1364.8432,0.8024
1364.8856,1.2743
1364.9280,1.7484
1364.9704,1.9113
1365.0128,1.6072
1365.0552,1.1226
1365.0976,0.6571
1365.1400,0.2496
1365.1824,0.0463
1365.2248,0.0225
1365.2672,0.1188
1365.3096,0.3846
1365.3520,0.8735
1365.3944,1.6200
1365.4368,2.4616
1365.4792,3.1971
1365.5217,3.6325
1365.5641,3.3336
1365.6065,2.5536
1365.6489,1.9106
1365.6913,1.4111
1365.7337,1.0373
1365.7761,0.6510
1365.8185,0.3197
1365.8609,0.4649
1365.9033,1.3754
1365.9458,3.0264
1365.9882,4.7470
1366.0306,5.4679
1366.0730,4.8619
1366.1154,3.2311
1366.1578,1.3821
1366.2002,0.3308
1366.2427,0.0740
1366.2851,0.1768
1366.3275,0.4250
1366.3699,0.8559
1366.4123,1.6860
1366.4548,2.5189
1366.4972,3.2109
1366.5396,4.1016
1366.5820,4.7799
1366.6244,4.7878
1366.6669,3.9166
1366.7093,2.3432
1366.7517,0.9795
1366.7941,0.2949
1366.8366,0.1814
1366.8790,0.4237
1366.9214,0.9759
1366.9639,2.0361
1367.0063,3.1716
1367.0487,3.3955
1367.0911,2.6172
1367.1336,1.4228
1367.1760,0.4716
1367.2184,0.0783
1367.2609,0.0143
1367.3033,0.0527
1367.3457,0.1641
1367.3882,0.4342
1367.4306,1.0670
1367.4731,2.3272
1367.5155,4.6521
1367.5579,7.7548
1367.6004,9.7768
1367.6428,9.2863
1367.6852,6.7257
1367.7277,3.5428
1367.7701,1.2860
1367.8126,0.3124
1367.8550,0.1041
1367.8975,0.3198
1367.9399,1.0848
1367.9823,2.4994
1368.0248,3.6699
1368.0672,3.4189
1368.1097,2.1526
1368.1521,0.9457
1368.1946,0.2669
1368.2370,0.0477
1368.2795,0.0774
1368.3219,0.3330
1368.3644,0.7251
1368.4068,1.0731
1368.4493,1.9034
1368.4917,4.0584
1368.5342,7.8161
1368.5766,11.9164
1368.6191,13.6996
1368.6615,12.2313
1368.7040,8.4387
1368.7465,4.0574
1368.7889,1.2308
1368.8314,0.2649
1368.8738,0.2643
1368.9163,0.7094
1368.9587,1.4185
1369.0012,2.2073
1369.0437,2.3666
1369.0861,1.5201
1369.1286,0.5361
1369.1711,0.0952
1369.2135,0.0099
1369.2560,0.0354
1369.2984,0.2172
1369.3409,0.6409
1369.3834,1.0527
1369.4258,1.3469
1369.4683,2.1049
1369.5108,3.4522
1369.5533,4.9867
1369.5957,6.2767
1369.6382,6.4183
1369.6807,5.3431
1369.7231,3.4784
1369.7656,1.4381
1369.8081,0.5233
1369.8506,0.7886
1369.8930,1.5512
1369.9355,2.2337
1369.9780,2.2993
1370.0205,2.0566
1370.0629,1.6601
1370.1054,0.9387
1370.1479,0.3022
1370.1904,0.0536
1370.2328,0.0439
1370.2753,0.1518
1370.3178,0.3747
1370.3603,0.7310
1370.4028,1.1366
1370.4452,1.5282
1370.4877,2.2269
1370.5302,3.1686
1370.5727,3.7042
1370.6152,3.4721
1370.6577,2.5477
1370.7002,1.5599
1370.7426,0.8691
1370.7851,0.5740
1370.8276,0.9368
1370.8701,1.5516
1370.9126,1.8313
1370.9551,1.9344
1370.9976,1.8556
1371.0401,1.5297
1371.0826,0.9731
1371.1251,0.3724
1371.1676,0.0679
1371.2100,0.0221
1371.2525,0.0976
1371.2950,0.2724
1371.3375,0.5703
1371.3800,1.1098
1371.4225,1.6488
1371.4650,1.8941
1371.5075,2.1898
1371.5500,2.4554
1371.5925,2.3894
1371.6350,1.8935
1371.6775,1.0202
1371.7200,0.3665
1371.7625,0.1677
1371.8050,0.3328
1371.8475,0.9401
1371.8901,1.6879
1371.9326,2.0888
1371.9751,2.0863
1372.0176,1.6615
1372.0601,1.1022
1372.1026,0.6304
1372.1451,0.2390
1372.1876,0.0457
1372.2301,0.0394
1372.2726,0.2036
1372.3151,0.5290
1372.3576,0.8038
1372.4002,0.9609
1372.4427,1.1916
1372.4852,1.7652
1372.5277,2.6455
1372.5702,2.9789
1372.6127,2.3805
1372.6553,1.5319
1372.6978,0.8531
1372.7403,0.4628
1372.7828,0.3297
1372.8253,0.5896
1372.8678,1.4638
1372.9104,2.3508
1372.9529,2.4251
1372.9954,1.8354
1373.0379,1.0294
1373.0805,0.3901
1373.1230,0.0977
1373.1655,0.0336
1373.2080,0.1043
1373.2506,0.3242
1373.2931,0.6917
1373.3356,1.0981
1373.3781,1.3826
1373.4207,1.5829
1373.4632,1.6809
1373.5057,1.6897
1373.5483,1.7341
1373.5908,1.6670
1373.6333,1.4712
1373.6759,1.2206
1373.7184,0.7217
1373.7609,0.2810
1373.8035,0.2812
1373.8460,0.7240
1373.8885,1.3606
1373.9311,1.7493
1373.9736,1.7744
1374.0161,1.6793
1374.0587,1.3449
1374.1012,0.8604
1374.1438,0.4506
1374.1863,0.1590
1374.2288,0.0324
1374.2714,0.0679
1374.3139,0.3613
1374.3565,0.9238
1374.3990,1.5056
1374.4416,2.1366
1374.4841,2.7540
1374.5266,3.1238
1374.5692,3.1976
1374.6117,2.6432
1374.6543,1.5648
1374.6968,0.6869
1374.7394,0.2626
1374.7819,0.3250
1374.8245,0.7960
1374.8670,1.4096
1374.9096,1.9786
1374.9521,2.2177
1374.9947,2.0877
1375.0373,1.6933
1375.0798,0.9638
1375.1224,0.3117
1375.1649,0.0498
1375.2075,0.0103
1375.2500,0.0474
1375.2926,0.1878
1375.3351,0.5454
1375.3777,1.0360
1375.4203,1.4021
1375.4628,1.8708
1375.5054,2.5300
1375.5479,2.9659
1375.5905,2.9321
1375.6331,2.3045
1375.6756,1.2717
1375.7182,0.5052
1375.7608,0.1873
1375.8033,0.2649
1375.8459,0.6687
1375.8885,1.1162
1375.9310,1.4094
1375.9736,1.4803
1376.0162,1.2963
1376.0587,0.9258
1376.1013,0.4717
1376.1439,0.1641
1376.1865,0.0495
1376.2290,0.0365
1376.2716,0.1398
1376.3142,0.3887
1376.3567,0.7778
1376.3993,1.2766
1376.4419,1.8533
1376.4845,2.8299
1376.5270,3.9527
1376.5696,4.3239
1376.6122,3.8056
1376.6548,2.7367
1376.6974,1.5878
1376.7399,0.7610
1376.7825,0.2829
1376.8251,0.1896
1376.8677,0.3826
1376.9103,0.6563
1376.9529,0.9173
1376.9954,0.9728
1377.0380,0.7667
1377.0806,0.4515
1377.1232,0.1667
1377.1658,0.0295
1377.2084,0.0027
1377.2510,0.0083
1377.2935,0.0444
1377.3361,0.1336
1377.3787,0.4066
1377.4213,1.1184
1377.4639,2.5338
1377.5065,4.6950
1377.5491,6.3801
1377.5917,6.3023
1377.6343,4.9120
1377.6769,3.0669
1377.7195,1.4369
1377.7621,0.5235
1377.8047,0.3293
1377.8473,0.7277
1377.8899,1.3566
1377.9325,1.7137
1377.9751,1.7527
1378.0176,1.4246
1378.0603,0.7682
1378.1029,0.2363
1378.1455,0.0362
1378.1881,0.0022
1378.2307,0.0022
1378.2733,0.0323
1378.3159,0.1884
1378.3585,0.5824
1378.4011,1.3811
1378.4437,2.8673
1378.4863,5.0050
1378.5289,7.1517
1378.5715,7.8792
1378.6141,6.6287
1378.6567,4.5668
1378.6993,2.5337
1378.7419,0.9846
1378.7846,0.2729
1378.8272,0.2905
1378.8698,0.7729
1378.9124,1.2525
1378.9550,1.3193
1378.9976,1.1190
1379.0402,0.7624
1379.0829,0.3112
1379.1255,0.0581
1379.1681,0.0097
1379.2107,0.0267
1379.2533,0.0567
1379.2960,0.1362
1379.3386,0.4623
1379.3812,1.0160
1379.4238,1.6231
1379.4664,2.3651
1379.5091,3.1860
1379.5517,3.9540
1379.5943,3.8522
1379.6369,2.5939
1379.6796,1.2916
1379.7222,0.5437
1379.7648,0.2434
1379.8074,0.2332
1379.8501,0.4434
1379.8927,0.9333
1379.9353,1.2363
1379.9780,1.0108
1380.0206,0.7281
1380.0632,0.5151
1380.1058,0.2253
1380.1485,0.0437
1380.1911,0.0038
1380.2337,0.0074
1380.2764,0.0530
1380.3190,0.1973
1380.3617,0.4327
1380.4043,0.7165
1380.4469,1.2772
1380.4896,2.2336
1380.5322,3.0838
1380.5748,3.4207
1380.6175,3.0714
1380.6601,2.2125
1380.7028,1.3913
1380.7454,0.7546
1380.7881,0.3811
1380.8307,0.4223
1380.8733,0.6761
1380.9160,0.8792
1380.9586,0.8545
1381.0013,0.5620
1381.0439,0.2821
1381.0866,0.1351
1381.1292,0.0486
1381.1719,0.0097
1381.2145,0.0151
1381.2572,0.0857
1381.2998,0.2502
1381.3425,0.4734
1381.3851,0.7962
1381.4278,1.3609
1381.4704,2.3362
1381.5131,3.4604
1381.5557,3.8082
1381.5984,3.3393
1381.6410,2.4960
1381.6837,1.4728
1381.7264,0.7014
1381.7690,0.3029
1381.8117,0.2102
1381.8543,0.3514
1381.8970,0.5655
1381.9397,0.8891
1381.9823,1.2557
1382.0250,1.3079
1382.0676,0.9780
1382.1103,0.4918
1382.1530,0.1460
1382.1956,0.0226
1382.2383,0.0100
1382.2810,0.0516
1382.3236,0.1611
1382.3663,0.3750
1382.4090,0.8515
1382.4516,1.7496
1382.4943,3.0272
1382.5370,4.2397
1382.5796,4.6496
1382.6223,4.2810
1382.6650,3.3486
1382.7077,1.9945
1382.7503,0.8442
1382.7930,0.2835
1382.8357,0.3250
1382.8783,0.8002
1382.9210,1.3495
1382.9637,1.8506
1383.0064,2.2205
1383.0491,2.0264
1383.0917,1.2999
1383.1344,0.5782
1383.1771,0.1652
1383.2198,0.0285
1383.2625,0.0520
1383.3051,0.2911
1383.3478,0.8114
1383.3905,1.4378
1383.4332,2.2745
1383.4759,3.6886
1383.5186,5.8155
1383.5612,7.8660
1383.6039,7.9069
1383.6466,5.9228
1383.6893,3.3742
1383.7320,1.3035
1383.7747,0.3265
1383.8174,0.1514
1383.8601,0.3316
1383.9027,0.8515
1383.9454,1.6007
1383.9881,2.3300
1384.0308,2.5124
1384.0735,1.8349
1384.1162,0.9246
1384.1589,0.3581
1384.2016,0.1040
1384.2443,0.0361
1384.2870,0.1303
1384.3297,0.4121
1384.3724,0.7558
1384.4151,1.3294
1384.4578,3.2413
1384.5005,6.9064
1384.5432,10.6702
1384.5859,12.1059
1384.6286,10.1460
1384.6713,6.5664
1384.7140,3.3415
1384.7567,1.1369
1384.7994,0.2492
1384.8421,0.2304
1384.8848,0.5354
1384.9275,0.8630
1384.9702,0.9833
1385.0129,1.0211
1385.0556,0.9654
1385.0984,0.6364
1385.1411,0.2757
1385.1838,0.0983
1385.2265,0.0317
1385.2692,0.0275
1385.3119,0.1508
1385.3546,0.5161
1385.3973,1.0705
1385.4400,1.8305
1385.4828,3.1735
1385.5255,4.8004
1385.5682,5.7250
1385.6109,5.3706
1385.6536,3.8196
1385.6963,2.0568
1385.7391,0.8773
1385.7818,0.3774
1385.8245,0.5485
1385.8672,1.0805
1385.9100,1.5443
1385.9527,1.9435
1385.9954,2.1156
1386.0381,1.9493
1386.0808,1.3381
1386.1236,0.5346
1386.1663,0.1184
1386.2090,0.0473
1386.2517,0.0403
1386.2945,0.0398
1386.3372,0.0823
1386.3799,0.3720
1386.4227,1.0665
1386.4654,2.0880
1386.5081,3.2443
1386.5509,3.9099
1386.5936,3.7310
1386.6363,2.9268
1386.6791,1.7364
1386.7218,0.8268
1386.7645,0.5093
1386.8073,0.4544
1386.8500,0.5658
1386.8927,0.6095
1386.9355,0.4887
1386.9782,0.5249
1387.0209,0.6308
1387.0637,0.6195
1387.1064,0.4574
1387.1492,0.2010
1387.1919,0.0700
1387.2346,0.0627
1387.2774,0.0662
1387.3201,0.1413
1387.3629,0.4149
1387.4056,0.9463
1387.4484,1.5748
1387.4911,2.1044
1387.5339,2.4736
1387.5766,2.5031
1387.6194,2.0025
1387.6621,1.2043
1387.7049,0.5405
1387.7476,0.2515
1387.7904,0.2090
1387.8331,0.1713
1387.8759,0.2806
1387.9186,0.5786
1387.9614,0.8914
1388.0041,1.0926
1388.0469,0.9600
1388.0896,0.6207
1388.1324,0.3228
1388.1751,0.1158
1388.2179,0.0250
1388.2607,0.0461
1388.3034,0.2333
1388.3462,0.5941
1388.3889,1.0020
1388.4317,1.5630
1388.4745,2.3198
1388.5172,3.0070
1388.5600,3.3152
1388.6027,2.9412
1388.6455,2.0687
1388.6883,1.1599
1388.7310,0.4677
1388.7738,0.2450
1388.8166,0.3807
1388.8593,0.6035
1388.9021,0.8933
1388.9449,1.0177
1388.9876,0.8703
1389.0304,0.6567
1389.0732,0.3738
1389.1160,0.1705
1389.1587,0.1100
1389.2015,0.0549
1389.2443,0.0134
1389.2870,0.0282
1389.3298,0.1542
1389.3726,0.4337
1389.4154,0.8997
1389.4581,1.7351
1389.5009,2.5935
1389.5437,2.8944
1389.5865,2.9254
1389.6293,2.6941
1389.6720,2.1599
1389.7148,1.4758
1389.7576,0.7243
1389.8004,0.2364
1389.8432,0.1393
1389.8859,0.3550
1389.9287,0.8489
1389.9715,1.3015
1390.0143,1.4225
1390.0571,1.1919
1390.0999,0.6408
1390.1427,0.1862
1390.1854,0.0278
1390.2282,0.0154
1390.2710,0.0719
1390.3138,0.1880
1390.3566,0.4502
1390.3994,1.0622
1390.4422,1.9783
1390.4850,2.9820
1390.5278,3.6074
1390.5706,3.4876
1390.6134,2.9001
1390.6561,2.0500
1390.6989,1.1570
1390.7417,0.5459
1390.7845,0.2840
1390.8273,0.3222
1390.8701,0.4351
1390.9129,0.4648
1390.9557,0.5638
1390.9985,0.6787
1391.0413,0.5856
1391.0841,0.3233
1391.1269,0.1042
1391.1697,0.0200
1391.2125,0.0182
1391.2553,0.0476
1391.2981,0.1451
1391.3410,0.4284
1391.3838,1.0195
1391.4266,1.8643
1391.4694,2.7248
1391.5122,3.6091
1391.5550,3.9668
1391.5978,3.2624
1391.6406,2.1244
1391.6834,1.0613
1391.7262,0.3925
1391.7690,0.3056
1391.8119,0.6026
1391.8547,0.9853
1391.8975,1.1869
1391.9403,1.0825
1391.9831,0.8096
1392.0259,0.4785
1392.0687,0.1763
1392.1116,0.0310
1392.1544,0.0021
1392.1972,0.0007
1392.2400,0.0166
1392.2828,0.1460
1392.3257,0.6167
1392.3685,1.3195
1392.4113,1.8251
1392.4541,2.4062
1392.4969,3.4352
1392.5398,4.4993
1392.5826,4.4448
1392.6254,2.9940
1392.6682,1.4896
1392.7111,0.6346
1392.7539,0.2693
1392.7967,0.1952
1392.8396,0.2929
1392.8824,0.6222
1392.9252,0.9427
1392.9680,0.9321
1393.0109,0.8764
1393.0537,0.8257
1393.0965,0.5057
1393.1394,0.1626
1393.1822,0.0253
1393.2250,0.0056
1393.2679,0.0469
1393.3107,0.2758
1393.3535,0.9466
1393.3964,2.1969
1393.4392,3.9989
1393.4821,5.9508
1393.5249,6.9487
1393.5677,6.4048
1393.6106,4.7524
1393.6534,2.7673
1393.6963,1.4054
1393.7391,0.6868
1393.7819,0.2449
1393.8248,0.1002
1393.8676,0.3142
1393.9105,0.7873
1393.9533,1.0957
1393.9962,1.0215
1394.0390,0.8160
1394.0819,0.5555
1394.1247,0.2296
1394.1676,0.0435
1394.2104,0.0090
1394.2533,0.0305
1394.2961,0.1139
1394.3390,0.4390
1394.3818,1.2689
1394.4247,2.6285
1394.4675,4.5295
1394.5104,6.4433
1394.5532,6.9971
1394.5961,5.9001
1394.6389,3.9292
1394.6818,1.9447
1394.7247,0.7223
1394.7675,0.2580
1394.8104,0.3388
1394.8532,0.6612
1394.8961,0.7818
1394.9390,0.8175
1394.9818,0.8818
1395.0247,0.8218
1395.0675,0.6609
1395.1104,0.4286
1395.1533,0.1688
1395.1961,0.0308
1395.2390,0.0029
1395.2819,0.0129
1395.3247,0.1000
1395.3676,0.4276
1395.4105,1.1681
1395.4533,2.3010
1395.4962,3.6191
1395.5391,4.6050
1395.5819,4.5195
1395.6248,3.4533
1395.6677,2.1197
1395.7106,1.0045
1395.7534,0.4473
1395.7963,0.2952
1395.8392,0.3686
1395.8821,0.6736
1395.9249,0.9433
1395.9678,1.1002
1396.0107,1.1468
1396.0536,0.8823
1396.0964,0.4288
1396.1393,0.1256
1396.1822,0.0224
1396.2251,0.0035
1396.2680,0.0193
1396.3108,0.1267
1396.3537,0.4372
1396.3966,0.9762
1396.4395,1.7753
1396.4824,2.8796
1396.5253,3.9509
1396.5681,4.3267
1396.6110,3.6292
1396.6539,2.4485
1396.6968,1.4250
1396.7397,0.6768
1396.7826,0.3359
1396.8255,0.2488
1396.8684,0.2749
1396.9113,0.3792
1396.9541,0.3417
1396.9970,0.2164
1397.0399,0.1131
1397.0828,0.0391
1397.1257,0.0069
1397.1686,0.0048
1397.2115,0.0329
1397.2544,0.1265
1397.2973,0.2789
1397.3402,0.4776
1397.3831,0.8636
1397.4260,1.5960
1397.4689,2.6367
1397.5118,3.6805
1397.5547,4.2809
1397.5976,3.8397
1397.6405,2.4014
1397.6834,1.1116
1397.7263,0.4882
1397.7692,0.1953
1397.8121,0.1437
1397.8550,0.2936
1397.8979,0.5296
1397.9408,0.7889
1397.9837,0.9294
1398.0266,0.9425
1398.0696,0.7553
1398.1125,0.3928
1398.1554,0.1159
1398.1983,0.0198
1398.2412,0.0154
1398.2841,0.0581
1398.3270,0.2704
1398.3699,0.9039
1398.4128,1.8794
1398.4558,2.9582
1398.4987,4.2047
1398.5416,5.0673
1398.5845,4.7946
1398.6274,3.5847
1398.6703,2.1364
1398.7133,1.0988
1398.7562,0.5499
1398.7991,0.2281
1398.8420,0.1561
1398.8849,0.2468
1398.9279,0.3662
1398.9708,0.5963
1399.0137,0.7816
1399.0566,0.7846
1399.0996,0.5530
1399.1425,0.2208
1399.1854,0.0480
1399.2283,0.0384
1399.2713,0.1259
1399.3142,0.2479
1399.3571,0.5150
1399.4000,1.6262
1399.4430,3.7994
1399.4859,6.2973
1399.5288,8.0974
1399.5718,8.0624
1399.6147,6.3576
1399.6576,3.9047
1399.7006,1.6612
1399.7435,0.4341
1399.7864,0.1460
1399.8294,0.4267
1399.8723,1.1386
1399.9152,1.8847
1399.9582,2.2980
1400.0011,2.3471
1400.0441,1.8210
1400.0870,1.0214
1400.1299,0.4069
1400.1729,0.1100
1400.2158,0.0503
1400.2588,0.0853
1400.3017,0.1971
1400.3447,0.5386
1400.3876,1.3436
1400.4305,2.8765
1400.4735,4.7150
1400.5164,6.0691
1400.5594,6.5381
1400.6023,5.5306
1400.6453,3.4482
1400.6882,1.5944
1400.7312,0.5017
1400.7741,0.1032
1400.8171,0.0645
1400.8600,0.2458
1400.9030,1.0305
1400.9459,2.4119
1400.9889,3.5710
1401.0318,3.9188
1401.0748,3.1359
1401.1178,1.7952
1401.1607,0.7242
1401.2037,0.2192
1401.2466,0.1908
1401.2896,0.3320
1401.3325,0.4482
1401.3755,0.7802
1401.4185,1.5479
1401.4614,2.9199
1401.5044,4.4166
1401.5473,5.1254
1401.5903,4.7401
1401.6333,3.3247
1401.6762,1.6289
1401.7192,0.5457
1401.7622,0.1443
1401.8051,0.1492
1401.8481,0.4346
1401.8911,1.0538
1401.9340,2.0443
1401.9770,2.7946
1402.0200,2.7077
1402.0629,2.0867
1402.1059,1.1940
1402.1489,0.4102
1402.1919,0.0716
1402.2348,0.0374
1402.2778,0.1813
1402.3208,0.4906
1402.3637,0.9154
1402.4067,1.5102
1402.4497,2.2290
1402.4927,2.9208
1402.5357,3.1687
1402.5786,2.6876
1402.6216,1.9784
1402.6646,1.2694
1402.7076,0.6223
1402.7505,0.2562
1402.7935,0.1219
1402.8365,0.2139
1402.8795,0.4920
1402.9225,0.7691
1402.9655,1.0590
1403.0084,1.2663
1403.0514,1.2152
1403.0944,0.9396
1403.1374,0.4802
1403.1804,0.1330
1403.2234,0.0213
1403.2664,0.0401
1403.3094,0.2126
1403.3523,0.5721
1403.3953,1.0437
1403.4383,1.5561
1403.4813,1.9539
1403.5243,2.3002
1403.5673,2.4596
1403.6103,2.1742
1403.6533,1.7295
1403.6963,1.1286
1403.7393,0.4439
1403.7823,0.1162
1403.8253,0.2218
1403.8683,0.6139
1403.9113,0.9964
1403.9543,1.1679
1403.9973,1.2280
1404.0403,1.0733
1404.0833,0.6894
1404.1263,0.3747
1404.1693,0.1612
1404.2123,0.0540
1404.2553,0.0380
1404.2983,0.0735
1404.3413,0.3224
1404.3843,0.9098
1404.4273,1.7132
1404.4703,2.4837
1404.5133,2.9701
1404.5563,3.3056
1404.5993,3.1224
1404.6423,2.0565
1404.6853,0.9358
1404.7284,0.3557
1404.7714,0.2045
1404.8144,0.2191
1404.8574,0.1705
1404.9004,0.1175
1404.9434,0.0989
1404.9864,0.1293
1405.0295,0.1931
1405.0725,0.1852
1405.1155,0.0901
1405.1585,0.0232
1405.2015,0.0051
1405.2445,0.0019
1405.2876,0.0195
1405.3306,0.1402
1405.3736,0.5364
1405.4166,1.2857
1405.4596,2.3054
1405.5027,3.2753
1405.5457,3.7004
1405.5887,3.5619
1405.6317,2.7654
1405.6748,1.4993
1405.7178,0.5708
1405.7608,0.2287
1405.8038,0.2467
1405.8469,0.3236
1405.8899,0.3297
1405.9329,0.5633
1405.9760,0.8876
1406.0190,0.8591
1406.0620,0.5892
1406.1051,0.3126
1406.1481,0.1076
1406.1911,0.0191
1406.2341,0.0113
1406.2772,0.0480
1406.3202,0.1037
1406.3633,0.2446
1406.4063,0.8040
1406.4493,1.9206
1406.4924,3.3402
1406.5354,4.4806
1406.5784,4.4559
1406.6215,3.4530
1406.6645,2.2605
1406.7076,1.1924
1406.7506,0.5021
1406.7936,0.2011
1406.8367,0.1614
1406.8797,0.2773
1406.9228,0.4647
1406.9658,0.7501
1407.0089,0.8440
1407.0519,0.5406
1407.0950,0.2287
1407.1380,0.1183
1407.1811,0.0552
1407.2241,0.0143
1407.2672,0.0414
1407.3102,0.2288
1407.3533,0.6526
1407.3963,1.3793
1407.4394,2.6018
1407.4824,3.8199
1407.5255,4.0223
1407.5685,3.1149
1407.6116,1.9529
1407.6546,1.3114
1407.6977,0.9478
1407.7407,0.4967
1407.7838,0.1803
1407.8269,0.1714
1407.8699,0.4865
1407.9130,0.9862
1407.9560,1.3200
1407.9991,1.4525
1408.0422,1.2652
1408.0852,0.7122
1408.1283,0.2242
1408.1714,0.0354
1408.2144,0.0129
1408.2575,0.0871
1408.3005,0.3788
1408.3436,1.0098
1408.3867,1.9279
1408.4297,3.1007
1408.4728,4.2633
1408.5159,4.5905
1408.5590,3.9428
1408.6020,2.9364
1408.6451,1.7831
1408.6882,0.8021
1408.7312,0.2699
1408.7743,0.1225
1408.8174,0.3163
1408.8605,0.6698
1408.9035,0.8487
1408.9466,0.8934
1408.9897,0.8567
1409.0328,0.8389
1409.0758,0.7080
1409.1189,0.3604
1409.1620,0.0946
1409.2051,0.0254
1409.2482,0.0744
1409.2912,0.1996
1409.3343,0.4362
1409.3774,1.0778
1409.4205,2.2225
1409.4636,3.4638
1409.5066,4.4007
1409.5497,4.4727
1409.5928,3.6661
1409.6359,2.5030
1409.6790,1.2430
1409.7221,0.3678
1409.7652,0.0611
1409.8082,0.0568
1409.8513,0.2370
1409.8944,0.5731
1409.9375,0.9352
1409.9806,1.1537
1410.0237,0.9715
1410.0668,0.5025
1410.1099,0.1736
1410.1530,0.1697
1410.1961,0.3362
1410.2392,0.3487
1410.2823,0.1903
1410.3254,0.2177
1410.3685,0.6726
1410.4116,1.5782
1410.4547,2.6255
1410.4978,3.3014
1410.5409,3.4156
1410.5840,2.9090
1410.6271,2.0411
1410.6702,1.2002
1410.7133,0.5104
1410.7564,0.1620
1410.7995,0.0886
1410.8426,0.0793
1410.8857,0.2172
1410.9288,0.5807
1410.9719,0.9151
1411.0150,0.9095
1411.0581,0.6088
1411.1012,0.3010
1411.1443,0.1015
1411.1874,0.0186
1411.2305,0.0105
1411.2736,0.0632
1411.3168,0.3133
1411.3599,0.8813
1411.4030,1.7519
1411.4461,2.8968
1411.4892,3.7176
1411.5323,3.6129
1411.5754,2.8442
1411.6186,1.7274
1411.6617,0.6942
1411.7048,0.2202
1411.7479,0.1167
1411.7910,0.1808
1411.8341,0.2638
1411.8773,0.2364
1411.9204,0.3503
1411.9635,0.5862
1412.0066,0.5614
1412.0498,0.3211
1412.0929,0.1090
1412.1360,0.0182
1412.1791,0.0019
1412.2223,0.0091
1412.2654,0.0516
1412.3085,0.1685
1412.3516,0.4946
1412.3948,1.1752
1412.4379,2.1734
1412.4810,3.3868
1412.5241,4.0553
1412.5673,3.5281
1412.6104,2.5028
1412.6535,1.5993
1412.6967,0.9194
1412.7398,0.5014
1412.7829,0.2096
1412.8261,0.0935
1412.8692,0.1195
1412.9123,0.1725
1412.9555,0.2835
1412.9986,0.3459
1413.0418,0.2608
1413.0849,0.1439
1413.1280,0.0622
1413.1712,0.0171
1413.2143,0.0038
1413.2575,0.0206
1413.3006,0.1386
1413.3437,0.5379
1413.3869,1.4682
1413.4300,2.8049
1413.4732,3.9297
1413.5163,4.5670
1413.5595,4.3900
1413.6026,3.3226
1413.6458,2.0875
1413.6889,1.0885
1413.7321,0.3802
1413.7752,0.0879
1413.8184,0.1295
1413.8615,0.4232
1413.9047,0.7712
1413.9478,0.9063
1413.9910,0.9784
1414.0341,0.9719
1414.0773,0.7203
1414.1204,0.3919
1414.1636,0.1398
1414.2067,0.0249
1414.2499,0.0109
1414.2930,0.0982
1414.3362,0.5234
1414.3794,1.5748
1414.4225,3.1288
1414.4657,4.5319
1414.5088,5.1664
1414.5520,4.9921
1414.5952,3.8710
1414.6383,2.2562
1414.6815,1.2249
1414.7246,0.7473
1414.7678,0.3711
1414.8110,0.1295
1414.8541,0.0612
1414.8973,0.1529
1414.9405,0.3274
1414.9836,0.4820
1415.0268,0.6497
1415.0700,0.6134
1415.1131,0.3261
1415.1563,0.0911
1415.1995,0.0126
1415.2427,0.0007
1415.2858,0.0101
1415.3290,0.1443
1415.3722,0.8379
1415.4154,2.4109
1415.4585,4.3359
1415.5017,5.7285
1415.5449,5.9259
1415.5881,5.0277
1415.6312,3.4919
1415.6744,1.8681
1415.7176,0.7896
1415.7608,0.3436
1415.8039,0.2242
1415.8471,0.2860
1415.8903,0.4184
1415.9335,0.6342
1415.9767,0.7881
1416.0199,0.6644
1416.0630,0.4616
1416.1062,0.2829
1416.1494,0.1099
1416.1926,0.0203
1416.2358,0.0068
1416.2790,0.0396
1416.3222,0.1891
1416.3653,0.7014
1416.4085,1.8812
1416.4517,3.5111
1416.4949,4.9876
1416.5381,5.7909
1416.5813,5.3476
1416.6245,3.9558
1416.6677,2.3671
1416.7109,1.0426
1416.7541,0.2903
1416.7973,0.0766
1416.8405,0.2037
1416.8837,0.5716
1416.9269,1.0430
1416.9701,1.4683
1417.0133,1.5250
1417.0565,1.1037
1417.0997,0.6803
1417.1429,0.3937
1417.1861,0.1507
1417.2293,0.0294
1417.2725,0.0340
1417.3157,0.1962
1417.3589,0.6400
1417.4021,1.5033
1417.4453,2.7881
1417.4885,3.7611
1417.5317,3.6395
1417.5749,2.6756
1417.6181,1.4783
1417.6613,0.6700
1417.7045,0.3553
1417.7477,0.2047
1417.7909,0.2018
1417.8342,0.4233
1417.8774,0.8050
1417.9206,1.0230
1417.9638,0.7464
1418.0070,0.4370
1418.0502,0.4290
1418.0934,0.3764
1418.1366,0.1797
1418.1799,0.0451
1418.2231,0.0137
1418.2663,0.0202
1418.3095,0.0670
1418.3527,0.2808
1418.3960,0.7369
1418.4392,1.3262
1418.4824,1.8985
1418.5256,2.1498
1418.5688,1.9396
1418.6121,1.4803
1418.6553,0.9257
1418.6985,0.5827
1418.7417,0.4280
1418.7850,0.2464
1418.8282,0.1711
1418.8714,0.2229
1418.9146,0.4802
1418.9579,1.0786
1419.0011,1.6092
1419.0443,1.7009
1419.0876,1.3245
1419.1308,0.6733
1419.1740,0.2074
1419.2172,0.0413
1419.2605,0.0103
1419.3037,0.0430
1419.3469,0.2574
1419.3902,0.9025
1419.4334,1.9394
1419.4767,2.9101
1419.5199,3.3673
1419.5631,3.0733
1419.6064,2.2928
1419.6496,1.4602
1419.6928,0.6687
1419.7361,0.1772
1419.7793,0.0390
1419.8226,0.0694
1419.8658,0.2024
1419.9090,0.5189
1419.9523,1.1003
1419.9955,1.6312
1420.0388,1.6790
1420.0820,1.3521
1420.1253,0.8426
1420.1685,0.3330
1420.2118,0.1177
1420.2550,0.1054
1420.2983,0.0745
1420.3415,0.1581
1420.3848,0.7303
1420.4280,1.9377
1420.4713,3.1301
1420.5145,3.6996
1420.5578,3.7579
1420.6010,3.3753
1420.6443,2.6351
1420.6875,1.7026
1420.7308,0.7643
1420.7740,0.2012
1420.8173,0.0846
1420.8606,0.5593
1420.9038,2.7830
1420.9471,7.9459
1420.9903,14.6480
1421.0336,18.8778
1421.0768,17.5028
1421.1201,12.0327
1421.1634,6.2913
1421.2066,2.3240
1421.2499,0.5260
1421.2932,0.1444
1421.3364,0.4954
1421.3797,1.4826
1421.4230,2.8834
1421.4662,4.2581
1421.5095,4.8167
1421.5528,4.1727
1421.5960,2.9724
1421.6393,1.6573
1421.6826,0.5778
1421.7258,0.0988
1421.7691,0.0151
1421.8124,0.0859
1421.8556,0.5477
1421.8989,2.2749
1421.9422,5.9311
1421.9855,10.0335
1422.0287,12.0324
1422.0720,11.1158
1422.1153,7.9675
1422.1586,4.2899
1422.2018,1.6862
1422.2451,0.4666
1422.2884,0.1909
1422.3317,0.3740
1422.3750,0.9805
1422.4182,2.2390
1422.4615,3.8009
1422.5048,5.0695
1422.5481,5.1993
1422.5914,3.9516
1422.6347,2.3693
1422.6779,1.1601
1422.7212,0.3861
1422.7645,0.0857
1422.8078,0.1550
1422.8511,0.5734
1422.8944,1.3956
1422.9377,2.7758
1422.9810,4.7318
1423.0242,5.9704
1423.0675,5.3221
1423.1108,3.5670
1423.1541,1.7718
1423.1974,0.5667
1423.2407,0.1021
1423.2840,0.0576
1423.3273,0.2876
1423.3706,0.8868
1423.4139,2.0412
1423.4572,3.5900
1423.5005,4.5726
1423.5438,4.6725
1423.5871,3.9480
1423.6304,2.6146
1423.6737,1.4168
1423.7170,0.6623
1423.7603,0.2191
1423.8036,0.0574
1423.8469,0.2755
1423.8902,1.6287
1423.9335,5.1663
1423.9768,10.6058
1424.0201,15.8154
1424.0634,17.5300
1424.1067,14.6617
1424.1500,9.5184
1424.1933,4.5810
1424.2366,1.4501
1424.2799,0.2731
1424.3232,0.1100
1424.3666,0.4731
1424.4099,1.2931
1424.4532,2.3642
1424.4965,3.2383
1424.5398,3.1838
1424.5831,2.5667
1424.6264,1.9223
1424.6697,1.1860
1424.7131,0.5119
1424.7564,0.1410
1424.7997,0.0407
1424.8430,0.0964
1424.8863,0.5409
1424.9296,2.1904
1424.9730,5.3495
1425.0163,8.7095
1425.0596,10.1665
1425.1029,8.3840
1425.1463,4.8503
1425.1896,2.0320
1425.2329,0.5934
1425.2762,0.1727
1425.3195,0.3206
1425.3629,0.9028
1425.4062,1.9416
1425.4495,2.8608
1425.4929,3.1590
1425.5362,3.0268
1425.5795,2.3314
1425.6228,1.4424
1425.6662,0.7628
1425.7095,0.2767
1425.7528,0.0621
1425.7962,0.0985
1425.8395,0.3452
1425.8828,0.7391
1425.9262,1.3770
1425.9695,2.7470
1426.0128,4.3159
1426.0562,4.6235
1426.0995,3.5539
1426.1428,1.9480
1426.1862,0.6754
1426.2295,0.1429
1426.2729,0.0536
1426.3162,0.2050
1426.3595,0.7462
1426.4029,1.7528
1426.4462,2.9103
1426.4896,3.5255
1426.5329,3.4318
1426.5763,3.0635
1426.6196,2.1374
1426.6629,1.0021
1426.7063,0.3245
1426.7496,0.0895
1426.7930,0.0962
1426.8363,0.2299
1426.8797,0.4618
1426.9230,0.7953
1426.9664,1.2073
1427.0097,1.8350
1427.0531,2.2211
1427.0964,1.8013
1427.1398,1.0444
1427.1831,0.4702
1427.2265,0.1461
1427.2698,0.0513
1427.3132,0.2267
1427.3566,0.9159
1427.3999,2.0482
1427.4433,3.0033
1427.4866,3.5379
1427.5300,3.5651
1427.5733,3.0519
1427.6167,2.1856
1427.6601,1.1486
1427.7034,0.4051
1427.7468,0.1076
1427.7902,0.0439
1427.8335,0.1196
1427.8769,0.3070
1427.9202,0.5267
1427.9636,0.7886
1428.0070,1.1330
1428.0503,1.4403
1428.0937,1.3362
1428.1371,0.7698
1428.1804,0.2475
1428.2238,0.0532
1428.2672,0.0892
1428.3106,0.3048
1428.3539,0.9115
1428.3973,2.1430
1428.4407,3.4834
1428.4840,4.1859
1428.5274,4.0939
1428.5708,3.1954
1428.6142,1.9080
1428.6575,0.8691
1428.7009,0.2797
1428.7443,0.0963
1428.7877,0.1124
1428.8310,0.1960
1428.8744,0.4265
1428.9178,0.7095
1428.9612,1.0201
1429.0046,1.4396
1429.0479,1.6493
1429.0913,1.4879
1429.1347,1.0398
1429.1781,0.4841
1429.2215,0.1314
1429.2649,0.0304
1429.3082,0.1036
1429.3516,0.5881
1429.3950,1.8875
1429.4384,3.8031
1429.4818,5.1715
1429.5252,5.0597
1429.5686,3.9427
1429.6120,2.4688
1429.6554,1.1394
1429.6987,0.3822
1429.7421,0.1240
1429.7855,0.1787
1429.8289,0.3915
1429.8723,0.6656
1429.9157,1.0940
1429.9591,1.3694
1430.0025,1.3124
1430.0459,1.3433
1430.0893,1.3824
1430.1327,1.0564
1430.1761,0.5258
1430.2195,0.1564
1430.2629,0.0371
1430.3063,0.1341
1430.3497,0.7034
1430.3931,2.0287
1430.4365,3.6759
1430.4799,4.7354
1430.5233,4.6340
1430.5667,3.6828
1430.6101,2.5527
1430.6535,1.4689
1430.6969,0.5657
1430.7403,0.1256
1430.7837,0.0889
1430.8272,0.3442
1430.8706,0.7264
1430.9140,0.9310
1430.9574,1.1079
1431.0008,1.3250
1431.0442,1.3835
1431.0876,1.2503
1431.1310,0.8277
1431.1744,0.3356
1431.2179,0.0779
1431.2613,0.0350
1431.3047,0.1584
1431.3481,0.5406
1431.3915,1.4503
1431.4349,2.9727
1431.4784,4.2869
1431.5218,4.5740
1431.5652,3.7250
1431.6086,2.2569
1431.6520,1.0571
1431.6955,0.3730
1431.7389,0.0822
1431.7823,0.0226
1431.8257,0.0904
1431.8692,0.3090
1431.9126,0.6220
1431.9560,0.9591
1431.9994,1.3084
1432.0429,1.2976
1432.0863,0.8268
1432.1297,0.4117
1432.1731,0.2044
1432.2166,0.0763
1432.2600,0.0427
1432.3034,0.2012
1432.3469,0.7064
1432.3903,1.5243
1432.4337,2.3971
1432.4772,3.0417
1432.5206,3.1608
1432.5640,2.8563
1432.6075,2.1550
1432.6509,1.1091
1432.6943,0.3924
1432.7378,0.1409
1432.7812,0.1869
1432.8247,0.3626
1432.8681,0.4455
1432.9115,0.6274
1432.9550,1.0328
1432.9984,1.2790
1433.0419,1.1073
1433.0853,0.6424
1433.1287,0.2693
1433.1722,0.1375
1433.2156,0.0651
1433.2591,0.0235
1433.3025,0.0807
1433.3460,0.3684
1433.3894,1.1313
1433.4329,2.3363
1433.4763,3.3345
1433.5198,3.4106
1433.5632,2.6313
1433.6067,1.8223
1433.6501,1.2007
1433.6936,0.5733
1433.7370,0.1736
1433.7805,0.0658
1433.8239,0.0876
1433.8674,0.2143
1433.9108,0.4700
1433.9543,0.8181
1433.9977,0.9628
1434.0412,0.6855
1434.0847,0.3338
1434.1281,0.1438
1434.1716,0.0485
1434.2150,0.0117
1434.2585,0.0470
1434.3020,0.2698
1434.3454,0.7879
1434.3889,1.5234
1434.4324,2.2890
1434.4758,2.7272
1434.5193,2.7375
1434.5627,2.3547
1434.6062,1.5387
1434.6497,0.8057
1434.6931,0.4474
1434.7366,0.2171
1434.7801,0.0735
1434.8235,0.0491
1434.8670,0.1515
1434.9105,0.3003
1434.9540,0.3741
1434.9974,0.4644
1435.0409,0.4509
1435.0844,0.2384
1435.1279,0.0657
1435.1713,0.0122
1435.2148,0.0114
1435.2583,0.0714
1435.3018,0.2719
1435.3452,0.6576
1435.3887,1.1888
1435.4322,1.9031
1435.4757,2.7988
1435.5191,3.3473
1435.5626,3.0179
1435.6061,2.0859
1435.6496,1.0954
1435.6931,0.4693
1435.7366,0.2243
1435.7800,0.1000
1435.8235,0.0509
1435.8670,0.0778
1435.9105,0.2097
1435.9540,0.5106
1435.9975,0.7778
1436.0409,0.8042
1436.0844,0.6141
1436.1279,0.3043
1436.1714,0.0832
1436.2149,0.0116
1436.2584,0.0095
1436.3019,0.1095
1436.3454,0.6105
1436.3889,1.7398
1436.4324,2.9545
1436.4759,3.5862
1436.5194,3.5598
1436.5629,2.8187
1436.6063,1.6720
1436.6498,0.7646
1436.6933,0.3356
1436.7368,0.1798
1436.7803,0.1146
1436.8238,0.1470
1436.8673,0.3798
1436.9108,0.7814
1436.9543,1.2722
1436.9978,1.6849
1437.0413,1.5448
1437.0848,0.8936
1437.1284,0.3168
1437.1719,0.0752
1437.2154,0.0530
1437.2589,0.1090
1437.3024,0.2856
1437.3459,0.8963
1437.3894,2.2401
1437.4329,4.0543
1437.4764,5.0312
1437.5199,4.5298
1437.5634,3.5073
1437.6069,2.3890
1437.6504,1.3078
1437.6940,0.5470
1437.7375,0.1902
1437.7810,0.2316
1437.8245,0.5636
1437.8680,1.0330
1437.9115,1.5727
1437.9550,1.8295
1437.9986,1.6829
1438.0421,1.4207
1438.0856,0.9439
1438.1291,0.4067
1438.1726,0.1054
1438.2162,0.0187
1438.2597,0.0283
1438.3032,0.1430
1438.3467,0.6679
1438.3903,1.8862
1438.4338,3.3620
1438.4773,4.3750
1438.5208,4.3589
1438.5643,3.4112
1438.6079,2.2915
1438.6514,1.2299
1438.6949,0.4171
1438.7385,0.0799
1438.7820,0.0551
1438.8255,0.2040
1438.8690,0.4888
1438.9126,0.8438
1438.9561,1.2620
1438.9996,1.5111
1439.0432,1.3489
1439.0867,0.9116
1439.1302,0.4018
1439.1738,0.1172
1439.2173,0.0581
1439.2608,0.0630
1439.3044,0.2529
1439.3479,0.9560
1439.3915,2.3618
1439.4350,3.8417
1439.4785,4.3444
1439.5221,3.9743
1439.5656,3.1441
1439.6092,1.9501
1439.6527,0.8997
1439.6962,0.3122
1439.7398,0.1133
1439.7833,0.0836
1439.8269,0.1448
1439.8704,0.6625
1439.9140,2.0356
1439.9575,4.0184
1440.0011,5.8165
1440.0446,6.3084
1440.0882,5.1250
1440.1317,3.2358
1440.1753,1.5023
1440.2188,0.4382
1440.2624,0.1070
1440.3059,0.2841
1440.3495,0.9709
1440.3930,2.0158
1440.4366,2.9587
1440.4801,3.3750
1440.5237,3.0396
1440.5672,2.4291
1440.6108,1.7941
1440.6544,1.0088
1440.6979,0.3693
1440.7415,0.0949
1440.7850,0.0885
1440.8286,0.2581
1440.8722,0.6559
1440.9157,1.4990
1440.9593,2.5492
1441.0028,3.0307
1441.0464,2.8198
1441.0900,2.1583
1441.1335,1.3505
1441.1771,0.7153
1441.2207,0.2660
1441.2642,0.0788
1441.3078,0.1852
1441.3514,0.5363
1441.3949,1.0772
1441.4385,1.6495
1441.4821,2.0773
1441.5256,2.3380
1441.5692,2.0995
1441.6128,1.5969
1441.6564,1.1513
1441.6999,0.6027
1441.7435,0.1760
1441.7871,0.1042
1441.8307,1.1730
1441.8742,7.5272
1441.9178,25.6526
1441.9614,54.9473
1442.0050,82.6176
1442.0485,92.9028
1442.0921,81.0556
1442.1357,54.8964
1442.1793,27.6185
1442.2229,9.5839
1442.2664,2.0997
1442.3100,0.3822
1442.3536,0.8186
1442.3972,2.5320
1442.4408,4.8489
1442.4844,6.1253
1442.5279,5.1721
1442.5715,3.0429
1442.6151,1.2681
1442.6587,0.3429
1442.7023,0.0500
1442.7459,0.0056
1442.7895,0.0811
1442.8331,0.9011
1442.8766,4.9681
1442.9202,15.4383
1442.9638,31.8216
1443.0074,48.4287
1443.0510,55.7846
1443.0946,49.1359
1443.1382,33.9959
1443.1818,17.8680
1443.2254,6.3660
1443.2690,1.3608
1443.3126,0.2693
1443.3562,0.6270
1443.3998,1.5336
1443.4434,2.4878
1443.4870,3.4358
1443.5306,3.5409
1443.5742,2.4055
1443.6178,1.2133
1443.6614,0.4341
1443.7050,0.0779
1443.7486,0.0167
1443.7922,0.1674
1443.8358,1.0361
1443.8794,3.4739
1443.9230,8.4232
1443.9666,15.9281
1444.0102,23.0110
1444.0539,25.9122
1444.0975,22.3027
1444.1411,13.9614
1444.1847,6.3837
1444.2283,2.1474
1444.2719,0.5012
1444.3155,0.2407
1444.3591,0.8960
1444.4027,2.4248
1444.4464,3.8419
1444.4900,3.9698
1444.5336,3.2305
1444.5772,2.2009
1444.6208,1.0822
1444.6644,0.4509
1444.7081,0.1758
1444.7517,0.0746
1444.7953,0.1541
1444.8389,0.3529
1444.8825,0.9171
1444.9262,2.3578
1444.9698,4.7604
1445.0134,7.2710
1445.0570,7.9024
1445.1007,6.2178
1445.1443,3.6095
1445.1879,1.3874
1445.2315,0.3117
1445.2752,0.1526
1445.3188,0.6679
1445.3624,1.8596
1445.4060,3.2544
1445.4497,4.4828
1445.4933,5.0449
1445.5369,4.3128
1445.5806,2.8634
1445.6242,1.5243
1445.6678,0.5393
1445.7115,0.0941
1445.7551,0.0078
1445.7987,0.0153
1445.8424,0.1515
1445.8860,0.9767
1445.9296,3.6853
1445.9733,8.4709
1446.0169,13.2561
1446.0606,15.3078
1446.1042,13.2275
1446.1478,8.7954
1446.1915,4.4956
1446.2351,1.5684
1446.2788,0.3592
1446.3224,0.4014
1446.3661,1.4531
1446.4097,3.0788
1446.4533,4.1091
1446.4970,4.2740
1446.5406,3.7076
1446.5843,2.3818
1446.6279,1.0185
1446.6716,0.2812
1446.7152,0.1031
1446.7589,0.1121
1446.8025,0.0765
1446.8462,0.1435
1446.8898,0.7944
1446.9335,2.8297
1446.9771,6.4425
1447.0208,9.7453
1447.0644,10.3231
1447.1081,8.2695
1447.1517,5.0457
1447.1954,2.3184
1447.2391,0.8606
1447.2827,0.3402
1447.3264,0.5958
1447.3700,1.5052
1447.4137,2.6258
1447.4574,3.5315
1447.5010,3.7091
1447.5447,3.3863
1447.5883,2.6621
1447.6320,1.3886
1447.6757,0.3983
1447.7193,0.0929
1447.7630,0.1864
1447.8067,0.3781
1447.8503,0.4845
1447.8940,0.9547
1447.9377,2.2603
1447.9813,3.9890
1448.0250,5.3347
1448.0687,5.6451
1448.1123,4.8096
1448.1560,3.2546
1448.1997,1.4880
1448.2433,0.3956
1448.2870,0.1600
1448.3307,0.5188
1448.3744,1.4029
1448.4180,2.3599
1448.4617,2.8043
1448.5054,2.6835
1448.5491,2.0477
1448.5927,1.2826
1448.6364,0.7012
1448.6801,0.2736
1448.7238,0.0980
1448.7675,0.0886
1448.8111,0.0653
1448.8548,0.1620
1448.8985,0.9301
1448.9422,3.1188
1448.9859,6.4914
1449.0296,9.6774
1449.0732,11.1835
1449.1169,9.8560
1449.1606,6.3626
1449.2043,2.9266
1449.2480,0.8741
1449.2917,0.1732
1449.3354,0.2002
1449.3790,0.6368
1449.4227,1.4385
1449.4664,2.1972
1449.5101,2.4180
1449.5538,2.1407
1449.5975,1.5214
1449.6412,0.8939
1449.6849,0.4782
1449.7286,0.1826
1449.7723,0.0428
1449.8160,0.1500
1449.8597,0.9772
1449.9034,3.4501
1449.9471,7.9841
1449.9908,13.4518
1450.0345,16.7250
1450.0782,15.5085
1450.1219,11.1691
1450.1656,6.1932
1450.2093,2.4410
1450.2530,0.6139
1450.2967,0.1376
1450.3404,0.3220
1450.3841,0.9309
1450.4278,1.9103
1450.4715,3.1022
1450.5152,3.5020
1450.5589,2.5604
1450.6026,1.3425
1450.6463,0.5351
1450.6900,0.1830
1450.7337,0.1074
1450.7774,0.0727
1450.8212,0.1742
1450.8649,0.8274
1450.9086,2.6110
1450.9523,5.2815
1450.9960,7.4890
1451.0397,8.3054
1451.0834,7.1846
1451.1271,4.5493
1451.1709,2.1346
1451.2146,0.7223
1451.2583,0.1634
1451.3020,0.1561
1451.3457,0.7008
1451.3894,1.9970
1451.4332,3.5031
1451.4769,4.2469
1451.5206,4.0527
1451.5643,3.0229
1451.6081,1.5524
1451.6518,0.5428
1451.6955,0.1378
1451.7392,0.0256
1451.7830,0.0507
1451.8267,0.2805
1451.8704,0.8191
1451.9141,1.4025
1451.9579,1.9314
1452.0016,2.6659
1452.0453,3.1170
1452.0890,2.7166
1452.1328,1.6285
1452.1765,0.5757
1452.2202,0.1035
1452.2640,0.0849
1452.3077,0.4515
1452.3514,1.2790
1452.3952,2.3537
1452.4389,3.3870
1452.4826,3.7385
1452.5264,3.1217
1452.5701,2.2375
1452.6139,1.3861
1452.6576,0.6295
1452.7013,0.2361
1452.7451,0.0865
1452.7888,0.0511
1452.8326,0.0987
1452.8763,0.1652
1452.9200,0.3063
1452.9638,0.5896
1453.0075,0.8849
1453.0513,0.9730
1453.0950,0.6561
1453.1388,0.2589
1453.1825,0.0805
1453.2263,0.0397
1453.2700,0.1068
1453.3137,0.4107
1453.3575,1.2122
1453.4012,2.4606
1453.4450,3.3293
1453.4887,3.2663
1453.5325,2.5004
1453.5763,1.6574
1453.6200,1.2185
1453.6638,0.8332
1453.7075,0.3569
1453.7513,0.1338
1453.7950,0.1644
1453.8388,0.2744
1453.8825,0.5032
1453.9263,0.8885
1453.9701,1.3157
1454.0138,1.5167
1454.0576,1.2711
1454.1013,0.8035
1454.1451,0.3555
1454.1889,0.0928
1454.2326,0.0251
1454.2764,0.1145
1454.3201,0.5348
1454.3639,1.4591
1454.4077,2.5786
1454.4514,3.2365
1454.4952,3.2655
1454.5390,3.1485
1454.5827,2.7925
1454.6265,1.8699
1454.6703,0.8618
1454.7140,0.2628
1454.7578,0.0950
1454.8016,0.1294
1454.8454,0.2095
1454.8891,0.4043
1454.9329,0.7331
1454.9767,1.1134
1455.0204,1.4173
1455.0642,1.3360
1455.1080,0.8293
1455.1518,0.3553
1455.1955,0.1155
1455.2393,0.0814
1455.2831,0.2360
1455.3269,0.6110
1455.3707,1.2515
1455.4144,1.9319
1455.4582,2.3306
1455.5020,2.4405
1455.5458,2.2190
1455.5896,1.7563
1455.6333,1.1687
1455.6771,0.5387
1455.7209,0.1433
1455.7647,0.0321
1455.8085,0.0710
1455.8523,0.1944
1455.8961,0.4524
1455.9398,0.9892
1455.9836,1.5089
1456.0274,1.5001
1456.0712,1.1532
1456.1150,0.8053
1456.1588,0.5174
1456.2026,0.3122
1456.2464,0.1438
1456.2902,0.1309
1456.3340,0.4164
1456.3778,0.9892
1456.4216,1.6506
1456.4654,2.1303
1456.5091,2.2566
1456.5529,2.0056
1456.5967,1.3845
1456.6405,0.6625
1456.6843,0.2039
1456.7281,0.0385
1456.7719,0.0058
1456.8157,0.0190
1456.8595,0.1042
1456.9033,0.3022
1456.9471,0.6256
1456.9910,1.0953
1457.0348,1.4207
1457.0786,1.2669
1457.1224,0.8978
1457.1662,0.5423
1457.2100,0.2146
1457.2538,0.0858
1457.2976,0.2976
1457.3414,0.9109
1457.3852,1.6499
1457.4290,2.1782
1457.4728,2.5857
1457.5166,2.7067
1457.5605,2.2222
1457.6043,1.3591
1457.6481,0.5564
1457.6919,0.1312
1457.7357,0.0204
1457.7795,0.0716
1457.8233,0.4982
1457.8672,1.9494
1457.9110,5.0506
1457.9548,9.0347
1457.9986,11.5251
1458.0424,11.1464
1458.0863,8.2000
1458.1301,4.3199
1458.1739,1.5338
1458.2177,0.3500
1458.2615,0.1080
1458.3054,0.3856
1458.3492,1.1218
1458.3930,2.0194
1458.4368,2.5731
1458.4807,2.5933
1458.5245,2.2737
1458.5683,1.5226
1458.6121,0.7055
1458.6560,0.3069
1458.6998,0.1447
1458.7436,0.0547
1458.7875,0.0828
1458.8313,0.4575
1458.8751,1.6368
1458.9190,3.4687
1458.9628,5.1128
1459.0066,5.9214
1459.0505,5.3028
1459.0943,3.7069
1459.1381,2.0081
1459.1820,0.7051
1459.2258,0.1437
1459.2696,0.1080
1459.3135,0.3837
1459.3573,1.0586
1459.4012,2.0311
1459.4450,2.8691
1459.4888,2.9886
1459.5327,2.3639
1459.5765,1.5737
1459.6204,0.8764
1459.6642,0.3176
1459.7081,0.0607
1459.7519,0.0492
1459.7957,0.2218
1459.8396,0.6733
1459.8834,1.5800
1459.9273,3.1831
1459.9711,5.1107
1460.0150,6.2271
1460.0588,5.8168
1460.1027,4.0982
1460.1465,2.1832
1460.1904,0.9043
1460.2342,0.2959
1460.2781,0.2438
1460.3219,0.6392
1460.3658,1.4643
1460.4097,2.5827
1460.4535,3.3975
1460.4974,3.6541
1460.5412,3.1555
1460.5851,1.9382
1460.6289,0.8357
1460.6728,0.2877
1460.7167,0.1395
1460.7605,0.1303
1460.8044,0.1065
1460.8482,0.2503
1460.8921,0.7848
1460.9360,1.6913
1460.9798,2.6633
1461.0237,3.0829
1461.0676,2.6513
1461.1114,1.7350
1461.1553,0.7558
1461.1992,0.1892
1461.2430,0.0654
1461.2869,0.2513
1461.3308,0.9264
1461.3746,2.0592
1461.4185,3.2473
1461.4624,3.8978
1461.5062,3.3374
1461.5501,2.2420
1461.5940,1.3555
1461.6379,0.6004
1461.6817,0.1480
1461.7256,0.0232
1461.7695,0.0266
1461.8134,0.0807
1461.8572,0.3574
1461.9011,1.4835
1461.9450,4.0952
1461.9889,7.7754
1462.0327,10.7173
1462.0766,10.7847
1462.1205,7.7898
1462.1644,4.0382
1462.2083,1.3973
1462.2522,0.2803
1462.2960,0.0962
1462.3399,0.4398
1462.3838,1.4007
1462.4277,2.5850
1462.4716,3.2475
1462.5155,3.1425
1462.5594,2.3339
1462.6032,1.4028
1462.6471,0.7492
1462.6910,0.2812
1462.7349,0.0525
1462.7788,0.0237
1462.8227,0.1272
1462.8666,0.4844
1462.9105,1.5269
1462.9544,3.7724
1462.9983,6.4331
1463.0422,7.7754
1463.0860,7.2138
1463.1299,5.1428
1463.1738,2.7100
1463.2177,1.0461
1463.2616,0.2859
1463.3055,0.1080
1463.3494,0.3125
1463.3933,0.9259
1463.4372,1.7687
1463.4811,2.1507
1463.5250,1.8497
1463.5689,1.3602
1463.6128,0.8489
1463.6567,0.4322
1463.7006,0.1955
1463.7446,0.1117
1463.7885,0.2711
1463.8324,0.6465
1463.8763,1.1337
1463.9202,1.8528
1463.9641,2.7569
1464.0080,3.5917
1464.0519,3.5417
1464.0958,2.4866
1464.1397,1.4099
1464.1836,0.6863
1464.2276,0.2317
1464.2715,0.0947
1464.3154,0.3142
1464.3593,0.8250
1464.4032,1.2417
1464.4471,1.4030
1464.4910,1.5925
1464.5350,1.6422
1464.5789,1.3109
1464.6228,0.8507
1464.6667,0.4343
1464.7106,0.1408
1464.7545,0.0240
1464.7985,0.0208
1464.8424,0.1545
1464.8863,0.7244
1464.9302,2.2641
1464.9742,4.8066
1465.0181,7.3095
1465.0620,8.5235
1465.1059,7.5789
1465.1499,4.9313
1465.1938,2.3933
1465.2377,0.8985
1465.2816,0.2727
1465.3256,0.2758
1465.3695,0.7897
1465.4134,1.5624
1465.4574,2.1262
1465.5013,2.2655
1465.5452,2.1568
1465.5892,1.6888
1465.6331,0.8885
1465.6770,0.3034
1465.7210,0.0727
1465.7649,0.0172
1465.8088,0.1120
1465.8528,0.7392
1465.8967,2.5095
1465.9406,5.1219
1465.9846,7.3633
1466.0285,8.2168
1466.0725,7.1995
1466.1164,5.1178
1466.1603,2.8589
1466.2043,1.0484
1466.2482,0.2132
1466.2922,0.1220
1466.3361,0.5888
1466.3801,1.6110
1466.4240,2.6505
1466.4679,3.2027
1466.5119,3.0636
1466.5558,2.3097
1466.5998,1.4231
1466.6437,0.7015
1466.6877,0.2277
1466.7316,0.0381
1466.7756,0.0160
1466.8195,0.1293
1466.8635,0.6626
1466.9074,2.0060
1466.9514,3.8763
1466.9953,5.1053
1467.0393,5.0405
1467.0833,4.1100
1467.1272,2.6641
1467.1712,1.2294
1467.2151,0.3619
1467.2591,0.1358
1467.3030,0.4589
1467.3470,1.2050
1467.3910,2.0137
1467.4349,2.6053
1467.4789,2.7162
1467.5228,2.4342
1467.5668,1.8408
1467.6108,0.9623
1467.6547,0.2976
1467.6987,0.0716
1467.7427,0.1105
1467.7866,0.2220
1467.8306,0.3342
1467.8746,0.7293
1467.9185,1.6275
1467.9625,2.9756
1468.0065,4.3798
1468.0504,4.8120
1468.0944,3.8550
1468.1384,2.3361
1468.1823,1.0199
1468.2263,0.2806
1468.2703,0.0999
1468.3143,0.3799
1468.3582,1.1844
1468.4022,2.2580
1468.4462,3.1161
1468.4902,3.3202
1468.5341,2.5755
1468.5781,1.4782
1468.6221,0.6979
1468.6661,0.2403
1468.7101,0.0444
1468.7540,0.0163
1468.7980,0.0613
1468.8420,0.1230
1468.8860,0.2460
1468.9300,0.7981
1468.9739,1.8569
1469.0179,2.7803
1469.0619,2.9293
1469.1059,2.1939
1469.1499,1.1589
1469.1939,0.4707
1469.2379,0.1623
1469.2818,0.1651
1469.3258,0.5594
1469.3698,1.4302
1469.4138,2.4627
1469.4578,2.8849
1469.5018,2.5324
1469.5458,1.8862
1469.5898,1.2111
1469.6338,0.8361
1469.6778,0.6969
1469.7218,0.3962
1469.7658,0.1170
1469.8098,0.0650
1469.8537,0.2719
1469.8977,0.7204
1469.9417,1.3623
1469.9857,2.3545
1470.0297,3.2271
1470.0737,3.1484
1470.1177,2.2849
1470.1617,1.2181
1470.2057,0.4063
1470.2497,0.0831
1470.2937,0.1400
1470.3378,0.5946
1470.3818,1.4678
1470.4258,2.3498
1470.4698,2.7913
1470.5138,2.5617
1470.5578,1.8670
1470.6018,1.1847
1470.6458,0.6148
1470.6898,0.2860
1470.7338,0.1698
1470.7778,0.1095
1470.8218,0.2041
1470.8658,0.4695
1470.9099,0.7647
1470.9539,1.0663
1470.9979,1.3628
1471.0419,1.7070
1471.0859,1.6972
1471.1299,1.0576
1471.1739,0.3735
1471.2180,0.1017
1471.2620,0.1888
1471.3060,0.4817
1471.3500,0.8683
1471.3940,1.3816
1471.4381,1.7366
1471.4821,1.6142
1471.5261,1.3727
1471.5701,1.2418
1471.6141,1.0229
1471.6582,0.6140
1471.7022,0.2237
1471.7462,0.0665
1471.7902,0.0701
1471.8343,0.1720
1471.8783,0.5238
1471.9223,1.1403
1471.9664,1.9010
1472.0104,2.5353
1472.0544,2.4557
1472.0984,1.7766
1472.1425,1.0005
1472.1865,0.3647
1472.2305,0.0675
1472.2746,0.0491
1472.3186,0.2599
1472.3626,0.7544
1472.4067,1.4375
1472.4507,2.0668
1472.4947,2.1541
1472.5388,1.6959
1472.5828,1.2684
1472.6269,0.8966
1472.6709,0.4518
1472.7149,0.1448
1472.7590,0.0878
1472.8030,0.1711
1472.8471,0.2313
1472.8911,0.3657
1472.9351,0.9516
1472.9792,1.8349
1473.0232,2.3785
1473.0673,2.2543
1473.1113,1.4350
1473.1554,0.5788
1473.1994,0.1751
1473.2435,0.0913
1473.2875,0.2624
1473.3316,0.6521
1473.3756,1.0655
1473.4196,1.4164
1473.4637,1.5987
1473.5078,1.6517
1473.5518,1.4818
1473.5959,0.9169
1473.6399,0.3344
1473.6840,0.0670
1473.7280,0.0182
1473.7721,0.1064
1473.8161,0.5475
1473.8602,1.7567
1473.9042,3.7576
1473.9483,5.7816
1473.9924,6.7770
1474.0364,5.9950
1474.0805,3.8977
1474.1245,1.9907
1474.1686,0.8321
1474.2127,0.2440
1474.2567,0.0882
1474.3008,0.3261
1474.3448,1.0176
1474.3889,1.8504
1474.4330,2.2981
1474.4770,2.2120
1474.5211,1.6582
1474.5652,1.0590
1474.6092,0.6514
1474.6533,0.2880
1474.6974,0.0693
1474.7414,0.0636
1474.7855,0.3223
1474.8296,0.9104
1474.8737,1.8043
1474.9177,3.1049
1474.9618,4.3718
1475.0059,4.7443
1475.0500,3.9946
1475.0940,2.5363
1475.1381,1.1443
1475.1822,0.3677
1475.2263,0.1176
1475.2703,0.2437
1475.3144,0.8482
1475.3585,1.9312
1475.4026,2.9958
1475.4467,3.2419
1475.4907,2.6059
1475.5348,1.8442
1475.5789,1.1448
1475.6230,0.5098
1475.6671,0.1451
1475.7111,0.0491
1475.7552,0.1375
1475.7993,0.3756
1475.8434,0.8082
1475.8875,1.4172
1475.9316,1.8850
1475.9757,2.1852
1476.0198,2.1448
1476.0638,1.5509
1476.1079,0.7907
1476.1520,0.2829
1476.1961,0.0680
1476.2402,0.0367
1476.2843,0.1993
1476.3284,0.7215
1476.3725,1.4892
1476.4166,2.0202
1476.4607,2.1649
1476.5048,1.9755
1476.5489,1.4928
1476.5930,0.9230
1476.6371,0.3909
1476.6812,0.1452
1476.7253,0.1217
1476.7694,0.0726
1476.8135,0.0425
1476.8576,0.1293
1476.9017,0.4211
1476.9458,0.8445
1476.9899,1.1230
1477.0340,1.2052
1477.0781,0.9899
1477.1222,0.5225
1477.1663,0.1588
1477.2104,0.0607
1477.2545,0.2156
1477.2986,0.6140
1477.3427,1.2073
1477.3868,1.9388
1477.4309,2.3892
1477.4750,2.2910
1477.5192,2.0275
1477.5633,1.6720
1477.6074,1.1420
1477.6515,0.6097
1477.6956,0.2297
1477.7397,0.1190
1477.7838,0.1528
1477.8280,0.1654
1477.8721,0.3379
1477.9162,0.7404
1477.9603,1.0892
1478.0044,1.1102
1478.0485,0.7699
1478.0927,0.4150
1478.1368,0.2246
1478.1809,0.0970
1478.2250,0.0680
1478.2691,0.2397
1478.3133,0.7024
1478.3574,1.2816
1478.4015,1.5890
1478.4456,1.7061
1478.4898,1.7419
1478.5339,1.5074
1478.5780,1.1407
1478.6221,0.8122
1478.6663,0.5583
1478.7104,0.3352
1478.7545,0.1676
1478.7987,0.2438
1478.8428,0.5275
1478.8869,0.8086
1478.9311,1.1482
1478.9752,1.3542
1479.0193,1.1587
1479.0635,0.8190
1479.1076,0.4830
1479.1517,0.2057
1479.1959,0.0600
1479.2400,0.0619
1479.2841,0.2973
1479.3283,0.7673
1479.3724,1.2151
1479.4166,1.5005
1479.4607,1.6313
1479.5048,1.6505
1479.5490,1.3481
1479.5931,0.7015
1479.6373,0.2170
1479.6814,0.0477
1479.7256,0.0259
1479.7697,0.0900
1479.8138,0.3434
1479.8580,1.0128
1479.9021,1.9501
1479.9463,2.4945
1479.9904,2.4431
1480.0346,1.9719
1480.0787,1.2595
1480.1229,0.6319
1480.1670,0.2173
1480.2112,0.0424
1480.2553,0.0507
1480.2995,0.2495
1480.3436,0.7232
1480.3878,1.2808
1480.4319,1.6397
1480.4761,1.8362
1480.5203,1.8348
1480.5644,1.5438
1480.6086,1.0028
1480.6527,0.4208
1480.6969,0.1724
1480.7410,0.1619
1480.7852,0.1612
1480.8294,0.3196
1480.8735,0.8236
1480.9177,1.6996
1480.9619,2.5655
1481.0060,2.8715
1481.0502,2.5070
1481.0943,1.6028
1481.1385,0.6562
1481.1827,0.1572
1481.2268,0.0711
1481.2710,0.2953
1481.3152,0.8045
1481.3593,1.4637
1481.4035,2.1461
1481.4477,2.4882
1481.4919,2.3632
1481.5360,1.9371
1481.5802,1.2097
1481.6244,0.4912
1481.6685,0.1259
1481.7127,0.0642
1481.7569,0.1406
1481.8011,0.3394
1481.8452,0.9340
1481.8894,1.9836
1481.9336,2.9519
1481.9778,3.4555
1482.0219,3.1739
1482.0661,2.1158
1482.1103,0.9998
1482.1545,0.3082
1482.1987,0.0544
1482.2428,0.0637
1482.2870,0.3310
1482.3312,0.9390
1482.3754,1.6813
1482.4196,2.3618
1482.4638,2.8962
1482.5079,2.9417
1482.5521,2.3944
1482.5963,1.6408
1482.6405,0.9260
1482.6847,0.4002
1482.7289,0.1608
1482.7731,0.0810
1482.8173,0.1703
1482.8615,0.5963
1482.9056,1.4916
1482.9498,2.5938
1482.9940,3.2578
1483.0382,3.2104
1483.0824,2.3961
1483.1266,1.2097
1483.1708,0.4121
1483.2150,0.1203
1483.2592,0.1436
1483.3034,0.4229
1483.3476,0.9659
1483.3918,1.7825
1483.4360,2.5481
1483.4802,2.7594
1483.5244,2.3168
1483.5686,1.4625
1483.6128,0.6841
1483.6570,0.2469
1483.7012,0.0651
1483.7454,0.0193
1483.7896,0.0971
1483.8338,0.4652
1483.8780,1.1574
1483.9222,1.7609
1483.9664,2.2356
1484.0106,2.8245
1484.0549,2.9767
1484.0991,2.3374
1484.1433,1.2939
1484.1875,0.4473
1484.2317,0.1413
1484.2759,0.2586
1484.3201,0.7264
1484.3643,1.5030
1484.4085,2.1696
1484.4528,2.3805
1484.4970,2.0017
1484.5412,1.2518
1484.5854,0.6941
1484.6296,0.3811
1484.6738,0.1565
1484.7181,0.0421
1484.7623,0.0175
1484.8065,0.0618
1484.8507,0.2670
1484.8949,1.0524
1484.9392,3.2260
1484.9834,6.9132
1485.0276,10.6552
1485.0718,12.0714
1485.1161,9.9052
1485.1603,5.9519
1485.2045,2.6406
1485.2487,0.7940
1485.2930,0.2215
1485.3372,0.3582
1485.3814,0.8944
1485.4256,1.5874
1485.4699,1.8849
1485.5141,1.7868
1485.5583,1.5409
1485.6026,1.0669
1485.6468,0.5944
1485.6910,0.3072
1485.7353,0.1157
1485.7795,0.0258
1485.8237,0.0725
1485.8680,0.4494
1485.9122,1.5345
1485.9564,3.6820
1486.0007,6.7926
1486.0449,9.1005
1486.0892,8.6668
1486.1334,6.1475
1486.1776,3.3180
1486.2219,1.3723
1486.2661,0.4573
1486.3104,0.1968
1486.3546,0.4774
1486.3988,1.1443
1486.4431,1.7393
1486.4873,1.9726
1486.5316,1.6255
1486.5758,1.0389
1486.6201,0.5571
1486.6643,0.2021
1486.7086,0.0364
1486.7528,0.0035
1486.7971,0.0110
1486.8413,0.2209
1486.8856,1.9328
1486.9298,8.9644
1486.9741,24.4372
1487.0183,44.0991
1487.0626,58.1480
1487.1068,58.8119
1487.1511,46.3127
1487.1953,28.0041
1487.2396,12.0712
1487.2839,3.2640
1487.3281,0.5398
1487.3724,0.5013
1487.4166,1.5024
1487.4609,2.5761
1487.5051,2.7533
1487.5494,2.2354
1487.5937,1.4627
1487.6379,0.7265
1487.6822,0.2355
1487.7265,0.0388
1487.7707,0.0070
1487.8150,0.0870
1487.8592,0.7495
1487.9035,3.6652
1487.9478,11.4981
1487.9920,24.5669
1488.0363,37.0021
1488.0806,41.3229
1488.1249,36.3373
1488.1691,25.3782
1488.2134,13.5902
1488.2577,5.3356
1488.3019,1.4205
1488.3462,0.3257
1488.3905,0.2917
1488.4348,0.5671
1488.4790,1.1416
1488.5233,1.3294
1488.5676,0.8627
1488.6119,0.4871
1488.6561,0.2219
1488.7004,0.0455
1488.7447,0.0079
1488.7890,0.0588
1488.8332,0.3218
1488.8775,0.9888
1488.9218,2.8896
1488.9661,7.4118
1489.0104,14.0836
1489.0547,20.3248
1489.0989,22.1704
1489.1432,18.1457
1489.1875,11.5525
1489.2318,5.5236
1489.2761,1.6941
1489.3204,0.2994
1489.3647,0.2271
1489.4089,0.7208
1489.4532,1.2260
1489.4975,1.1579
1489.5418,0.9105
1489.5861,0.7217
1489.6304,0.3449
1489.6747,0.0692
1489.7190,0.0052
1489.7633,0.0000
1489.8076,0.0113
1489.8519,0.1933
1489.8962,1.4116
1489.9405,5.7483
1489.9847,15.3308
1490.0290,28.2726
1490.0733,37.5695
1490.1176,37.9895
1490.1619,29.3906
1490.2062,16.5573
1490.2505,6.5036
1490.2948,1.7057
1490.3391,0.4597
1490.3835,0.6384
1490.4278,1.1436
1490.4721,1.7564
1490.5164,2.0960
1490.5607,1.6709
1490.6050,1.0226
1490.6493,0.6377
1490.6936,0.2832
1490.7379,0.0565
1490.7822,0.0108
1490.8265,0.0479
1490.8708,0.2972
1490.9151,1.6096
1490.9594,5.5779
1491.0038,12.1443
1491.0481,18.4284
1491.0924,21.0413
1491.1367,18.2362
1491.1810,12.2359
1491.2253,6.3498
1491.2696,2.1814
1491.3140,0.5108
1491.3583,0.4718
1491.4026,0.9091
1491.4469,1.2611
1491.4912,1.1792
1491.5356,0.9641
1491.5799,0.7936
1491.6242,0.4344
1491.6685,0.1307
1491.7128,0.0716
1491.7572,0.2063
1491.8015,0.3454
1491.8458,0.2788
1491.8901,0.4312
1491.9345,1.3351
1491.9788,3.1953
1492.0231,5.7629
1492.0674,7.6847
1492.1118,7.4743
1492.1561,5.3276
1492.2004,2.5341
1492.2448,0.7165
1492.2891,0.2226
1492.3334,0.4866
1492.3778,1.0570
1492.4221,1.4408
1492.4664,1.4302
1492.5108,1.1790
1492.5551,0.7796
1492.5994,0.4761
1492.6438,0.3106
1492.6881,0.1554
1492.7324,0.0460
1492.7768,0.0262
1492.8211,0.1063
1492.8655,0.2832
1492.9098,0.6291
1492.9541,1.4184
1492.9985,2.4603
1493.0428,3.0506
1493.0872,2.9168
1493.1315,2.1455
1493.1758,1.0910
1493.2202,0.3733
1493.2645,0.2360
1493.3089,0.6277
1493.3532,1.2233
1493.3976,1.5325
1493.4419,1.6510
1493.4863,1.6903
1493.5306,1.5264
1493.5750,1.1954
1493.6193,0.6906
1493.6637,0.2464
1493.7080,0.0628
1493.7524,0.0177
1493.7967,0.0070
1493.8411,0.0367
1493.8854,0.1953
1493.9298,0.5368
1493.9742,0.9736
1494.0185,1.4105
1494.0629,1.5478
1494.1072,1.1951
1494.1516,0.6887
1494.1959,0.3194
1494.2403,0.1987
1494.2847,0.3625
1494.3290,0.7036
1494.3734,1.0915
1494.4177,1.3738
1494.4621,1.4301
1494.5065,1.3919
1494.5508,1.3131
1494.5952,1.0596
1494.6396,0.6865
1494.6839,0.3192
1494.7283,0.0906
1494.7727,0.0344
1494.8170,0.1574
1494.8614,0.5893
1494.9058,1.2852
1494.9502,1.9096
1494.9945,2.2545
1495.0389,2.2531
1495.0833,1.9447
1495.1276,1.3400
1495.1720,0.6176
1495.2164,0.1899
1495.2608,0.2098
1495.3051,0.6270
1495.3495,1.1407
1495.3939,1.2893
1495.4383,1.1087
1495.4826,0.8345
1495.5270,0.5948
1495.5714,0.4961
1495.6158,0.3545
1495.6602,0.1439
1495.7046,0.0334
1495.7489,0.0395
1495.7933,0.2186
1495.8377,0.7569
1495.8821,1.8532
1495.9265,3.3312
1495.9709,4.1680
1496.0152,3.7764
1496.0596,2.7518
1496.1040,1.6330
1496.1484,0.7623
1496.1928,0.2780
1496.2372,0.1100
1496.2816,0.2408
1496.3260,0.6262
1496.3704,1.0532
1496.4147,1.2749
1496.4591,1.2027
1496.5035,1.1098
1496.5479,0.9449
1496.5923,0.5851
1496.6367,0.2862
1496.6811,0.1199
1496.7255,0.0523
1496.7699,0.1136
1496.8143,0.3888
1496.8587,0.9283
1496.9031,1.4389
1496.9475,1.6394
1496.9919,1.7280
1497.0363,1.6428
1497.0807,1.2726
1497.1251,0.7987
1497.1695,0.3386
1497.2139,0.0936
1497.2583,0.1382
1497.3027,0.4841
1497.3471,1.0480
1497.3915,1.4768
1497.4359,1.6845
1497.4804,1.8607
1497.5248,1.7783
1497.5692,1.3556
1497.6136,0.8287
1497.6580,0.4412
1497.7024,0.2669
1497.7468,0.1403
1497.7912,0.0949
1497.8356,0.2675
1497.8801,0.6722
1497.9245,1.1616
1497.9689,1.5125
1498.0133,1.5944
1498.0577,1.4515
1498.1021,1.0351
1498.1466,0.4655
1498.1910,0.1212
1498.2354,0.1000
1498.2798,0.4132
1498.3242,1.0074
1498.3687,1.5253
1498.4131,1.7736
1498.4575,1.7793
1498.5019,1.6259
1498.5463,1.2670
1498.5908,0.6757
1498.6352,0.2143
1498.6796,0.0595
1498.7240,0.0926
1498.7685,0.1647
1498.8129,0.1624
1498.8573,0.2236
1498.9018,0.4042
1498.9462,0.5646
1498.9906,0.7580
1499.0351,0.8481
1499.0795,0.6723
1499.1239,0.4378
1499.1683,0.2579
1499.2128,0.1206
1499.2572,0.1700
1499.3017,0.5766
1499.3461,1.2959
1499.3905,1.8774
1499.4350,2.0085
1499.4794,1.9305
1499.5238,1.7279
1499.5683,1.4093
1499.6127,1.0593
1499.6572,0.5936
1499.7016,0.1943
1499.7460,0.0428
1499.7905,0.0738
1499.8349,0.2212
1499.8794,0.4516
1499.9238,0.7702
1499.9683,1.1137
1500.0127,1.2551
1500.0571,1.1396
1500.1016,0.8297
1500.1460,0.3793
1500.1905,0.0951
1500.2349,0.0837
1500.2794,0.3752
1500.3238,0.9330
1500.3683,1.4346
1500.4127,1.7675
1500.4572,1.7568
1500.5016,1.3343
1500.5461,0.9149
1500.5906,0.5874
1500.6350,0.2655
1500.6795,0.0686
1500.7239,0.0175
1500.7684,0.0418
1500.8128,0.0965
1500.8573,0.2830
1500.9018,1.0358
1500.9462,2.5120
1500.9907,4.0130
1501.0351,4.5225
1501.0796,3.5792
1501.1241,1.9649
1501.1685,0.7388
1501.2130,0.2102
1501.2574,0.1576
1501.3019,0.2949
1501.3464,0.5125
1501.3908,0.8198
1501.4353,1.0885
1501.4798,1.2517
1501.5242,1.1301
1501.5687,0.6841
1501.6132,0.3425
1501.6577,0.2066
1501.7021,0.0957
1501.7466,0.0298
1501.7911,0.0748
1501.8355,0.3331
1501.8800,0.9025
1501.9245,1.7756
1501.9690,2.8237
1502.0134,3.5463
1502.0579,3.5472
1502.1024,2.7868
1502.1469,1.5161
1502.1913,0.5284
1502.2358,0.1353
1502.2803,0.1382
1502.3248,0.4041
1502.3693,0.7210
1502.4137,0.8894
1502.4582,0.9963
1502.5027,1.0652
1502.5472,1.1314
1502.5917,1.0377
1502.6362,0.7165
1502.6806,0.4271
1502.7251,0.1895
1502.7696,0.0476
1502.8141,0.0813
1502.8586,0.6991
1502.9031,3.4110
1502.9476,9.9499
1502.9921,19.6982
1503.0365,28.7167
1503.0810,31.4930
1503.1255,26.1930
1503.1700,16.6004
1503.2145,7.6960
1503.2590,2.3685
1503.3035,0.4358
1503.3480,0.1305
1503.3925,0.4724
1503.4370,1.0876
1503.4815,1.4147
1503.5260,1.3315
1503.5705,0.9494
1503.6150,0.5022
1503.6595,0.1981
1503.7040,0.0533
1503.7485,0.0084
1503.7930,0.0172
1503.8375,0.2049
1503.8820,1.3013
1503.9265,4.8595
1503.9710,11.7563
1504.0155,19.5767
1504.0600,23.9086
1504.1045,22.5774
1504.1490,16.3073
1504.1935,8.6652
1504.2380,3.2490
1504.2825,0.7969
1504.3271,0.1608
1504.3716,0.3260
1504.4161,0.9704
1504.4606,1.6729
1504.5051,1.6445
1504.5496,0.8959
1504.5941,0.3716
1504.6386,0.1880
1504.6831,0.0711
1504.7277,0.0140
1504.7722,0.0167
1504.8167,0.0854
1504.8612,0.2972
1504.9057,1.1009
1504.9503,3.1119
1504.9948,6.1484
1505.0393,9.3039
1505.0838,10.5366
1505.1283,8.6961
1505.1729,5.4471
1505.2174,2.4752
1505.2619,0.7310
1505.3064,0.1781
1505.3509,0.1432
1505.3955,0.4051
1505.4400,0.7763
1505.4845,0.8436
1505.5291,0.6734
1505.5736,0.4378
1505.6181,0.1849
1505.6626,0.0492
1505.7072,0.0144
1505.7517,0.0115
1505.7962,0.0207
1505.8408,0.1025
1505.8853,0.7631
1505.9298,3.4598
1505.9744,9.8432
1506.0189,18.5821
1506.0634,24.7282
1506.1080,24.6068
1506.1525,18.4120
1506.1970,9.8768
1506.2416,3.6164
1506.2861,0.8704
1506.3307,0.2231
1506.3752,0.3288
1506.4197,0.7305
1506.4643,1.4012
1506.5088,1.7621
1506.5534,1.2531
1506.5979,0.5283
1506.6424,0.2090
1506.6870,0.0849
1506.7315,0.0197
1506.7761,0.0341
1506.8206,0.1657
1506.8652,0.4055
1506.9097,0.9971
1506.9543,3.0383
1506.9988,7.0349
1507.0434,11.3508
1507.0879,13.2247
1507.1325,11.3323
1507.1770,7.5159
1507.2216,3.9525
1507.2661,1.3969
1507.3107,0.2608
1507.3552,0.0915
1507.3998,0.3731
1507.4443,0.8614
1507.4889,1.1187
1507.5335,1.0929
1507.5780,0.8603
1507.6226,0.4680
1507.6671,0.1663
1507.7117,0.0548
1507.7563,0.0197
1507.8008,0.0106
1507.8454,0.0760
1507.8899,0.4146
1507.9345,1.2968
1507.9791,2.8427
1508.0236,4.7810
1508.0682,5.9395
1508.1128,5.3353
1508.1573,3.5212
1508.2019,1.6287
1508.2465,0.5498
1508.2910,0.2182
1508.3356,0.1731
1508.3802,0.4201
1508.4247,0.8147
1508.4693,0.9138
1508.5139,0.7448
1508.5584,0.4921
1508.6030,0.3753
1508.6476,0.3327
1508.6922,0.1992
1508.7367,0.0897
1508.7813,0.0612
1508.8259,0.0339
1508.8705,0.0392
1508.9150,0.2322
1508.9596,0.8381
1509.0042,1.6917
1509.0488,2.1496
1509.0934,1.9837
1509.1379,1.3741
1509.1825,0.6395
1509.2271,0.2131
1509.2717,0.1803
1509.3163,0.3998
1509.3609,0.6572
1509.4054,0.8957
1509.4500,1.1912
1509.4946,1.2521
1509.5392,1.0167
1509.5838,0.7941
1509.6284,0.5071
1509.6730,0.1881
1509.7176,0.0388
1509.7621,0.0435
1509.8067,0.1414
1509.8513,0.3179
1509.8959,0.6212
1509.9405,1.0418
1509.9851,1.3852
1510.0297,1.5605
1510.0743,1.3973
1510.1189,0.9024
1510.1635,0.4479
1510.2081,0.1875
1510.2527,0.0972
1510.2973,0.1191
1510.3419,0.2394
1510.3865,0.5352
1510.4311,0.8060
1510.4757,0.8434
1510.5203,0.7526
1510.5649,0.6407
1510.6095,0.5737
1510.6541,0.4874
1510.6987,0.2568
1510.7433,0.0758
1510.7879,0.0848
1510.8325,0.3190
1510.8771,0.7756
1510.9217,1.3534
1510.9663,2.2233
1511.0109,3.3646
1511.0555,3.8201
1511.1001,3.0461
1511.1447,1.6600
1511.1894,0.5575
1511.2340,0.1320
1511.2786,0.1155
1511.3232,0.2995
1511.3678,0.7229
1511.4124,1.1700
1511.4570,1.4161
1511.5017,1.4020
1511.5463,1.1710
1511.5909,0.9055
1511.6355,0.5924
1511.6801,0.2362
1511.7247,0.0477
1511.7694,0.0536
1511.8140,0.2628
1511.8586,0.7136
1511.9032,1.3665
1511.9478,2.2403
1511.9925,2.9993
1512.0371,3.2000
1512.0817,2.7795
1512.1263,1.8787
1512.1710,0.9978
1512.2156,0.4479
1512.2602,0.1626
1512.3048,0.1248
1512.3495,0.2896
1512.3941,0.5482
1512.4387,0.7071
1512.4834,0.5807
1512.5280,0.4388
1512.5726,0.4190
1512.6173,0.3486
1512.6619,0.2200
1512.7065,0.1080
1512.7512,0.0967
1512.7958,0.1474
1512.8404,0.1564
1512.8851,0.3049
1512.9297,0.8282
1512.9743,1.6819
1513.0190,2.5081
1513.0636,2.6469
1513.1082,1.9523
1513.1529,1.0156
1513.1975,0.3493
1513.2422,0.0985
1513.2868,0.1915
1513.3315,0.5731
1513.3761,1.0707
1513.4207,1.3364
1513.4654,1.2757
1513.5100,1.0092
1513.5547,0.5630
1513.5993,0.2340
1513.6440,0.1237
1513.6886,0.0572
1513.7333,0.0225
1513.7779,0.0625
1513.8226,0.1589
1513.8672,0.2645
1513.9119,0.5456
1513.9565,1.3196
1514.0012,2.3267
1514.0458,2.8164
1514.0905,2.4817
1514.1351,1.5796
1514.1798,0.7111
1514.2244,0.2771
1514.2691,0.2415
1514.3138,0.5588
1514.3584,0.9978
1514.4031,1.2398
1514.4477,1.3458
1514.4924,1.2755
1514.5370,1.0236
1514.5817,0.8476
1514.6264,0.5964
1514.6710,0.2922
1514.7157,0.1121
1514.7604,0.0461
1514.8050,0.0708
1514.8497,0.1368
1514.8944,0.2482
1514.9390,0.5812
1514.9837,1.1463
1515.0284,1.7413
1515.0730,1.9072
1515.1177,1.4225
1515.1624,0.7735
1515.2070,0.3471
1515.2517,0.2415
1515.2964,0.4545
1515.3410,0.8917
1515.3857,1.3874
1515.4304,1.4793
1515.4751,1.0950
1515.5197,0.8060
1515.5644,0.6321
1515.6091,0.3164
1515.6538,0.0873
1515.6984,0.0256
1515.7431,0.0468
1515.7878,0.1278
1515.8325,0.2657
1515.8772,0.4334
1515.9218,0.5564
1515.9665,0.7887
1516.0112,1.2261
1516.0559,1.4968
1516.1006,1.3435
1516.1453,0.8507
1516.1899,0.3382
1516.2346,0.1827
1516.2793,0.3900
1516.3240,0.7687
1516.3687,1.0829
1516.4134,1.1366
1516.4581,1.1393
1516.5028,1.1586
1516.5474,1.0202
1516.5921,0.7850
1516.6368,0.4827
1516.6815,0.1814
1516.7262,0.0464
1516.7709,0.1030
1516.8156,0.3482
1516.8603,0.6752
1516.9050,0.9860
1516.9497,1.5007
1516.9944,2.0150
1517.0391,1.9100
1517.0838,1.2610
1517.1285,0.6109
1517.1732,0.2643
1517.2179,0.1302
1517.2626,0.0878
1517.3073,0.1469
1517.3520,0.2781
1517.3967,0.5128
1517.4414,0.8603
1517.4861,1.0842
1517.5308,1.1633
1517.5755,1.0728
1517.6202,0.7340
1517.6649,0.3628
1517.7096,0.1234
1517.7543,0.0526
1517.7990,0.1494
1517.8437,0.4894
1517.8884,1.1311
1517.9332,1.7619
1517.9779,2.0359
1518.0226,1.9720
1518.0673,1.4809
1518.1120,0.7593
1518.1567,0.3041
1518.2014,0.1230
1518.2461,0.0394
1518.2909,0.0181
1518.3356,0.0766
1518.3803,0.2490
1518.4250,0.4970
1518.4697,0.8184
1518.5144,1.1014
1518.5592,0.9197
1518.6039,0.4348
1518.6486,0.1244
1518.6933,0.0359
1518.7380,0.0581
1518.7828,0.1156
1518.8275,0.2293
1518.8722,0.6568
1518.9169,1.6331
1518.9617,3.0728
1519.0064,4.1496
1519.0511,3.9388
1519.0959,2.6591
1519.1406,1.2126
1519.1853,0.3397
1519.2300,0.0882
1519.2748,0.1295
1519.3195,0.3340
1519.3642,0.7281
1519.4090,1.1359
1519.4537,1.3654
1519.4984,1.3577
1519.5432,1.1182
1519.5879,0.8438
1519.6326,0.5580
1519.6774,0.2653
1519.7221,0.0830
1519.7668,0.0550
1519.8116,0.1662
1519.8563,0.4159
1519.9011,0.9059
1519.9458,1.7010
1519.9905,2.4034
1520.0353,2.5364
1520.0800,1.9328
1520.1248,0.9182
1520.1695,0.2719
1520.2142,0.1256
1520.2590,0.3261
1520.3037,0.6827
1520.3485,0.8356
1520.3932,0.8268
1520.4380,0.8328
1520.4827,0.9270
1520.5275,1.0716
1520.5722,0.9599
1520.6170,0.5768
1520.6617,0.2762
1520.7065,0.1235
1520.7512,0.1318
1520.7960,0.2161
1520.8407,0.1929
1520.8855,0.2211
1520.9302,0.5582
1520.9750,1.1818
1521.0198,1.6395
1521.0645,1.4571
1521.1093,0.9557
1521.1540,0.5330
1521.1988,0.2097
1521.2435,0.0901
1521.2883,0.2219
1521.3331,0.5598
1521.3778,0.8406
1521.4226,0.8087
1521.4673,0.7929
1521.5121,0.9463
1521.5569,0.9622
1521.6016,0.7584
1521.6464,0.4768
1521.6912,0.1901
1521.7359,0.0357
1521.7807,0.0130
1521.8255,0.0937
1521.8702,0.4769
1521.9150,1.5320
1521.9598,3.2068
1522.0045,4.4425
1522.0493,4.2618
1522.0941,2.9854
1522.1389,1.4906
1522.1836,0.5407
1522.2284,0.1782
1522.2732,0.1535
1522.3180,0.4519
1522.3627,1.0275
1522.4075,1.5601
1522.4523,1.7317
1522.4971,1.6249
1522.5418,1.5183
1522.5866,1.1979
1522.6314,0.5923
1522.6762,0.1573
1522.7210,0.0221
1522.7657,0.0120
1522.8105,0.0608
1522.8553,0.2455
1522.9001,0.7477
1522.9449,1.6079
1522.9897,2.4817
1523.0344,2.8123
1523.0792,2.2529
1523.1240,1.2810
1523.1688,0.5376
1523.2136,0.1775
1523.2584,0.1489
1523.3032,0.2802
1523.3480,0.3971
1523.3927,0.5609
1523.4375,0.7443
1523.4823,0.9294
1523.5271,1.1541
1523.5719,1.2209
1523.6167,1.0842
1523.6615,0.7690
1523.7063,0.3716
1523.7511,0.1078
1523.7959,0.0452
1523.8407,0.1672
1523.8855,0.4569
1523.9303,0.8839
1523.9751,1.4345
1524.0199,1.6685
1524.0647,1.2621
1524.1095,0.7166
1524.1543,0.3603
1524.1991,0.1426
1524.2439,0.0398
1524.2887,0.0612
1524.3335,0.3038
1524.3783,0.7427
1524.4231,1.1063
1524.4679,1.3933
1524.5127,1.4906
1524.5575,1.1483
1524.6023,0.6969
1524.6471,0.4581
1524.6920,0.3827
1524.7368,0.2824
1524.7816,0.1418
1524.8264,0.1578
1524.8712,0.3773
1524.9160,0.7053
1524.9608,1.0015
1525.0056,0.9861
1525.0505,0.7107
1525.0953,0.4123
1525.1401,0.1602
1525.1849,0.0310
1525.2297,0.0037
1525.2745,0.0113
1525.3194,0.0738
1525.3642,0.3232
1525.4090,0.8518
1525.4538,1.3905
1525.4986,1.6106
1525.5435,1.5884
1525.5883,1.3517
1525.6331,0.8631
1525.6779,0.4020
1525.7228,0.1890
1525.7676,0.2432
1525.8124,0.3571
1525.8572,0.3569
1525.9021,0.3976
1525.9469,0.5576
1525.9917,0.8186
1526.0366,0.9851
1526.0814,0.7536
1526.1262,0.3717
1526.1710,0.1588
1526.2159,0.0661
1526.2607,0.0771
1526.3055,0.2834
1526.3504,0.7682
1526.3952,1.2658
1526.4400,1.2978
1526.4849,1.0447
1526.5297,0.9155
1526.5746,1.0131
1526.6194,1.0880
1526.6642,0.7730
1526.7091,0.3015
1526.7539,0.0714
1526.7988,0.0563
1526.8436,0.1724
1526.8884,0.3981
1526.9333,0.8052
1526.9781,1.5026
1527.0230,2.0371
1527.0678,1.8992
1527.1127,1.2720
1527.1575,0.5814
1527.2024,0.1649
1527.2472,0.0635
1527.2920,0.1895
1527.3369,0.5195
1527.3817,0.9115
1527.4266,1.2140
1527.4714,1.3009
1527.5163,1.0331
1527.5611,0.6821
1527.6060,0.4087
1527.6509,0.1637
1527.6957,0.0540
1527.7406,0.1273
1527.7854,0.2737
1527.8303,0.3147
1527.8751,0.4280
1527.9200,1.0526
1527.9648,2.0869
1528.0097,2.8004
1528.0546,2.6174
1528.0994,1.6967
1528.1443,0.7702
1528.1891,0.2668
1528.2340,0.0988
1528.2789,0.1719
1528.3237,0.4052
1528.3686,0.6372
1528.4135,0.8191
1528.4583,0.8952
1528.5032,0.9214
1528.5481,0.8940
1528.5929,0.6170
1528.6378,0.3068
1528.6827,0.1743
1528.7275,0.1227
1528.7724,0.0678
1528.8173,0.0293
1528.8621,0.0602
1528.9070,0.2623
1528.9519,0.8411
1528.9968,1.8414
1529.0416,2.6976
1529.0865,2.8283
1529.1314,2.3636
1529.1763,1.5863
1529.2211,0.8330
1529.2660,0.3765
1529.3109,0.2499
1529.3558,0.5486
1529.4006,1.0965
1529.4455,1.5048
1529.4904,1.8528
1529.5353,2.0270
1529.5802,1.7337
1529.6250,1.0848
1529.6699,0.4134
1529.7148,0.0814
1529.7597,0.0289
1529.8046,0.0848
1529.8495,0.3002
1529.8943,0.7500
1529.9392,1.4374
1529.9841,2.1118
1530.0290,2.2208
1530.0739,1.8289
1530.1188,1.2636
1530.1637,0.6213
1530.2086,0.2172
1530.2535,0.1024
1530.2984,0.1024
1530.3432,0.1785
1530.3881,0.3843
1530.4330,0.8278
1530.4779,1.2500
1530.5228,1.2958
1530.5677,1.1318
1530.6126,0.8925
1530.6575,0.5367
1530.7024,0.2428
1530.7473,0.1012
1530.7922,0.1285
1530.8371,0.2409
1530.8820,0.3777
1530.9269,0.8323
1530.9718,1.6358
1531.0167,2.3625
1531.0616,2.5684
1531.1065,2.0030
1531.1514,1.1522
1531.1963,0.5444
1531.2412,0.2025
1531.2861,0.0753
1531.3311,0.1206
1531.3760,0.3137
1531.4209,0.5525
1531.4658,0.7907
1531.5107,1.1083
1531.5556,1.2630
1531.6005,1.0271
1531.6454,0.6671
1531.6903,0.3569
1531.7352,0.1241
1531.7802,0.0246
1531.8251,0.0496
1531.8700,0.2796
1531.9149,0.8243
1531.9598,1.6948
1532.0047,2.7955
1532.0497,3.3992
1532.0946,2.9144
1532.1395,1.8216
1532.1844,0.7971
1532.2293,0.2293
1532.2743,0.0831
1532.3192,0.1781
1532.3641,0.4908
1532.4090,0.8653
1532.4539,1.1044
1532.4989,1.1840
1532.5438,1.0823
1532.5887,0.9199
1532.6336,0.6700
1532.6786,0.3087
1532.7235,0.0805
1532.7684,0.0573
1532.8134,0.1683
1532.8583,0.3683
1532.9032,0.7771
1532.9481,1.5927
1532.9931,2.3719
1533.0380,2.4891
1533.0829,1.9904
1533.1279,1.1390
1533.1728,0.3898
1533.2177,0.0816
1533.2627,0.1046
1533.3076,0.2993
1533.3526,0.5875
1533.3975,0.9285
1533.4424,1.1959
1533.4874,1.1177
1533.5323,0.7330
1533.5772,0.4624
1533.6222,0.3774
1533.6671,0.3336
1533.7121,0.2276
1533.7570,0.1188
1533.8020,0.1534
1533.8469,0.3071
1533.8918,0.5570
1533.9368,1.0747
1533.9817,1.7996
1534.0267,2.3060
1534.0716,2.0331
1534.1166,1.1229
1534.1615,0.4009
1534.2065,0.1260
1534.2514,0.1596
1534.2964,0.3483
1534.3413,0.5151
1534.3863,0.6785
1534.4312,0.8247
1534.4762,0.8129
1534.5211,0.6377
1534.5661,0.3681
1534.6111,0.1464
1534.6560,0.0580
1534.7010,0.0346
1534.7459,0.0712
1534.7909,0.1860
1534.8358,0.3233
1534.8808,0.5325
1534.9258,0.9191
1534.9707,1.3678
1535.0157,1.5637
1535.0606,1.2062
1535.1056,0.6493
1535.1506,0.3055
1535.1955,0.1288
1535.2405,0.1224
1535.2855,0.2939
1535.3304,0.5396
1535.3754,0.7279
1535.4204,0.7431
1535.4653,0.6932
1535.5103,0.6769
1535.5553,0.6423
1535.6002,0.5920
1535.6452,0.4377
1535.6902,0.1954
1535.7351,0.0675
1535.7801,0.0863
1535.8251,0.1974
1535.8701,0.3000
1535.9150,0.3986
1535.9600,0.6259
1536.0050,0.7842
1536.0500,0.6510
1536.0949,0.3953
1536.1399,0.1701
1536.1849,0.0681
1536.2299,0.1024
1536.2749,0.2607
1536.3198,0.5281
1536.3648,0.7718
1536.4098,0.9512
1536.4548,1.0312
1536.4998,0.9613
1536.5447,0.9028
1536.5897,0.7350
1536.6347,0.3768
1536.6797,0.1627
1536.7247,0.2256
1536.7697,0.3608
1536.8147,0.3314
1536.8597,0.2006
1536.9046,0.2584
1536.9496,0.5201
1536.9946,0.7310
1537.0396,0.7226
1537.0846,0.5174
1537.1296,0.2639
1537.1746,0.0923
1537.2196,0.0708
1537.2646,0.2010
1537.3096,0.3218
1537.3546,0.3250
1537.3996,0.4591
1537.4446,0.7818
1537.4896,1.1644
1537.5346,1.3549
1537.5796,1.1684
1537.6246,0.8236
1537.6696,0.4914
1537.7146,0.2210
1537.7596,0.1373
1537.8046,0.1444
1537.8496,0.1206
1537.8946,0.1390
1537.9396,0.2433
1537.9846,0.4086
1538.0296,0.4336
1538.0746,0.2512
1538.1196,0.0821
1538.1646,0.0228
1538.2096,0.0315
1538.2546,0.0605
1538.2996,0.1208
1538.3446,0.3510
1538.3896,0.7055
1538.4347,1.0071
1538.4797,1.3528
1538.5247,1.6122
1538.5697,1.4831
1538.6147,1.0463
1538.6597,0.5146
1538.7047,0.1656
1538.7497,0.0604
1538.7948,0.0645
1538.8398,0.1292
1538.8848,0.1993
1538.9298,0.2425
1538.9748,0.3012
1539.0199,0.3428
1539.0649,0.2938
1539.1099,0.1487
1539.1549,0.0623
1539.1999,0.1384
1539.2450,0.3047
1539.2900,0.4268
1539.3350,0.5461
1539.3800,0.7407
1539.4251,1.0757
1539.4701,1.3526
1539.5151,1.3223
1539.5601,1.1277
1539.6052,0.8779
1539.6502,0.5641
1539.6952,0.2683
1539.7403,0.0938
1539.7853,0.0766
1539.8303,0.1374
1539.8754,0.2171
1539.9204,0.4093
1539.9654,0.6195
1540.0105,0.6250
1540.0555,0.4290
1540.1005,0.1827
1540.1456,0.0421
1540.1906,0.0115
1540.2356,0.0523
1540.2807,0.2152
1540.3257,0.5534
1540.3708,1.0318
1540.4158,1.4984
1540.4608,1.7375
1540.5059,1.6983
1540.5509,1.3480
1540.5960,0.8067
1540.6410,0.4419
1540.6860,0.2667
1540.7311,0.1210
1540.7761,0.0813
1540.8212,0.1904
1540.8662,0.3737
1540.9113,0.5484
1540.9563,0.7004
1541.0014,0.7643
1541.0464,0.5491
1541.0915,0.2125
1541.1365,0.0525
1541.1816,0.0842
1541.2266,0.1873
1541.2717,0.2058
1541.3167,0.1633
1541.3618,0.3205
1541.4068,0.7571
1541.4519,1.2602
1541.4970,1.5176
1541.5420,1.3337
1541.5871,1.0154
1541.6321,0.7332
1541.6772,0.4220
1541.7222,0.2191
1541.7673,0.1453
1541.8124,0.1832
1541.8574,0.3203
1541.9025,0.4514
1541.9476,0.5905
1541.9926,0.6054
1542.0377,0.4007
1542.0827,0.1840
1542.1278,0.0881
1542.1729,0.0461
1542.2179,0.0278
1542.2630,0.0466
1542.3081,0.1970
1542.3531,0.5157
1542.3982,0.8824
1542.4433,1.1957
1542.4884,1.2858
1542.5334,1.1219
1542.5785,0.8266
1542.6236,0.4978
1542.6686,0.2293
1542.7137,0.0881
1542.7588,0.0352
1542.8039,0.0568
1542.8489,0.1922
1542.8940,0.4575
1542.9391,0.6897
1542.9842,0.6794
1543.0293,0.5532
1543.0743,0.3896
1543.1194,0.1737
1543.1645,0.0405
1543.2096,0.0259
1543.2547,0.0939
1543.2997,0.1681
1543.3448,0.2000
1543.3899,0.4081
1543.4350,0.8208
1543.4801,1.1943
1543.5252,1.3903
1543.5702,1.2456
1543.6153,0.8635
1543.6604,0.4787
1543.7055,0.1868
1543.7506,0.0926
1543.7957,0.1222
1543.8408,0.1606
1543.8859,0.3573
1543.9310,0.7724
1543.9760,1.2385
1544.0211,1.5022
1544.0662,1.2611
1544.1113,0.7465
1544.1564,0.3281
1544.2015,0.1103
1544.2466,0.1063
1544.2917,0.3139
1544.3368,0.7324
1544.3819,1.2097
1544.4270,1.4499
1544.4721,1.4852
1544.5172,1.3800
1544.5623,1.1024
1544.6074,0.8494
1544.6525,0.6288
1544.6976,0.3339
1544.7427,0.1063
1544.7878,0.0370
1544.8329,0.0910
1544.8780,0.1786
1544.9231,0.2809
1544.9682,0.6512
1545.0133,1.2138
1545.0585,1.4828
1545.1036,1.2327
1545.1487,0.6473
1545.1938,0.2443
1545.2389,0.1460
1545.2840,0.1195
1545.3291,0.1925
1545.3742,0.4634
1545.4193,0.8954
1545.4645,1.3395
1545.5096,1.5067
1545.5547,1.3710
1545.5998,0.9949
1545.6449,0.4629
1545.6900,0.1206
1545.7352,0.0386
1545.7803,0.0563
1545.8254,0.0869
1545.8705,0.2061
1545.9156,0.5320
1545.9608,0.8892
1546.0059,1.0915
1546.0510,1.2151
1546.0961,1.0736
1546.1412,0.6025
1546.1864,0.2266
1546.2315,0.1101
1546.2766,0.1829
1546.3217,0.3235
1546.3669,0.5023
1546.4120,0.9331
1546.4571,1.5663
1546.5023,2.0606
1546.5474,2.1300
1546.5925,1.6502
1546.6377,0.9781
1546.6828,0.4751
1546.7279,0.1643
1546.7730,0.0430
1546.8182,0.0616
1546.8633,0.2192
1546.9085,0.5585
1546.9536,1.0694
1546.9987,1.8465
1547.0439,2.6233
1547.0890,2.7997
1547.1341,2.2575
1547.1793,1.3145
1547.2244,0.4701
1547.2696,0.0896
1547.3147,0.0534
1547.3598,0.2338
1547.4050,0.6407
1547.4501,1.1935
1547.4953,1.6276
1547.5404,1.5138
1547.5856,0.9946
1547.6307,0.5318
1547.6758,0.2258
1547.7210,0.0650
1547.7661,0.0147
1547.8113,0.0360
1547.8564,0.2000
1547.9016,0.5769
1547.9467,1.1260
1547.9919,1.8064
1548.0370,2.4527
1548.0822,2.7623
1548.1273,2.3205
1548.1725,1.2512
1548.2177,0.3983
1548.2628,0.0951
1548.3080,0.0609
1548.3531,0.1576
1548.3983,0.4278
1548.4434,0.8485
1548.4886,1.1303
1548.5337,1.0475
1548.5789,0.8476
1548.6241,0.6580
1548.6692,0.3852
1548.7144,0.1394
1548.7596,0.0755
1548.8047,0.1943
1548.8499,0.3856
1548.8950,0.5384
1548.9402,0.7668
1548.9854,1.1268
1549.0305,1.4193
1549.0757,1.4242
1549.1209,0.9636
1549.1660,0.3835
1549.2112,0.0847
1549.2564,0.0216
1549.3015,0.0560
1549.3467,0.1640
1549.3919,0.4165
1549.4371,0.7835
1549.4822,0.9778
1549.5274,0.9119
1549.5726,0.6587
1549.6178,0.3470
1549.6629,0.1943
1549.7081,0.1393
1549.7533,0.1282
1549.7985,0.1469
1549.8436,0.1272
1549.8888,0.2726
1549.9340,0.6826
1549.9792,1.1300
1550.0244,1.4042
1550.0695,1.3099
1550.1147,0.9590
1550.1599,0.6525
1550.2051,0.3707
1550.2503,0.1537
1550.2955,0.0761
1550.3406,0.0700
1550.3858,0.1688
1550.4310,0.4378
1550.4762,0.8688
1550.5214,1.1609
1550.5666,0.9043
1550.6118,0.4853
1550.6569,0.3214
1550.7021,0.2690
1550.7473,0.2186
1550.7925,0.1308
1550.8377,0.0505
1550.8829,0.0446
1550.9281,0.1501
1550.9733,0.3842
1551.0185,0.5966
1551.0637,0.6140
1551.1089,0.5069
1551.1541,0.3501
1551.1993,0.1521
1551.2445,0.0558
1551.2897,0.1063
1551.3349,0.2988
1551.3801,0.6258
1551.4253,0.9625
1551.4705,1.1964
1551.5157,1.1892
1551.5609,0.9330
1551.6061,0.5933
1551.6513,0.2792
1551.6965,0.1721
1551.7417,0.1846
1551.7869,0.1037
1551.8321,0.0279
1551.8773,0.0505
1551.9225,0.1862
1551.9677,0.3286
1552.0129,0.3439
1552.0582,0.4076
1552.1034,0.4862
1552.1486,0.3465
1552.1938,0.1424
1552.2390,0.1245
1552.2842,0.3320
1552.3294,0.5775
1552.3746,0.6934
1552.4199,0.9496
1552.4651,1.4585
1552.5103,1.8496
1552.5555,1.7170
1552.6007,1.1075
1552.6459,0.6006
1552.6912,0.4401
1552.7364,0.3190
1552.7816,0.1622
1552.8268,0.0643
1552.8720,0.0458
1552.9173,0.1471
1552.9625,0.3182
1553.0077,0.4140
1553.0529,0.4252
1553.0982,0.3435
1553.1434,0.2321
1553.1886,0.1119
1553.2338,0.0615
1553.2791,0.1884
1553.3243,0.4528
1553.3695,0.6848
1553.4148,0.9367
1553.4600,1.3326
1553.5052,1.7585
1553.5505,1.7855
1553.5957,1.2571
1553.6409,0.7007
1553.6862,0.3707
1553.7314,0.2311
1553.7766,0.2353
1553.8219,0.2130
1553.8671,0.1807
1553.9123,0.2455
1553.9576,0.3058
1554.0028,0.3154
1554.0480,0.2678
1554.0933,0.1476
1554.1385,0.0665
1554.1838,0.0274
1554.2290,0.0100
1554.2743,0.0457
1554.3195,0.2322
1554.3647,0.6710
1554.4100,1.2440
1554.4552,1.7275
1554.5005,1.9320
1554.5457,1.6741
1554.5910,1.1300
1554.6362,0.5995
1554.6815,0.2212
1554.7267,0.0846
1554.7720,0.0807
1554.8172,0.0971
1554.8625,0.2665
1554.9077,0.6626
1554.9530,1.0713
1554.9982,1.1784
1555.0435,0.9039
1555.0887,0.5337
1555.1340,0.2562
1555.1792,0.0845
1555.2245,0.0301
1555.2698,0.0963
1555.3150,0.2641
1555.3603,0.4094
1555.4055,0.5164
1555.4508,0.7860
1555.4960,1.1958
1555.5413,1.4681
1555.5866,1.3051
1555.6318,0.7734
1555.6771,0.3168
1555.7224,0.1268
1555.7676,0.1294
1555.8129,0.2748
1555.8581,0.3960
1555.9034,0.3836
1555.9487,0.3883
1555.9939,0.4399
1556.0392,0.4417
1556.0845,0.3124
1556.1298,0.1235
1556.1750,0.0246
1556.2203,0.0360
1556.2656,0.1963
1556.3108,0.5334
1556.3561,0.8866
1556.4014,1.1672
1556.4467,1.3718
1556.4919,1.4619
1556.5372,1.4336
1556.5825,1.1047
1556.6278,0.5166
1556.6730,0.1268
1556.7183,0.0396
1556.7636,0.1360
1556.8089,0.3420
1556.8542,0.5219
1556.8994,0.5947
1556.9447,0.5416
1556.9900,0.4946
1557.0353,0.4899
1557.0806,0.3483
1557.1258,0.1687
1557.1711,0.0878
1557.2164,0.0557
1557.2617,0.1180
1557.3070,0.3643
1557.3523,0.8028
1557.3976,1.2378
1557.4429,1.3875
1557.4881,1.3658
1557.5334,1.2578
1557.5787,1.0337
1557.6240,0.7991
1557.6693,0.5623
1557.7146,0.3276
1557.7599,0.1664
1557.8052,0.0721
1557.8505,0.0758
1557.8958,0.1858
1557.9411,0.3110
1557.9864,0.3214
1558.0317,0.1858
1558.0770,0.0561
1558.1223,0.0096
1558.1676,0.0127
1558.2129,0.0607
1558.2582,0.1326
1558.3035,0.1870
1558.3488,0.3278
1558.3941,0.6455
1558.4394,1.0905
1558.4847,1.4702
1558.5300,1.4723
1558.5753,1.1661
1558.6206,0.7635
1558.6659,0.3687
1558.7112,0.2184
1558.7565,0.2919
1558.8018,0.2975
1558.8471,0.1606
1558.8924,0.0654
1558.9377,0.1161
1558.9830,0.1983
1559.0284,0.1480
1559.0737,0.0879
1559.1190,0.1263
1559.1643,0.2122
1559.2096,0.2402
1559.2549,0.1643
1559.3002,0.2268
1559.3456,0.5209
1559.3909,0.9071
1559.4362,1.3709
1559.4815,1.7506
1559.5268,1.7813
1559.5721,1.4651
1559.6175,0.8787
1559.6628,0.4142
1559.7081,0.2213
1559.7534,0.0956
1559.7988,0.0251
1559.8441,0.0434
1559.8894,0.1345
1559.9347,0.2280
1559.9801,0.2872
1560.0254,0.3845
1560.0707,0.3884
1560.1160,0.2480
1560.1614,0.1795
1560.2067,0.1536
1560.2520,0.0841
1560.2973,0.1088
1560.3427,0.3991
1560.3880,0.9929
1560.4333,1.6218
1560.4787,1.9971
1560.5240,2.1277
1560.5693,1.9627
1560.6147,1.4427
1560.6600,0.8007
1560.7053,0.3019
1560.7507,0.0663
1560.7960,0.0084
1560.8414,0.0073
1560.8867,0.0337
1560.9320,0.1073
1560.9774,0.1998
1561.0227,0.2020
1561.0681,0.1127
1561.1134,0.0667
1561.1587,0.0886
1561.2041,0.0883
1561.2494,0.0546
1561.2948,0.0655
1561.3401,0.2567
1561.3855,0.7389
1561.4308,1.4649
1561.4762,2.2055
1561.5215,2.4408
1561.5669,2.1138
1561.6122,1.6395
1561.6575,1.0398
1561.7029,0.4537
1561.7483,0.1473
1561.7936,0.0493
1561.8390,0.0570
1561.8843,0.1491
1561.9297,0.3488
1561.9750,0.6925
1562.0204,0.9374
1562.0657,0.8247
1562.1111,0.5032
1562.1564,0.1948
1562.2018,0.0437
1562.2472,0.0409
1562.2925,0.1585
1562.3379,0.4503
1562.3832,0.9719
1562.4286,1.7515
1562.4740,2.4665
1562.5193,2.5228
1562.5647,2.0407
1562.6100,1.3543
1562.6554,0.6599
1562.7008,0.2284
1562.7461,0.0629
1562.7915,0.0342
1562.8369,0.0600
1562.8822,0.1609
1562.9276,0.5344
1562.9730,1.1372
1563.0183,1.5399
1563.0637,1.4573
1563.1091,0.9007
1563.1545,0.3191
1563.1998,0.0797
1563.2452,0.0707
1563.2906,0.1037
1563.3359,0.2017
1563.3813,0.5113
1563.4267,1.0398
1563.4721,1.5111
1563.5175,1.6353
1563.5628,1.4498
1563.6082,1.0429
1563.6536,0.5881
1563.6990,0.2624
1563.7443,0.0949
1563.7897,0.0679
1563.8351,0.1040
1563.8805,0.1538
1563.9259,0.2680
1563.9713,0.4594
1564.0166,0.6884
1564.0620,0.7573
1564.1074,0.5962
1564.1528,0.3798
1564.1982,0.1772
1564.2436,0.0552
1564.2890,0.0438
1564.3343,0.1812
1564.3797,0.6051
1564.4251,1.1945
1564.4705,1.5216
1564.5159,1.4054
1564.5613,1.0070
1564.6067,0.6916
1564.6521,0.5737
1564.6975,0.3825
1564.7429,0.1442
1564.7883,0.0580
1564.8337,0.1515
1564.8791,0.3442
1564.9245,0.5173
1564.9699,0.6948
1565.0152,0.8221
1565.0606,0.6949
1565.1060,0.4353
1565.1514,0.2439
1565.1968,0.1032
1565.2423,0.0434
1565.2877,0.0924
1565.3331,0.2833
1565.3785,0.5509
1565.4239,0.7456
1565.4693,0.9452
1565.5147,1.0322
1565.5601,0.8476
1565.6055,0.6218
1565.6509,0.4082
1565.6963,0.1682
1565.7417,0.0460
1565.7871,0.0477
1565.8325,0.0848
1565.8779,0.1025
1565.9234,0.1209
1565.9688,0.2577
1566.0142,0.4614
1566.0596,0.5590
1566.1050,0.4952
1566.1504,0.2890
1566.1958,0.1297
1566.2413,0.1197
1566.2867,0.1866
1566.3321,0.3093
1566.3775,0.5241
1566.4229,0.9146
1566.4683,1.3936
1566.5138,1.5811
1566.5592,1.3264
1566.6046,0.8269
1566.6500,0.3793
1566.6955,0.1697
1566.7409,0.1390
1566.7863,0.1242
1566.8317,0.0718
1566.8771,0.0241
1566.9226,0.0127
1566.9680,0.0524
1567.0134,0.1607
1567.0589,0.2776
1567.1043,0.3028
1567.1497,0.2429
1567.1951,0.1682
1567.2406,0.2321
1567.2860,0.4703
1567.3314,0.6351
1567.3769,0.7171
1567.4223,0.9678
1567.4677,1.2765
1567.5132,1.3790
1567.5586,1.2065
1567.6040,0.8226
1567.6495,0.4791
1567.6949,0.2626
1567.7404,0.1067
1567.7858,0.0596
1567.8312,0.1353
1567.8767,0.2948
1567.9221,0.4564
1567.9676,0.5081
1568.0130,0.4786
1568.0584,0.3746
1568.1039,0.1919
1568.1493,0.0558
1568.1948,0.0289
1568.2402,0.1093
1568.2857,0.2505
1568.3311,0.4197
1568.3766,0.8131
1568.4220,1.3806
1568.4675,1.7542
1568.5129,1.8253
1568.5584,1.5596
1568.6038,1.0550
1568.6493,0.5585
1568.6947,0.2022
1568.7402,0.0675
1568.7856,0.0606
1568.8311,0.0613
1568.8765,0.1604
1568.9220,0.4035
1568.9674,0.6642
1569.0129,0.8514
1569.0583,0.8931
1569.1038,0.7505
1569.1493,0.4470
1569.1947,0.2062
1569.2402,0.1870
1569.2856,0.2381
1569.3311,0.2724
1569.3766,0.4844
1569.4220,0.9582
1569.4675,1.5451
1569.5129,1.8384
1569.5584,1.5926
1569.6039,1.1879
1569.6493,0.8203
1569.6948,0.4458
1569.7403,0.1942
1569.7857,0.0836
1569.8312,0.1138
1569.8767,0.2325
1569.9221,0.2715
1569.9676,0.2345
1570.0131,0.2178
1570.0586,0.2405
1570.1040,0.3242
1570.1495,0.3271
1570.1950,0.1831
1570.2405,0.0735
1570.2859,0.1359
1570.3314,0.3648
1570.3769,0.6373
1570.4224,0.9506
1570.4678,1.3651
1570.5133,1.6327
1570.5588,1.5302
1570.6043,1.0984
1570.6497,0.6287
1570.6952,0.3982
1570.7407,0.2576
1570.7862,0.1029
1570.8317,0.0416
1570.8772,0.1316
1570.9226,0.3352
1570.9681,0.4824
1571.0136,0.4906
1571.0591,0.4480
1571.1046,0.3471
1571.1501,0.1580
1571.1956,0.0367
1571.2410,0.0206
1571.2865,0.0865
1571.3320,0.2493
1571.3775,0.5114
1571.4230,0.8452
1571.4685,1.0931
1571.5140,1.2160
1571.5595,1.1601
1571.6050,0.7850
1571.6505,0.4017
1571.6960,0.2102
1571.7415,0.1079
1571.7870,0.0925
1571.8325,0.1259
1571.8780,0.2039
1571.9235,0.3989
1571.9690,0.5968
1572.0145,0.6619
1572.0600,0.5087
1572.1055,0.2374
1572.1510,0.0747
1572.1965,0.0329
1572.2420,0.0427
1572.2875,0.1888
1572.3330,0.5924
1572.3785,1.1502
1572.4240,1.5631
1572.4695,1.6799
1572.5150,1.5906
1572.5605,1.3085
1572.6060,0.8537
1572.6515,0.4068
1572.6970,0.1421
1572.7425,0.1216
1572.7881,0.2388
1572.8336,0.3038
1572.8791,0.2890
1572.9246,0.2607
1572.9701,0.2398
1573.0156,0.1852
1573.0611,0.1018
1573.1066,0.1170
1573.1522,0.1811
1573.1977,0.1341
1573.2432,0.0960
1573.2887,0.1887
1573.3342,0.4506
1573.3798,0.8848
1573.4253,1.2922
1573.4708,1.5641
1573.5163,1.6279
1573.5618,1.3875
1573.6074,0.9658
1573.6529,0.4897
1573.6984,0.1492
1573.7439,0.0237
1573.7895,0.0115
1573.8350,0.0540
1573.8805,0.1404
1573.9260,0.2700
1573.9716,0.4678
1574.0171,0.6010
1574.0626,0.5616
1574.1082,0.4240
1574.1537,0.2323
1574.1992,0.1435
1574.2448,0.1524
1574.2903,0.1349
1574.3358,0.3097
1574.3814,0.8515
1574.4269,1.4760
1574.4724,1.7142
1574.5180,1.5179
1574.5635,1.3155
1574.6090,1.1195
1574.6546,0.7055
1574.7001,0.3277
1574.7456,0.1494
1574.7912,0.0754
1574.8367,0.0522
1574.8823,0.0609
1574.9278,0.1948
1574.9734,0.4314
1575.0189,0.5169
1575.0644,0.4204
1575.1100,0.2647
1575.1555,0.1211
1575.2011,0.0533
1575.2466,0.0453
1575.2922,0.1637
1575.3377,0.5717
1575.3833,1.3473
1575.4288,2.2488
1575.4744,2.7207
1575.5199,2.5578
1575.5655,1.9768
1575.6110,1.2024
1575.6566,0.5606
1575.7021,0.2009
1575.7477,0.0592
1575.7932,0.0558
1575.8388,0.0994
1575.8843,0.1285
1575.9299,0.1783
1575.9755,0.2167
1576.0210,0.2098
1576.0666,0.1820
1576.1121,0.1407
1576.1577,0.1084
1576.2033,0.1450
1576.2488,0.2190
1576.2944,0.2756
1576.3399,0.4576
1576.3855,1.1269
1576.4311,2.0175
1576.4766,2.4403
1576.5222,2.3011
1576.5678,1.7093
1576.6133,0.9837
1576.6589,0.4324
1576.7045,0.1271
1576.7500,0.0214
1576.7956,0.0180
1576.8412,0.0779
1576.8867,0.1684
1576.9323,0.1759
1576.9779,0.0981
1577.0235,0.0634
1577.0690,0.0954
1577.1146,0.1504
1577.1602,0.1548
1577.2057,0.0961
1577.2513,0.0784
1577.2969,0.1845
1577.3425,0.6335
1577.3881,1.5470
1577.4336,2.4935
1577.4792,2.8725
1577.5248,2.4193
1577.5704,1.5862
1577.6159,0.9847
1577.6615,0.5418
1577.7071,0.1980
1577.7527,0.0644
1577.7983,0.1377
1577.8439,0.3158
1577.8894,0.3859
1577.9350,0.3182
1577.9806,0.2903
1578.0262,0.3167
1578.0718,0.3403
1578.1174,0.3625
1578.1630,0.2658
1578.2086,0.1176
1578.2541,0.0432
1578.2997,0.1077
1578.3453,0.4731
1578.3909,1.1994
1578.4365,1.9144
1578.4821,2.1208
1578.5277,1.6792
1578.5733,0.9969
1578.6189,0.4833
1578.6645,0.2168
1578.7101,0.1556
1578.7557,0.1373
1578.8013,0.1269
1578.8469,0.1737
1578.8925,0.2487
1578.9381,0.3855
1578.9837,0.4995
1579.0293,0.4589
1579.0749,0.2950
1579.1205,0.1465
1579.1661,0.0873
1579.2117,0.0821
1579.2573,0.0610
1579.3029,0.1009
1579.3485,0.2512
1579.3941,0.4692
1579.4397,0.7595
1579.4853,1.0049
1579.5309,1.0151
1579.5765,0.7663
1579.6222,0.3888
1579.6678,0.1548
1579.7134,0.1120
1579.7590,0.0953
1579.8046,0.0949
1579.8502,0.1686
1579.8958,0.3197
1579.9414,0.4960
1579.9871,0.5013
1580.0327,0.3401
1580.0783,0.1692
1580.1239,0.0566
1580.1695,0.0222
1580.2151,0.0836
1580.2608,0.2765
1580.3064,0.5331
1580.3520,0.7472
1580.3976,0.9817
1580.4432,1.1560
1580.4889,1.1273
1580.5345,0.9963
1580.5801,0.8215
1580.6257,0.6251
1580.6714,0.3989
1580.7170,0.1613
1580.7626,0.0473
1580.8082,0.0543
1580.8539,0.1572
1580.8995,0.3833
1580.9451,0.5740
1580.9908,0.6514
1581.0364,0.6886
1581.0820,0.5331
1581.1276,0.2556
1581.1733,0.1106
1581.2189,0.0590
1581.2645,0.0435
1581.3102,0.1655
1581.3558,0.5554
1581.4014,1.0553
1581.4471,1.3130
1581.4927,1.3695
1581.5384,1.2339
1581.5840,0.7578
1581.6296,0.2854
1581.6753,0.1254
1581.7209,0.1747
1581.7666,0.1942
1581.8122,0.1456
1581.8578,0.2219
1581.9035,0.4029
1581.9491,0.4549
1581.9948,0.3764
1582.0404,0.3320
1582.0861,0.3458
1582.1317,0.3191
1582.1774,0.1832
1582.2230,0.0633
1582.2686,0.0781
1582.3143,0.2967
1582.3599,0.6944
1582.4056,1.0565
1582.4512,1.2348
1582.4969,1.1510
1582.5425,0.8336
1582.5882,0.5389
1582.6339,0.3398
1582.6795,0.1426
1582.7252,0.0272
1582.7708,0.0022
1582.8165,0.0087
1582.8621,0.1102
1582.9078,0.6434
1582.9534,1.9750
1582.9991,3.6793
1583.0448,4.7831
1583.0904,4.7619
1583.1361,3.5973
1583.1817,1.9487
1583.2274,0.7352
1583.2731,0.2267
1583.3187,0.2848
1583.3644,0.7129
1583.4101,1.2503
1583.4557,1.7004
1583.5014,1.8424
1583.5471,1.7180
1583.5927,1.4155
1583.6384,0.8528
1583.6841,0.3438
1583.7297,0.1403
1583.7754,0.0609
1583.8211,0.0434
1583.8667,0.2143
1583.9124,0.8135
1583.9581,1.8690
1584.0038,2.9065
1584.0494,3.3586
1584.0951,2.7938
1584.1408,1.5229
1584.1865,0.5487
1584.2321,0.1516
1584.2778,0.1087
1584.3235,0.3384
1584.3692,0.8431
1584.4148,1.4673
1584.4605,1.8060
1584.5062,1.7060
1584.5519,1.4557
1584.5976,1.0271
1584.6432,0.4411
1584.6889,0.1010
1584.7346,0.0573
1584.7803,0.1237
1584.8260,0.1642
1584.8717,0.2338
1584.9174,0.6296
1584.9630,1.3309
1585.0087,1.9485
1585.0544,2.2158
1585.1001,1.9323
1585.1458,1.2940
1585.1915,0.6504
1585.2372,0.2253
1585.2829,0.1488
1585.3286,0.4415
1585.3742,1.1198
1585.4199,1.9834
1585.4656,2.5076
1585.5113,2.4075
1585.5570,1.7812
1585.6027,0.9896
1585.6484,0.4177
1585.6941,0.1389
1585.7398,0.0342
1585.7855,0.0161
1585.8312,0.1029
1585.8769,0.4835
1585.9226,1.3485
1585.9683,2.6735
1586.0140,4.0224
1586.0597,4.3350
1586.1054,3.3243
1586.1511,1.9583
1586.1968,0.8951
1586.2425,0.2999
1586.2882,0.1389
1586.3339,0.4492
1586.3797,1.2864
1586.4254,2.1146
1586.4711,2.2451
1586.5168,1.6702
1586.5625,0.8546
1586.6082,0.3477
1586.6539,0.1421
1586.6996,0.0654
1586.7453,0.1078
1586.7910,0.1830
1586.8368,0.2161
1586.8825,0.3466
1586.9282,0.7522
1586.9739,1.6624
1587.0196,2.6437
1587.0653,2.9031
1587.1111,2.3959
1587.1568,1.4520
1587.2025,0.5876
1587.2482,0.1581
1587.2939,0.1256
1587.3397,0.4233
1587.3854,0.9737
1587.4311,1.5074
1587.4768,1.7162
1587.5225,1.4088
1587.5683,0.8481
1587.6140,0.4216
1587.6597,0.1537
1587.7054,0.0377
1587.7512,0.0281
1587.7969,0.0711
1587.8426,0.2002
1587.8884,0.4189
1587.9341,0.8069
1587.9798,1.3878
1588.0256,1.7272
1588.0713,1.5326
1588.1170,0.9767
1588.1627,0.3895
1588.2085,0.0890
1588.2542,0.0588
1588.3000,0.2507
1588.3457,0.6529
1588.3914,1.1065
1588.4372,1.4894
1588.4829,1.5359
1588.5286,1.2466
1588.5744,1.0124
1588.6201,0.8369
1588.6659,0.5491
1588.7116,0.2442
1588.7573,0.0691
1588.8031,0.0308
1588.8488,0.0927
1588.8946,0.3004
1588.9403,0.7388
1588.9861,1.3882
1589.0318,2.0315
1589.0775,2.2358
1589.1233,1.8073
1589.1690,1.1065
1589.2148,0.5224
1589.2605,0.1877
1589.3063,0.1669
1589.3520,0.4455
1589.3978,1.0081
1589.4435,1.6429
1589.4893,1.7625
1589.5350,1.3296
1589.5808,0.7573
1589.6265,0.3008
1589.6723,0.0716
1589.7181,0.0149
1589.7638,0.0297
1589.8096,0.0643
1589.8553,0.1267
1589.9011,0.2689
1589.9468,0.4463
1589.9926,0.7391
1590.0384,1.2027
1590.0841,1.3985
1590.1299,1.0584
1590.1756,0.5420
1590.2214,0.1989
1590.2672,0.1594
1590.3129,0.3263
1590.3587,0.5502
1590.4045,0.9163
1590.4502,1.3767
1590.4960,1.6760
1590.5418,1.5760
1590.5875,0.9764
1590.6333,0.3812
1590.6791,0.1102
1590.7248,0.0264
1590.7706,0.0066
1590.8164,0.0380
1590.8622,0.2142
1590.9079,0.5645
1590.9537,0.8348
1590.9995,0.8643
1591.0452,0.7628
1591.0910,0.6406
1591.1368,0.6069
1591.1826,0.5553
1591.2284,0.3391
1591.2741,0.1539
1591.3199,0.2705
1591.3657,0.8619
1591.4115,1.6753
1591.4572,2.1621
1591.5030,2.2268
1591.5488,1.8137
1591.5946,1.0270
1591.6404,0.3792
1591.6862,0.0939
1591.7319,0.0373
1591.7777,0.0468
1591.8235,0.0546
1591.8693,0.1262
1591.9151,0.2887
1591.9609,0.5993
1592.0067,1.1201
1592.0524,1.6062
1592.0982,1.8703
1592.1440,1.6342
1592.1898,0.8906
1592.2356,0.2755
1592.2814,0.1375
1592.3272,0.4960
1592.3730,1.2318
1592.4188,1.9086
1592.4646,2.2851
1592.5104,2.1812
1592.5562,1.6129
1592.6020,1.0038
1592.6478,0.5264
1592.6936,0.1823
1592.7394,0.0352
1592.7852,0.0284
1592.8310,0.0802
1592.8768,0.1431
1592.9226,0.2906
1592.9684,0.6533
1593.0142,0.9991
1593.0600,1.1141
1593.1058,1.0726
1593.1516,0.8604
1593.1974,0.5408
1593.2432,0.2699
1593.2890,0.2223
1593.3348,0.5298
1593.3806,1.0200
1593.4264,1.3120
1593.4722,1.2946
1593.5180,1.1043
1593.5638,0.9071
1593.6097,0.6473
1593.6555,0.3140
1593.7013,0.0876
1593.7471,0.0125
1593.7929,0.0024
1593.8387,0.0259
1593.8845,0.1640
1593.9304,0.5240
1593.9762,1.0128
1594.0220,1.3387
1594.0678,1.2516
1594.1136,0.7764
1594.1594,0.2886
1594.2053,0.0744
1594.2511,0.0574
1594.2969,0.1998
1594.3427,0.5314
1594.3886,0.9429
1594.4344,1.2616
1594.4802,1.2714
1594.5260,0.9790
1594.5718,0.6865
1594.6177,0.4663
1594.6635,0.2700
1594.7093,0.1035
1594.7552,0.0372
1594.8010,0.0915
1594.8468,0.1890
1594.8926,0.3082
1594.9385,0.5179
1594.9843,0.6344
1595.0301,0.6223
1595.0760,0.5151
1595.1218,0.2666
1595.1676,0.0734
1595.2135,0.0167
1595.2593,0.0310
1595.3051,0.0987
1595.3510,0.2681
1595.3968,0.5966
1595.4426,0.9133
1595.4885,0.9747
1595.5343,0.8251
1595.5802,0.5830
1595.6260,0.3907
1595.6718,0.3026
1595.7177,0.1984
1595.7635,0.1597
1595.8094,0.1866
1595.8552,0.1374
1595.9011,0.0530
1595.9469,0.0311
1595.9928,0.0873
1596.0386,0.1411
1596.0844,0.1045
1596.1303,0.0626
1596.1761,0.0502
1596.2220,0.0279
1596.2678,0.0482
1596.3137,0.2732
1596.3595,0.8605
1596.4054,1.5566
1596.4512,1.8901
1596.4971,1.8256
1596.5429,1.4634
1596.5888,0.9372
1596.6347,0.5237
1596.6805,0.2589
1596.7264,0.0867
1596.7722,0.0191
1596.8181,0.0358
1596.8639,0.1303
1596.9098,0.2584
1596.9557,0.3346
1597.0015,0.3472
1597.0474,0.2533
1597.0932,0.1017
1597.1391,0.0211
1597.1850,0.0280
1597.2308,0.1209
1597.2767,0.2678
1597.3226,0.4400
1597.3684,0.8564
1597.4143,1.5704
1597.4602,2.1476
1597.5060,2.1225
1597.5519,1.5420
1597.5978,0.9490
1597.6436,0.5690
1597.6895,0.2733
1597.7354,0.0812
1597.7812,0.0352
1597.8271,0.1276
1597.8730,0.3157
1597.9189,0.4706
1597.9647,0.5079
1598.0106,0.3683
1598.0565,0.1515
1598.1024,0.0345
1598.1482,0.0296
1598.1941,0.0881
1598.2400,0.1623
1598.2859,0.2930
1598.3317,0.6880
1598.3776,1.3034
1598.4235,1.8511
1598.4694,2.1031
1598.5153,1.7903
1598.5611,1.1056
1598.6070,0.5594
1598.6529,0.2599
1598.6988,0.1372
1598.7447,0.0871
1598.7906,0.0446
1598.8365,0.0676
1598.8823,0.2388
1598.9282,0.5717
1598.9741,0.9201
1599.0200,1.1372
1599.0659,1.1866
1599.1118,0.9168
1599.1577,0.4199
1599.2036,0.1156
1599.2495,0.1451
1599.2954,0.5296
1599.3412,1.2145
1599.3871,1.8753
1599.4330,2.2943
1599.4789,2.2692
1599.5248,1.6856
1599.5707,1.0309
1599.6166,0.5726
1599.6625,0.2593
1599.7084,0.0838
1599.7543,0.0501
1599.8002,0.1103
1599.8461,0.1485
1599.8920,0.1206
1599.9379,0.1689
1599.9838,0.3292
1600.0297,0.5288
1600.0756,0.6735
1600.1215,0.5848
1600.1674,0.3002
1600.2134,0.0981
1600.2593,0.1143
1600.3052,0.3583
1600.3511,0.7640
1600.3970,1.1689
1600.4429,1.4080
1600.4888,1.4253
1600.5347,1.2837
1600.5806,0.8951
1600.6265,0.4147
1600.6724,0.2208
1600.7184,0.1975
1600.7643,0.1035
1600.8102,0.0333
1600.8561,0.0723
1600.9020,0.2026
1600.9479,0.3360
1600.9939,0.4299
1601.0398,0.5337
1601.0857,0.5603
1601.1316,0.4395
1601.1775,0.2595
1601.2235,0.1077
1601.2694,0.0912
1601.3153,0.2803
1601.3612,0.6907
1601.4071,1.1855
1601.4531,1.4437
1601.4990,1.4094
1601.5449,1.2688
1601.5908,0.9576
1601.6368,0.5291
1601.6827,0.2013
1601.7286,0.0677
1601.7745,0.0514
1601.8205,0.0664
1601.8664,0.1899
1601.9123,0.4789
1601.9583,0.8165
1602.0042,1.0911
1602.0501,1.1392
1602.0961,0.8996
1602.1420,0.5417
1602.1879,0.2505
1602.2339,0.0829
1602.2798,0.0633
1602.3257,0.2680
1602.3717,0.7511
1602.4176,1.2239
1602.4636,1.3354
1602.5095,1.1791
1602.5554,0.9008
1602.6014,0.6070
1602.6473,0.3592
1602.6933,0.1679
1602.7392,0.1051
1602.7851,0.1102
1602.8311,0.0740
1602.8770,0.0999
1602.9230,0.2935
1602.9689,0.5896
1603.0149,0.6841
1603.0608,0.4048
1603.1068,0.1250
1603.1527,0.0513
1603.1987,0.0922
1603.2446,0.1749
1603.2906,0.2624
1603.3365,0.4240
1603.3825,0.7562
1603.4284,1.1112
1603.4744,1.2497
1603.5203,1.0514
1603.5663,0.6496
1603.6122,0.3580
1603.6582,0.1823
1603.7041,0.0642
1603.7501,0.0388
1603.7961,0.0989
1603.8420,0.1493
1603.8880,0.1206
1603.9339,0.1874
1603.9799,0.4691
1604.0258,0.7782
1604.0718,0.8775
1604.1178,0.7267
1604.1637,0.4318
1604.2097,0.1751
1604.2557,0.0734
1604.3016,0.1571
1604.3476,0.4586
1604.3936,0.8831
1604.4395,1.1979
1604.4855,1.2016
1604.5315,0.9653
1604.5774,0.7763
1604.6234,0.6147
1604.6694,0.3354
1604.7153,0.1020
1604.7613,0.0303
1604.8073,0.0873
1604.8533,0.2389
1604.8992,0.4386
1604.9452,0.6703
1604.9912,0.8209
1605.0372,0.7748
1605.0831,0.6299
1605.1291,0.4254
1605.1751,0.1944
1605.2211,0.0887
1605.2670,0.1548
1605.3130,0.4844
1605.3590,1.0329
1605.4050,1.5161
1605.4510,1.7355
1605.4969,1.5728
1605.5429,1.1626
1605.5889,0.7227
1605.6349,0.3281
1605.6809,0.1201
1605.7269,0.0860
1605.7728,0.0658
1605.8188,0.0298
1605.8648,0.0441
1605.9108,0.1945
1605.9568,0.4769
1606.0028,0.7064
1606.0488,0.7789
1606.0948,0.6647
1606.1408,0.3796
1606.1867,0.1439
1606.2327,0.1142
1606.2787,0.3503
1606.3247,0.8066
1606.3707,1.3234
1606.4167,1.8902
1606.4627,2.2314
1606.5087,1.9280
1606.5547,1.2571
1606.6007,0.6041
1606.6467,0.1819
1606.6927,0.0293
1606.7387,0.0178
1606.7847,0.0890
1606.8307,0.2328
1606.8767,0.3959
1606.9227,0.6062
1606.9687,0.8573
1607.0147,1.0126
1607.0607,0.9267
1607.1067,0.5806
1607.1527,0.2535
1607.1987,0.1076
1607.2447,0.1871
1607.2907,0.5691
1607.3367,1.1171
1607.3828,1.5352
1607.4288,1.7416
1607.4748,1.7791
1607.5208,1.6410
1607.5668,1.1631
1607.6128,0.5055
1607.6588,0.1200
1607.7048,0.0177
1607.7509,0.0108
1607.7969,0.0555
1607.8429,0.1731
1607.8889,0.3807
1607.9349,0.6785
1607.9809,0.9925
1608.0270,1.1854
1608.0730,1.1131
1608.1190,0.8609
1608.1650,0.5851
1608.2110,0.2916
1608.2571,0.1319
1608.3031,0.3242
1608.3491,0.9590
1608.3951,1.7274
1608.4411,2.0673
1608.4872,1.8441
1608.5332,1.3641
1608.5792,0.8110
1608.6252,0.3956
1608.6713,0.1999
1608.7173,0.0807
1608.7633,0.0172
1608.8094,0.0255
1608.8554,0.1392
1608.9014,0.3838
1608.9474,0.6710
1608.9935,0.9213
1609.0395,1.0021
1609.0855,0.8567
1609.1316,0.6504
1609.1776,0.4231
1609.2236,0.2170
1609.2697,0.1372
1609.3157,0.2659
1609.3618,0.6712
1609.4078,1.1730
1609.4538,1.4968
1609.4999,1.5548
1609.5459,1.3176
1609.5920,0.8260
1609.6380,0.3561
1609.6840,0.0990
1609.7301,0.0206
1609.7761,0.0144
1609.8222,0.0460
1609.8682,0.2201
1609.9143,0.6256
1609.9603,1.1502
1610.0063,1.4700
1610.0524,1.2636
1610.0984,0.7768
1610.1445,0.3915
1610.1905,0.1737
1610.2366,0.1118
1610.2826,0.1582
1610.3287,0.3727
1610.3747,0.8124
1610.4208,1.1282
1610.4668,1.1239
1610.5129,0.9129
1610.5590,0.6104
1610.6050,0.3949
1610.6511,0.2411
1610.6971,0.0974
1610.7432,0.0219
1610.7892,0.0177
1610.8353,0.0848
1610.8814,0.2380
1610.9274,0.5622
1610.9735,1.1692
1611.0195,1.6608
1611.0656,1.5531
1611.1117,1.0078
1611.1577,0.4278
1611.2038,0.1276
1611.2498,0.1171
1611.2959,0.3206
1611.3420,0.7139
1611.3880,1.0903
1611.4341,1.2207
1611.4802,1.0453
1611.5262,0.6864
1611.5723,0.4647
1611.6184,0.3911
1611.6645,0.2585
1611.7105,0.1337
1611.7566,0.0520
1611.8027,0.0102
1611.8487,0.0082
1611.8948,0.0702
1611.9409,0.3159
1611.9870,0.7064
1612.0330,0.8822
1612.0791,0.7104
1612.1252,0.4100
1612.1713,0.1995
1612.2173,0.1241
1612.2634,0.1180
1612.3095,0.2545
1612.3556,0.5851
1612.4017,1.0033
1612.4477,1.2821
1612.4938,1.2081
1612.5399,0.8979
1612.5860,0.6325
1612.6321,0.3958
1612.6782,0.1889
1612.7242,0.0699
1612.7703,0.0273
1612.8164,0.0603
1612.8625,0.1902
1612.9086,0.4090
1612.9547,0.6605
1613.0008,0.8888
1613.0469,1.0199
1613.0929,0.8494
1613.1390,0.4266
1613.1851,0.1559
1613.2312,0.2033
1613.2773,0.4943
1613.3234,0.8830
1613.3695,1.3173
1613.4156,1.8693
1613.4617,2.1692
1613.5078,1.8565
1613.5539,1.2580
1613.6000,0.7157
1613.6461,0.3065
1613.6922,0.0825
1613.7383,0.0121
1613.7844,0.0044
1613.8305,0.0243
1613.8766,0.1092
1613.9227,0.3261
1613.9688,0.6509
1614.0149,0.9369
1614.0610,0.9855
1614.1071,0.6837
1614.1532,0.3173
1614.1993,0.1582
1614.2454,0.1411
1614.2915,0.2975
1614.3376,0.7170
1614.3837,1.3282
1614.4299,1.7815
1614.4760,1.7321
1614.5221,1.3760
1614.5682,0.9077
1614.6143,0.4606
1614.6604,0.2290
1614.7065,0.1402
1614.7526,0.0608
1614.7988,0.0227
1614.8449,0.0659
1614.8910,0.1812
1614.9371,0.2997
1614.9832,0.3726
1615.0293,0.3970
1615.0755,0.3183
1615.1216,0.1667
1615.1677,0.0853
1615.2138,0.0880
1615.2599,0.1923
1615.3061,0.4038
1615.3522,0.6828
1615.3983,0.9506
1615.4444,1.0729
1615.4906,1.0362
1615.5367,0.8720
1615.5828,0.5504
1615.6289,0.2626
1615.6751,0.1090
1615.7212,0.0340
1615.7673,0.0115
1615.8134,0.0481
1615.8596,0.1901
1615.9057,0.4090
1615.9518,0.5808
1615.9980,0.7008
1616.0441,0.7413
1616.0902,0.6204
1616.1364,0.3866
1616.1825,0.1778
1616.2286,0.1467
1616.2748,0.3049
1616.3209,0.5612
1616.3671,0.8573
1616.4132,0.9880
1616.4593,0.9195
1616.5055,0.9582
1616.5516,0.9952
1616.5977,0.7559
1616.6439,0.4070
1616.6900,0.1494
1616.7362,0.0644
1616.7823,0.0722
1616.8285,0.0656
1616.8746,0.0934
1616.9207,0.1926
1616.9669,0.3940
1617.0130,0.6119
1617.0592,0.5763
1617.1053,0.3529
1617.1515,0.1676
1617.1976,0.0752
1617.2438,0.1173
1617.2899,0.2911
1617.3361,0.5366
1617.3822,0.7468
1617.4284,0.7405
1617.4745,0.6376
1617.5207,0.5059
1617.5668,0.2795
1617.6130,0.1008
1617.6592,0.0420
1617.7053,0.0336
1617.7515,0.0401
1617.7976,0.0338
1617.8438,0.0197
1617.8899,0.0467
1617.9361,0.1703
1617.9823,0.3391
1618.0284,0.3819
1618.0746,0.2953
1618.1208,0.1953
1618.1669,0.1114
1618.2131,0.0837
1618.2592,0.1627
1618.3054,0.3546
1618.3516,0.6371
1618.3977,0.8742
1618.4439,0.9749
1618.4901,0.9433
1618.5362,0.7169
1618.5824,0.4114
1618.6286,0.1858
1618.6747,0.0588
1618.7209,0.0151
1618.7671,0.0400
1618.8133,0.1345
1618.8594,0.2188
1618.9056,0.2046
1618.9518,0.1897
1618.9980,0.1899
1619.0441,0.2023
1619.0903,0.2600
1619.1365,0.2395
1619.1827,0.1153
1619.2288,0.0531
1619.2750,0.1779
1619.3212,0.5385
1619.3674,0.9887
1619.4136,1.2933
1619.4597,1.3282
1619.5059,1.0418
1619.5521,0.6348
1619.5983,0.3477
1619.6445,0.1580
1619.6907,0.0614
1619.7368,0.0403
1619.7830,0.0230
1619.8292,0.0172
1619.8754,0.0520
1619.9216,0.1668
1619.9678,0.3780
1620.0140,0.5677
1620.0602,0.5825
1620.1063,0.3934
1620.1525,0.1673
1620.1987,0.1155
1620.2449,0.2798
1620.2911,0.6311
1620.3373,1.0440
1620.3835,1.2876
1620.4297,1.2880
1620.4759,1.0548
1620.5221,0.6402
1620.5683,0.2797
1620.6145,0.0957
1620.6607,0.0287
1620.7069,0.0117
1620.7531,0.0095
1620.7993,0.0270
1620.8455,0.0726
1620.8917,0.1511
1620.9379,0.3168
1620.9841,0.5262
1621.0303,0.5778
1621.0765,0.4134
1621.1227,0.1783
1621.1689,0.1002
1621.2151,0.2005
1621.2613,0.4097
1621.3075,0.7702
1621.3537,1.2094
1621.4000,1.5043
1621.4462,1.4837
1621.4924,1.1458
1621.5386,0.7855
1621.5848,0.5027
1621.6310,0.2550
1621.6772,0.1279
1621.7234,0.1035
1621.7696,0.0709
1621.8159,0.0362
1621.8621,0.0972
1621.9083,0.3901
1621.9545,0.8216
1622.0007,0.9927
1622.0469,0.8241
1622.0932,0.5240
1622.1394,0.2922
1622.1856,0.1837
1622.2318,0.2022
1622.2780,0.4833
1622.3243,0.9445
1622.3705,1.3686
1622.4167,1.6902
1622.4629,1.6989
1622.5092,1.3915
1622.5554,0.8698
1622.6016,0.3421
1622.6478,0.1236
1622.6941,0.1141
1622.7403,0.0687
1622.7865,0.0182
1622.8328,0.0273
1622.8790,0.1609
1622.9252,0.5186
1622.9714,1.0546
1623.0177,1.4910
1623.0639,1.4505
1623.1101,0.9915
1623.1564,0.5805
1623.2026,0.3329
1623.2488,0.2334
1623.2951,0.4535
1623.3413,0.9734
1623.3876,1.4137
1623.4338,1.3906
1623.4800,1.0547
1623.5263,0.8080
1623.5725,0.6337
1623.6188,0.4155
1623.6650,0.2074
1623.7112,0.0681
1623.7575,0.0144
1623.8037,0.0196
1623.8500,0.1115
1623.8962,0.5891
1623.9425,1.8963
1623.9887,3.9009
1624.0349,5.5106
1624.0812,5.5083
1624.1274,4.1031
1624.1737,2.3001
1624.2199,0.8923
1624.2662,0.3325
1624.3124,0.4102
1624.3587,0.6569
1624.4049,0.8024
1624.4512,0.7135
1624.4974,0.5313
1624.5437,0.4017
1624.5900,0.2742
1624.6362,0.1529
1624.6825,0.0576
1624.7287,0.0112
1624.7750,0.0051
1624.8212,0.0212
1624.8675,0.1233
1624.9138,0.5248
1624.9600,1.4734
1625.0063,2.8170
1625.0525,3.7059
1625.0988,3.4829
1625.1451,2.4945
1625.1913,1.3202
1625.2376,0.5243
1625.2839,0.2632
1625.3301,0.3165
1625.3764,0.6040
1625.4226,0.8518
1625.4689,0.7815
1625.5152,0.4648
1625.5615,0.1764
1625.6077,0.1099
1625.6540,0.1777
1625.7003,0.1772
1625.7465,0.0985
1625.7928,0.0571
1625.8391,0.1670
1625.8853,0.4850
1625.9316,1.0185
1625.9779,1.8304
1626.0242,2.5776
1626.0704,2.5655
1626.1167,1.8404
1626.1630,1.0257
1626.2093,0.4568
1626.2556,0.1700
1626.3018,0.1463
1626.3481,0.3705
1626.3944,0.6872
1626.4407,0.8843
1626.4870,0.8886
1626.5332,0.6467
1626.5795,0.3870
1626.6258,0.2988
1626.6721,0.2007
1626.7184,0.0727
1626.7647,0.0131
1626.8109,0.0181
1626.8572,0.1452
1626.9035,0.6868
1626.9498,2.0268
1626.9961,3.8345
1627.0424,4.9895
1627.0887,4.8974
1627.1350,3.6128
1627.1813,1.8637
1627.2275,0.7134
1627.2738,0.3567
1627.3201,0.4612
1627.3664,0.7483
1627.4127,0.9285
1627.4590,0.9830
1627.5053,0.8724
1627.5516,0.4872
1627.5979,0.1686
1627.6442,0.0858
1627.6905,0.1012
1627.7368,0.0967
1627.7831,0.0483
1627.8294,0.0411
1627.8757,0.2003
1627.9220,0.6475
1627.9683,1.3833
1628.0146,2.1746
1628.0609,2.6272
1628.1072,2.4722
1628.1535,1.7279
1628.1998,0.9483
1628.2461,0.4631
1628.2924,0.3086
1628.3387,0.5033
1628.3851,0.8377
1628.4314,1.0807
1628.4777,1.0896
1628.5240,0.8131
1628.5703,0.4820
1628.6166,0.2387
1628.6629,0.0801
1628.7092,0.0142
1628.7555,0.0111
1628.8019,0.0616
1628.8482,0.2139
1628.8945,0.5927
1628.9408,1.2424
1628.9871,1.7919
1629.0334,1.9457
1629.0798,1.8103
1629.1261,1.4471
1629.1724,0.9455
1629.2187,0.5068
1629.2650,0.3143
1629.3114,0.5671
1629.3577,1.0794
1629.4040,1.3938
1629.4503,1.4452
1629.4967,1.2773
1629.5430,0.9166
1629.5893,0.5168
1629.6356,0.1915
1629.6820,0.0472
1629.7283,0.0356
1629.7746,0.0381
1629.8209,0.0353
1629.8673,0.1319
1629.9136,0.4933
1629.9599,1.0511
1630.0063,1.4162
1630.0526,1.4130
1630.0989,1.0983
1630.1453,0.6247
1630.1916,0.3088
1630.2379,0.3292
1630.2843,0.6520
1630.3306,1.0488
1630.3769,1.2104
1630.4233,1.1335
1630.4696,0.9020
1630.5160,0.6791
1630.5623,0.6502
1630.6086,0.5660
1630.6550,0.2706
1630.7013,0.0585
1630.7477,0.0098
1630.7940,0.0227
1630.8403,0.0697
1630.8867,0.2508
1630.9330,0.7481
1630.9794,1.4074
1631.0257,1.7920
1631.0721,1.6474
1631.1184,1.0664
1631.1648,0.5323
1631.2111,0.2627
1631.2575,0.1580
1631.3038,0.2071
1631.3502,0.3549
1631.3965,0.5726
1631.4429,0.7936
1631.4892,0.7935
1631.5356,0.6001
1631.5819,0.3717
1631.6283,0.1662
1631.6746,0.0444
1631.7210,0.0087
1631.7673,0.0141
1631.8137,0.0458
1631.8601,0.1870
1631.9064,0.6192
1631.9528,1.2807
1631.9991,1.8588
1632.0455,2.1392
1632.0919,1.8702
1632.1382,1.1434
1632.1846,0.4950
1632.2309,0.2218
1632.2773,0.2773
1632.3237,0.3651
1632.3700,0.3109
1632.4164,0.3392
1632.4628,0.4523
1632.5091,0.4918
1632.5555,0.4355
1632.6019,0.2555
1632.6482,0.0977
1632.6946,0.0457
1632.7410,0.0308
1632.7874,0.0544
1632.8337,0.1189
1632.8801,0.2798
1632.9265,0.6888
1632.9728,1.2619
1633.0192,1.7616
1633.0656,1.8284
1633.1120,1.3435
1633.1583,0.7476
1633.2047,0.3486
1633.2511,0.2211
1633.2975,0.3058
1633.3439,0.4000
1633.3902,0.5287
1633.4366,0.7414
1633.4830,0.8816
1633.5294,0.8104
1633.5758,0.4794
1633.6221,0.1818
1633.6685,0.0913
1633.7149,0.0678
1633.7613,0.0303
1633.8077,0.0168
1633.8541,0.0708
1633.9005,0.2305
1633.9468,0.5017
1633.9932,0.8282
1634.0396,1.0562
1634.0860,1.0448
1634.1324,0.8672
1634.1788,0.6483
1634.2252,0.3796
1634.2716,0.2324
1634.3180,0.3325
1634.3644,0.5647
1634.4108,0.6544
1634.4571,0.4818
1634.5035,0.3449
1634.5499,0.3182
1634.5963,0.2170
1634.6427,0.0798
1634.6891,0.0188
1634.7355,0.0269
1634.7819,0.0529
1634.8283,0.0686
1634.8747,0.1248
1634.9211,0.3057
1634.9675,0.6798
1635.0139,1.1012
1635.0603,1.1992
1635.1067,0.9669
1635.1531,0.6783
1635.1996,0.3709
1635.2460,0.1573
1635.2924,0.2075
1635.3388,0.5228
1635.3852,0.9210
1635.4316,1.1341
1635.4780,1.0470
1635.5244,0.7295
1635.5708,0.3220
1635.6172,0.0748
1635.6636,0.0087
1635.7101,0.0029
1635.7565,0.0118
1635.8029,0.0239
1635.8493,0.0407
1635.8957,0.1111
1635.9421,0.3257
1635.9885,0.7013
1636.0350,0.9462
1636.0814,0.8073
1636.1278,0.4775
1636.1742,0.2209
1636.2206,0.1597
1636.2671,0.3332
1636.3135,0.6909
1636.3599,1.1257
1636.4063,1.4175
1636.4527,1.3828
1636.4992,1.1015
1636.5456,0.7488
1636.5920,0.4104
1636.6384,0.1693
1636.6849,0.0510
1636.7313,0.0258
1636.7777,0.0470
1636.8241,0.0928
1636.8706,0.2141
1636.9170,0.4308
1636.9634,0.6662
1637.0099,0.7657
1637.0563,0.6143
1637.1027,0.3990
1637.1492,0.2495
1637.1956,0.1474
1637.2420,0.2196
1637.2885,0.5044
1637.3349,0.8608
1637.3813,1.1010
1637.4278,1.0700
1637.4742,0.8506
1637.5206,0.5734
1637.5671,0.2866
1637.6135,0.0914
1637.6600,0.0214
1637.7064,0.0059
1637.7528,0.0052
1637.7993,0.0302
1637.8457,0.1043
1637.8922,0.1806
1637.9386,0.2611
1637.9851,0.5170
1638.0315,0.7837
1638.0780,0.7039
1638.1244,0.3844
1638.1709,0.1398
1638.2173,0.1231
1638.2637,0.3167
1638.3102,0.6676
1638.3566,1.1036
1638.4031,1.3522
1638.4495,1.2137
1638.4960,0.8126
1638.5425,0.4592
1638.5889,0.3660
1638.6354,0.3128
1638.6818,0.1588
1638.7283,0.0780
1638.7747,0.0714
1638.8212,0.0406
1638.8676,0.0294
1638.9141,0.1215
1638.9606,0.3538
1639.0070,0.6080
1639.0535,0.7789
1639.0999,0.8260
1639.1464,0.5867
1639.1929,0.2465
1639.2393,0.1908
1639.2858,0.5246
1639.3322,1.0710
1639.3787,1.4099
1639.4252,1.3183
1639.4716,1.0854
1639.5181,0.8845
1639.5646,0.6503
1639.6110,0.3849
1639.6575,0.1536
1639.7040,0.0468
1639.7505,0.0229
1639.7969,0.0373
1639.8434,0.1839
1639.8899,0.5750
1639.9363,1.1055
1639.9828,1.4249
1640.0293,1.2796
1640.0758,0.9095
1640.1222,0.5848
1640.1687,0.3016
1640.2152,0.1710
1640.2617,0.1678
1640.3081,0.2994
1640.3546,0.5681
1640.4011,0.7336
1640.4476,0.7758
1640.4941,0.7720
1640.5405,0.6327
1640.5870,0.3925
1640.6335,0.1893
1640.6800,0.1064
1640.7265,0.1050
1640.7730,0.0738
1640.8194,0.0293
1640.8659,0.0379
1640.9124,0.1396
1640.9589,0.3114
1641.0054,0.3942
1641.0519,0.3253
1641.0984,0.2295
1641.1448,0.1491
1641.1913,0.1523
1641.2378,0.2667
1641.2843,0.4349
1641.3308,0.5813
1641.3773,0.5788
1641.4238,0.5743
1641.4703,0.6173
1641.5168,0.5019
1641.5633,0.3615
1641.6098,0.2922
1641.6563,0.2069
1641.7028,0.1170
1641.7493,0.0445
1641.7958,0.0089
1641.8423,0.0130
1641.8888,0.0880
1641.9353,0.3132
1641.9818,0.6186
1642.0283,0.7806
1642.0748,0.7633
1642.1213,0.6468
1642.1678,0.5110
1642.2143,0.4147
1642.2608,0.3614
1642.3073,0.5009
1642.3538,0.8705
1642.4003,1.1875
1642.4468,1.1572
1642.4933,0.7888
1642.5398,0.4304
1642.5863,0.2720
1642.6329,0.1776
1642.6794,0.0741
1642.7259,0.0174
1642.7724,0.0268
1642.8189,0.1441
1642.8654,0.3966
1642.9119,0.6888
1642.9585,0.9430
1643.0050,1.1208
1643.0515,1.1735
1643.0980,0.9992
1643.1445,0.6564
1643.1910,0.3926
1643.2376,0.3402
1643.2841,0.5074
1643.3306,0.7031
1643.3771,0.7553
1643.4236,0.7627
1643.4702,0.7049
1643.5167,0.4361
1643.5632,0.2317
1643.6097,0.1890
1643.6563,0.1331
1643.7028,0.0561
1643.7493,0.0449
1643.7958,0.1204
1643.8424,0.2222
1643.8889,0.2809
1643.9354,0.3603
1643.9819,0.5133
1644.0285,0.6114
1644.0750,0.5284
1644.1215,0.3208
1644.1681,0.2018
1644.2146,0.2144
1644.2611,0.3148
1644.3077,0.4820
1644.3542,0.6037
1644.4007,0.6061
1644.4473,0.5117
1644.4938,0.3812
1644.5404,0.3185
1644.5869,0.2892
1644.6334,0.1880
1644.6800,0.0681
1644.7265,0.0152
1644.7731,0.0238
1644.8196,0.1003
1644.8661,0.3819
1644.9127,0.9571
1644.9592,1.5342
1645.0058,1.8659
1645.0523,2.0097
1645.0989,1.8637
1645.1454,1.2906
1645.1920,0.6283
1645.2385,0.3438
1645.2850,0.6260
1645.3316,1.1300
1645.3781,1.3256
1645.4247,1.3000
1645.4712,1.1658
1645.5178,0.8253
1645.5643,0.4238
1645.6109,0.1424
1645.6575,0.0368
1645.7040,0.0245
1645.7506,0.0186
1645.7971,0.0395
1645.8437,0.1603
1645.8902,0.4950
1645.9368,1.0082
1645.9833,1.4480
1646.0299,1.7278
1646.0765,1.6609
1646.1230,1.0877
1646.1696,0.4397
1646.2161,0.1531
1646.2627,0.2153
1646.3093,0.4748
1646.3558,0.8332
1646.4024,1.1918
1646.4490,1.2960
1646.4955,1.0449
1646.5421,0.7980
1646.5887,0.6207
1646.6352,0.3387
1646.6818,0.1015
1646.7284,0.0150
1646.7749,0.0049
1646.8215,0.0707
1646.8681,0.5132
1646.9146,1.9719
1646.9612,4.6401
1647.0078,7.5812
1647.0544,9.0960
1647.1009,8.0242
1647.1475,5.3314
1647.1941,2.5814
1647.2407,0.8102
1647.2872,0.1948
1647.3338,0.1416
1647.3804,0.2213
1647.4270,0.2832
1647.4735,0.2455
1647.5201,0.2537
1647.5667,0.3295
1647.6133,0.3408
1647.6599,0.2810
1647.7065,0.1484
1647.7530,0.0403
1647.7996,0.0127
1647.8462,0.1124
1647.8928,0.6917
1647.9394,2.1963
1647.9860,4.5319
1648.0325,6.7331
1648.0791,7.1270
1648.1257,5.4507
1648.1723,3.1891
1648.2189,1.3949
1648.2655,0.4496
1648.3121,0.1963
1648.3587,0.2400
1648.4053,0.4664
1648.4519,0.6126
1648.4985,0.4806
1648.5450,0.2762
1648.5916,0.1105
1648.6382,0.0227
1648.6848,0.0021
1648.7314,0.0001
1648.7780,0.0056
1648.8246,0.1008
1648.8712,0.7811
1648.9178,3.3482
1648.9644,9.1560
1649.0110,17.3194
1649.0576,23.6102
1649.1042,24.0081
1649.1508,18.9177
1649.1974,11.6007
1649.2440,5.3928
1649.2906,1.8613
1649.3372,0.4604
1649.3839,0.1399
1649.4305,0.2332
1649.4771,0.3914
1649.5237,0.4625
1649.5703,0.4049
1649.6169,0.2594
1649.6635,0.1512
1649.7101,0.0657
1649.7567,0.0133
1649.8033,0.0208
1649.8500,0.2749
1649.8966,1.7100
1649.9432,5.7465
1649.9898,12.4202
1650.0364,19.0091
1650.0830,21.7033
1650.1296,19.4760
1650.1763,13.6636
1650.2229,6.9392
1650.2695,2.4981
1650.3161,0.6483
1650.3627,0.1080
1650.4094,0.0463
1650.4560,0.2185
1650.5026,0.5908
1650.5492,0.8209
1650.5958,0.6043
1650.6425,0.2277
1650.6891,0.0443
1650.7357,0.0258
1650.7823,0.0417
1650.8290,0.0768
1650.8756,0.4005
1650.9222,1.5768
1650.9688,3.9789
1651.0155,7.2144
1651.0621,9.8509
1651.1087,10.1458
1651.1554,7.9094
1651.2020,4.5082
1651.2486,1.9940
1651.2953,0.8923
1651.3419,0.4437
1651.3885,0.4211
1651.4352,0.5210
1651.4818,0.4429
1651.5284,0.3402
1651.5751,0.1818
1651.6217,0.0907
1651.6684,0.0919
1651.7150,0.0526
1651.7616,0.0119
1651.8083,0.0138
1651.8549,0.1330
1651.9016,0.8129
1651.9482,3.2047
1651.9948,8.2707
1652.0415,14.3269
1652.0881,17.6185
1652.1348,16.3945
1652.1814,11.6725
1652.2281,6.0907
1652.2747,2.3085
1652.3214,0.7028
1652.3680,0.4143
1652.4147,0.6086
1652.4613,0.6857
1652.5080,0.6189
1652.5546,0.4455
1652.6013,0.1925
1652.6479,0.0460
1652.6946,0.0092
1652.7412,0.0015
1652.7879,0.0039
1652.8345,0.0576
1652.8812,0.3717
1652.9278,1.3243
1652.9745,3.3288
1653.0212,6.1644
1653.0678,8.4782
1653.1145,9.1716
1653.1611,7.5927
1653.2078,4.4259
1653.2544,1.8888
1653.3011,0.7000
1653.3478,0.3648
1653.3944,0.3499
1653.4411,0.2734
1653.4878,0.2991
1653.5344,0.4435
1653.5811,0.4268
1653.6278,0.3371
1653.6744,0.2540
1653.7211,0.1165
1653.7678,0.0323
1653.8144,0.0732
1653.8611,0.2847
1653.9078,0.7096
1653.9544,1.4084
1654.0011,2.4907
1654.0478,3.4588
1654.0945,3.4848
1654.1411,2.6296
1654.1878,1.4845
1654.2345,0.7026
1654.2811,0.4661
1654.3278,0.4969
1654.3745,0.6318
1654.4212,0.6657
1654.4679,0.6054
1654.5145,0.5724
1654.5612,0.4502
1654.6079,0.3195
1654.6546,0.2158
1654.7013,0.0932
1654.7479,0.0308
1654.7946,0.0510
1654.8413,0.1754
1654.8880,0.4123
1654.9347,0.7222
1654.9814,1.2625
1655.0280,1.8552
1655.0747,1.9958
1655.1214,1.6381
1655.1681,0.9822
1655.2148,0.4639
1655.2615,0.3820
1655.3082,0.4957
1655.3549,0.5645
1655.4015,0.5217
1655.4482,0.4190
1655.4949,0.3888
1655.5416,0.3455
1655.5883,0.1982
1655.6350,0.0720
1655.6817,0.0193
1655.7284,0.0065
1655.7751,0.0111
1655.8218,0.0463
1655.8685,0.1825
1655.9152,0.4113
1655.9619,0.6463
1656.0086,0.8720
1656.0553,0.9321
1656.1020,0.7486
1656.1487,0.4532
1656.1954,0.2239
1656.2421,0.2041
1656.2888,0.3113
1656.3355,0.4729
1656.3822,0.6600
1656.4289,0.7025
1656.4756,0.6380
1656.5223,0.5665
1656.5690,0.4208
1656.6157,0.2235
1656.6625,0.0818
1656.7092,0.0546
1656.7559,0.0817
1656.8026,0.0669
1656.8493,0.0447
1656.8960,0.1217
1656.9427,0.3949
1656.9894,0.8460
1657.0361,1.2307
1657.0829,1.3334
1657.1296,1.1733
1657.1763,0.8248
1657.2230,0.4779
1657.2697,0.2606
1657.3164,0.2249
1657.3632,0.4350
1657.4099,0.6715
1657.4566,0.6929
1657.5033,0.6009
1657.5500,0.4660
1657.5968,0.3392
1657.6435,0.2147
1657.6902,0.0910
1657.7369,0.0290
1657.7837,0.0135
1657.8304,0.0328
1657.8771,0.1255
1657.9238,0.3363
1657.9706,0.7202
1658.0173,1.1635
1658.0640,1.2937
1658.1108,1.0307
1658.1575,0.6390
1658.2042,0.4736
1658.2509,0.5717
1658.2977,0.5923
1658.3444,0.5156
1658.3911,0.4791
1658.4379,0.4465
1658.4846,0.4285
1658.5313,0.3465
1658.5781,0.2401
1658.6248,0.2188
1658.6716,0.1641
1658.7183,0.0647
1658.7650,0.0202
1658.8118,0.0530
1658.8585,0.1537
1658.9052,0.3207
1658.9520,0.6107
1658.9987,0.9357
1659.0455,1.0512
1659.0922,0.9995
1659.1390,0.8335
1659.1857,0.5365
1659.2324,0.3072
1659.2792,0.3726
1659.3259,0.7624
1659.3727,1.0668
1659.4194,0.9763
1659.4662,0.7412
1659.5129,0.4784
1659.5597,0.1905
1659.6064,0.0356
1659.6532,0.0114
1659.6999,0.0448
1659.7467,0.0982
1659.7934,0.1466
1659.8402,0.2430
1659.8869,0.3612
1659.9337,0.4184
1659.9805,0.5247
1660.0272,0.7893
1660.0740,0.9726
1660.1207,0.7943
1660.1675,0.3863
1660.2142,0.2081
1660.2610,0.3178
1660.3078,0.4750
1660.3545,0.6179
1660.4013,0.6816
1660.4480,0.6213
1660.4948,0.4859
1660.5416,0.2673
1660.5883,0.0988
1660.6351,0.0438
1660.6819,0.0242
1660.7286,0.0267
1660.7754,0.0387
1660.8222,0.0297
1660.8689,0.0648
1660.9157,0.2921
1660.9625,0.7557
1661.0092,1.1296
1661.0560,1.1227
1661.1028,0.8728
1661.1496,0.5374
1661.1963,0.2593
1661.2431,0.2172
1661.2899,0.3567
1661.3367,0.5512
1661.3834,0.6971
1661.4302,0.7355
1661.4770,0.7039
1661.5238,0.5689
1661.5705,0.3447
1661.6173,0.1476
1661.6641,0.0520
1661.7109,0.0619
1661.7577,0.0954
1661.8044,0.0802
1661.8512,0.1610
1661.8980,0.4755
1661.9448,0.9740
1661.9916,1.3625
1662.0383,1.3055
1662.0851,0.9760
1662.1319,0.6141
1662.1787,0.2738
1662.2255,0.0854
1662.2723,0.1141
1662.3191,0.3495
1662.3659,0.6647
1662.4126,0.8419
1662.4594,0.8583
1662.5062,0.7595
1662.5530,0.5398
1662.5998,0.3071
1662.6466,0.1370
1662.6934,0.0402
1662.7402,0.0074
1662.7870,0.0305
1662.8338,0.3069
1662.8806,1.6964
1662.9274,5.6316
1662.9742,12.1331
1663.0210,18.0332
1663.0678,19.7234
1663.1146,16.6268
1663.1614,10.7181
1663.2082,5.3076
1663.2550,2.0020
1663.3018,0.5193
1663.3486,0.1188
1663.3954,0.1466
1663.4422,0.2988
1663.4890,0.4433
1663.5358,0.4168
1663.5826,0.2588
1663.6294,0.1266
1663.6762,0.0451
1663.7230,0.0081
1663.7698,0.0052
1663.8166,0.0858
1663.8635,0.6801
1663.9103,2.9371
1663.9571,7.7494
1664.0039,13.3201
1664.0507,16.2518
1664.0975,15.3881
1664.1443,11.4291
1664.1911,6.5546
1664.2380,2.9350
1664.2848,0.9774
1664.3316,0.3209
1664.3784,0.2692
1664.4252,0.2822
1664.4720,0.4564
1664.5189,0.5693
1664.5657,0.3224
1664.6125,0.1322
1664.6593,0.1188
1664.7062,0.0683
1664.7530,0.0174
1664.7998,0.1483
1664.8466,1.9716
1664.8934,12.2284
1664.9403,41.2864
1664.9871,88.3214
1665.0339,134.1709
1665.0808,155.1851
1665.1276,140.8005
1665.1744,100.5628
1665.2212,55.6799
1665.2681,22.5152
1665.3149,5.8913
1665.3617,0.9056
1665.4086,0.6060
1665.4554,2.1146
1665.5022,4.1794
1665.5491,4.6973
1665.5959,3.4301
1665.6427,1.7537
1665.6896,0.5702
1665.7364,0.0939
1665.7832,0.0628
1665.8301,0.9546
1665.8769,6.7449
1665.9238,25.6062
1665.9706,61.4309
1666.0174,102.8279
1666.0643,128.1206
1666.1111,124.1056
1666.1580,95.3582
1666.2048,58.7865
1666.2516,28.2471
1666.2985,9.0053
1666.3453,1.4844
1666.3922,0.2458
1666.4390,0.7604
1666.4859,1.6300
1666.5327,1.7504
1666.5796,1.3082
1666.6264,0.8876
1666.6733,0.3946
1666.7201,0.0774
1666.7670,0.0175
1666.8138,0.2473
1666.8607,2.1634
1666.9075,10.1186
1666.9544,28.0427
1667.0012,51.1030
1667.0481,67.7041
1667.0949,70.3411
1667.1418,59.0688
1667.1887,39.7206
1667.2355,20.7022
1667.2824,7.5759
1667.3292,1.6847
1667.3761,0.2412
1667.4230,0.2596
1667.4698,0.6935
1667.5167,0.9325
1667.5635,0.7539
1667.6104,0.5756
1667.6573,0.2930
1667.7041,0.0614
1667.7510,0.0176
1667.7979,0.2535
1667.8447,2.2172
1667.8916,11.1432
1667.9385,36.1182
1667.9853,79.4597
1668.0322,126.3495
1668.0791,154.5181
1668.1259,148.7440
1668.1728,112.3637
1668.2197,65.9637
1668.2665,28.7254
1668.3134,8.1598
1668.3603,1.2660
1668.4072,0.4984
1668.4540,2.0434
1668.5009,4.2692
1668.5478,4.6168
1668.5947,3.4775
1668.6415,2.1088
1668.6884,0.8166
1668.7353,0.1487
1668.7822,0.0396
1668.8291,0.5106
1668.8759,3.8049
1668.9228,15.5203
1668.9697,40.2002
1669.0166,72.1193
1669.0635,95.4846
1669.1104,97.7690
1669.1572,79.3129
1669.2041,52.0501
1669.2510,26.9955
1669.2979,9.4866
1669.3448,1.8359
1669.3917,0.2050
1669.4386,0.1747
1669.4855,0.3782
1669.5323,0.4649
1669.5792,0.5192
1669.6261,0.5418
1669.6730,0.3313
1669.7199,0.2671
1669.7668,0.3521
1669.8137,0.2739
1669.8606,0.8518
1669.9075,4.6365
1669.9544,14.3453
1670.0013,27.9211
1670.0482,39.2663
1670.0951,43.5566
1670.1420,38.4580
1670.1889,26.2658
1670.2358,13.5960
1670.2827,5.0458
1670.3296,1.2605
1670.3765,0.2928
1670.4234,0.1489
1670.4703,0.2917
1670.5172,0.4871
1670.5641,0.4248
1670.6110,0.3145
1670.6579,0.1580
1670.7048,0.0331
1670.7517,0.0088
1670.7986,0.0878
1670.8455,0.5163
1670.8924,1.7345
1670.9393,4.8263
1670.9863,10.3261
1671.0332,15.6211
1671.0801,17.9683
1671.1270,15.8138
1671.1739,10.1101
1671.2208,4.7770
1671.2677,1.6873
1671.3146,0.4010
1671.3616,0.0640
1671.4085,0.0358
1671.4554,0.1359
1671.5023,0.2874
1671.5492,0.3457
1671.5961,0.3746
1671.6431,0.3472
1671.6900,0.1729
1671.7369,0.0394
1671.7838,0.0132
1671.8307,0.0885
1671.8777,0.5293
1671.9246,1.9135
1671.9715,4.5842
1672.0184,7.2824
1672.0654,7.8671
1672.1123,6.2649
1672.1592,3.8156
1672.2061,1.9712
1672.2531,0.9651
1672.3000,0.3747
1672.3469,0.1365
1672.3939,0.0978
1672.4408,0.1484
1672.4877,0.2551
1672.5347,0.2835
1672.5816,0.2346
1672.6285,0.1659
1672.6755,0.1166
1672.7224,0.0554
1672.7693,0.0189
1672.8163,0.1018
1672.8632,0.6757
1672.9101,2.6851
1672.9571,7.0072
1673.0040,12.4699
1673.0510,15.7017
1673.0979,14.6470
1673.1448,10.1971
1673.1918,5.2097
1673.2387,1.9738
1673.2857,0.5412
1673.3326,0.1480
1673.3795,0.1412
1673.4265,0.1988
1673.4734,0.3368
1673.5204,0.3683
1673.5673,0.1999
1673.6143,0.1268
1673.6612,0.1945
1673.7082,0.1833
1673.7551,0.0843
1673.8021,0.0786
1673.8490,0.4461
1673.8960,1.7202
1673.9429,4.3787
1673.9899,7.7374
1674.0368,9.9519
1674.0838,10.1771
1674.1307,8.2833
1674.1777,4.8440
1674.2246,1.9952
1674.2716,0.6065
1674.3186,0.2118
1674.3655,0.1894
1674.4125,0.1438
1674.4594,0.2224
1674.5064,0.4582
1674.5534,0.5326
1674.6003,0.3916
1674.6473,0.2183
1674.6942,0.0815
1674.7412,0.0157
1674.7882,0.0124
1674.8351,0.1130
1674.8821,0.6778
1674.9291,2.2268
1674.9760,4.6149
1675.0230,6.7010
1675.0700,7.2718
1675.1169,6.1881
1675.1639,4.1430
1675.2109,2.3405
1675.2578,1.2344
1675.3048,0.5553
1675.3518,0.3170
1675.3988,0.2544
1675.4457,0.1454
1675.4927,0.0875
1675.5397,0.0925
1675.5866,0.1138
1675.6336,0.0806
1675.6806,0.0278
1675.7276,0.0082
1675.7746,0.0089
1675.8215,0.0519
1675.8685,0.4583
1675.9155,2.2851
1675.9625,6.5145
1676.0095,11.6024
1676.0564,14.1708
1676.1034,12.9213
1676.1504,9.1494
1676.1974,4.9548
1676.2444,2.0121
1676.2913,0.5773
1676.3383,0.1591
1676.3853,0.1688
1676.4323,0.2628
1676.4793,0.3585
1676.5263,0.3013
1676.5733,0.1666
1676.6203,0.1042
1676.6672,0.0529
1676.7142,0.0120
1676.7612,0.0046
1676.8082,0.0522
1676.8552,0.3345
1676.9022,1.1891
1676.9492,3.0171
1676.9962,5.5980
1677.0432,7.4535
1677.0902,7.4418
1677.1372,5.4827
1677.1842,2.8233
1677.2312,1.2573
1677.2782,0.7377
1677.3252,0.4534
1677.3722,0.2254
1677.4192,0.1195
1677.4662,0.1844
1677.5132,0.2648
1677.5602,0.1692
1677.6072,0.1101
1677.6542,0.1449
1677.7012,0.1339
1677.7482,0.1035
1677.7952,0.0683
1677.8422,0.1296
1677.8892,0.4292
1677.9362,1.0444
1677.9832,2.0518
1678.0302,3.1328
1678.0773,3.5112
1678.1243,2.9953
1678.1713,1.9655
1678.2183,1.0832
1678.2653,0.5609
1678.3123,0.3228
1678.3593,0.3639
1678.4063,0.4328
1678.4534,0.3743
1678.5004,0.2734
1678.5474,0.1535
1678.5944,0.0512
1678.6414,0.0086
1678.6884,0.0036
1678.7355,0.0201
1678.7825,0.0864
1678.8295,0.3027
1678.8765,0.7681
1678.9235,1.5335
1678.9706,2.6059
1679.0176,3.4397
1679.0646,3.3962
1679.1116,2.6809
1679.1587,1.7194
1679.2057,0.8051
1679.2527,0.2884
1679.2997,0.1177
1679.3468,0.1422
1679.3938,0.2234
1679.4408,0.2001
1679.4878,0.1106
1679.5349,0.0491
1679.5819,0.0605
1679.6289,0.1506
1679.6760,0.2289
1679.7230,0.1995
1679.7700,0.1132
1679.8171,0.0779
1679.8641,0.2495
1679.9111,0.7724
1679.9582,1.7079
1680.0052,2.6869
1680.0523,2.8471
1680.0993,2.2612
1680.1463,1.5221
1680.1934,0.8599
1680.2404,0.4296
1680.2874,0.2359
1680.3345,0.2076
1680.3815,0.2389
1680.4286,0.2018
1680.4756,0.1210
1680.5227,0.0773
1680.5697,0.0602
1680.6168,0.0471
1680.6638,0.0227
1680.7108,0.0046
1680.7579,0.0056
1680.8049,0.0972
1680.8520,0.7529
1680.8990,3.1574
1680.9461,8.1584
1680.9931,14.2665
1681.0402,17.8155
1681.0872,16.3858
1681.1343,11.3717
1681.1813,5.8873
1681.2284,2.3704
1681.2755,0.8471
1681.3225,0.2443
1681.3696,0.0449
1681.4166,0.0420
1681.4637,0.1339
1681.5107,0.2148
1681.5578,0.1650
1681.6049,0.0747
1681.6519,0.0359
1681.6990,0.0159
1681.7460,0.0095
1681.7931,0.1013
1681.8402,0.6779
1681.8872,2.4644
1681.9343,6.0005
1681.9813,10.7648
1682.0284,14.2216
1682.0755,13.9349
1682.1225,10.5049
1682.1696,5.9973
1682.2167,2.5423
1682.2637,0.9084
1682.3108,0.2873
1682.3579,0.1096
1682.4050,0.1101
1682.4520,0.0839
1682.4991,0.1108
1682.5462,0.1688
1682.5932,0.1269
1682.6403,0.0713
1682.6874,0.0318
1682.7345,0.0069
1682.7815,0.0175
1682.8286,0.2021
1682.8757,1.1053
1682.9228,3.1846
1682.9698,5.8357
1683.0169,7.6081
1683.0640,7.4205
1683.1111,5.9523
1683.1582,3.9522
1683.2053,1.8255
1683.2523,0.5189
1683.2994,0.1150
1683.3465,0.1248
1683.3936,0.2684
1683.4407,0.4146
1683.4878,0.5851
1683.5348,0.6342
1683.5819,0.4382
1683.6290,0.1973
1683.6761,0.0743
1683.7232,0.0244
1683.7703,0.0146
1683.8174,0.1713
1683.8645,1.1889
1683.9116,4.4085
1683.9586,10.2993
1684.0057,16.8143
1684.0528,20.0580
1684.0999,17.8176
1684.1470,12.0371
1684.1941,6.1504
1684.2412,2.3592
1684.2883,0.7109
1684.3354,0.1806
1684.3825,0.1156
1684.4296,0.2804
1684.4767,0.5417
1684.5238,0.7233
1684.5709,0.7065
1684.6180,0.6211
1684.6651,0.4399
1684.7122,0.1792
1684.7593,0.0375
1684.8064,0.0784
1684.8535,0.5373
1684.9006,2.1050
1684.9477,5.4806
1684.9948,10.0361
1685.0419,12.8202
1685.0890,11.7409
1685.1362,8.3047
1685.1833,4.5559
1685.2304,1.8492
1685.2775,0.5725
1685.3246,0.1611
1685.3717,0.1489
1685.4188,0.2742
1685.4659,0.3284
1685.5130,0.3698
1685.5602,0.3534
1685.6073,0.1751
1685.6544,0.0361
1685.7015,0.0126
1685.7486,0.0499
1685.7957,0.1365
1685.8429,0.4497
1685.8900,1.4308
1685.9371,3.0468
1685.9842,4.7271
1686.0313,5.7763
1686.0785,5.4004
1686.1256,3.8718
1686.1727,2.0704
1686.2198,0.7837
1686.2670,0.3661
1686.3141,0.3077
1686.3612,0.1922
1686.4083,0.1839
1686.4555,0.3120
1686.5026,0.3713
1686.5497,0.2681
1686.5968,0.1242
1686.6440,0.0895
1686.6911,0.1114
1686.7382,0.0661
1686.7854,0.0318
1686.8325,0.1538
1686.8796,0.6889
1686.9268,1.8073
1686.9739,3.1151
1687.0210,3.8981
1687.0682,3.5827
1687.1153,2.3610
1687.1624,1.2129
1687.2096,0.5962
1687.2567,0.3894
1687.3039,0.2842
1687.3510,0.1556
1687.3981,0.1500
1687.4453,0.2680
1687.4924,0.3861
1687.5396,0.4848
1687.5867,0.4220
1687.6338,0.2166
1687.6810,0.0668
1687.7281,0.0373
1687.7753,0.0682
1687.8224,0.1195
1687.8696,0.3697
1687.9167,1.1076
1687.9639,2.1687
1688.0110,2.9728
1688.0582,3.0705
1688.1053,2.5278
1688.1525,1.8522
1688.1996,1.1871
1688.2468,0.6143
1688.2939,0.2697
1688.3411,0.1461
1688.3882,0.2603
1688.4354,0.4324
1688.4825,0.3681
1688.5297,0.2085
1688.5768,0.1179
1688.6240,0.0605
1688.6712,0.0310
1688.7183,0.0138
1688.7655,0.0078
1688.8126,0.0839
1688.8598,0.5761
1688.9070,2.0864
1688.9541,4.7155
1689.0013,7.6299
1689.0484,9.2966
1689.0956,8.4454
1689.1428,5.9717
1689.1899,3.4427
1689.2371,1.5447
1689.2843,0.5359
1689.3314,0.1489
1689.3786,0.0548
1689.4258,0.0999
1689.4729,0.2006
1689.5201,0.2919
1689.5673,0.2597
1689.6145,0.1289
1689.6616,0.0850
1689.7088,0.1068
1689.7560,0.0632
1689.8031,0.0316
1689.8503,0.2578
1689.8975,1.5612
1689.9447,4.9372
1689.9918,9.9592
1690.0390,14.6211
1690.0862,16.4282
1690.1334,14.4688
1690.1806,9.9803
1690.2277,5.1627
1690.2749,2.0651
1690.3221,0.8066
1690.3693,0.2916
1690.4165,0.1247
1690.4636,0.1935
1690.5108,0.3166
1690.5580,0.3495
1690.6052,0.1927
1690.6524,0.0464
1690.6996,0.0050
1690.7468,0.0002
1690.7939,0.0120
1690.8411,0.1815
1690.8883,1.1135
1690.9355,3.5541
1690.9827,7.6585
1691.0299,12.5200
1691.0771,15.2219
1691.1243,13.7841
1691.1715,9.6994
1691.2187,5.2439
1691.2659,2.0411
1691.3131,0.5505
1691.3602,0.1300
1691.4074,0.1596
1691.4546,0.2958
1691.5018,0.3034
1691.5490,0.2764
1691.5962,0.2543
1691.6434,0.1929
1691.6906,0.1538
1691.7378,0.0805
1691.7850,0.0266
1691.8322,0.1214
1691.8794,0.7804
1691.9266,2.9136
1691.9738,6.5885
1692.0211,10.0966
1692.0683,11.5739
1692.1155,10.3645
1692.1627,7.7108
1692.2099,4.7057
1692.2571,1.9768
1692.3043,0.4782
1692.3515,0.0937
1692.3987,0.1814
1692.4459,0.3810
1692.4931,0.3983
1692.5403,0.3278
1692.5876,0.3144
1692.6348,0.1837
1692.6820,0.0463
1692.7292,0.0051
1692.7764,0.0034
1692.8236,0.0563
1692.8708,0.4200
1692.9181,1.6975
1692.9653,4.3112
1693.0125,7.7127
1693.0597,10.5042
1693.1069,11.0801
1693.1542,8.9604
1693.2014,5.6381
1693.2486,2.7256
1693.2958,0.9553
1693.3430,0.2532
1693.3903,0.1040
1693.4375,0.2100
1693.4847,0.3175
1693.5319,0.1855
1693.5792,0.0399
1693.6264,0.0064
1693.6736,0.0157
1693.7209,0.0262
1693.7681,0.0165
1693.8153,0.0269
1693.8625,0.2473
1693.9098,1.2532
1693.9570,3.4251
1694.0042,6.1340
1694.0515,8.3488
1694.0987,8.7589
1694.1459,7.0009
1694.1932,4.4121
1694.2404,2.1275
1694.2876,0.6924
1694.3349,0.1529
1694.3821,0.0928
1694.4294,0.2647
1694.4766,0.4920
1694.5238,0.5104
1694.5711,0.3855
1694.6183,0.2561
1694.6656,0.1098
1694.7128,0.0223
1694.7600,0.0107
1694.8073,0.0456
1694.8545,0.1876
1694.9018,0.6597
1694.9490,1.8162
1694.9963,3.4647
1695.0435,4.7089
1695.0908,4.9009
1695.1380,3.8440
1695.1853,2.3639
1695.2325,1.1843
1695.2798,0.4696
1695.3270,0.2562
1695.3743,0.2741
1695.4215,0.3519
1695.4688,0.4226
1695.5160,0.3645
1695.5633,0.2566
1695.6105,0.1509
1695.6578,0.0581
1695.7050,0.0238
1695.7523,0.0308
1695.7995,0.0609
1695.8468,0.1789
1695.8941,0.5130
1695.9413,1.2273
1695.9886,2.1807
1696.0358,2.8304
1696.0831,2.8586
1696.1304,2.3421
1696.1776,1.5693
1696.2249,0.8681
1696.2722,0.3417
1696.3194,0.1381
1696.3667,0.2173
1696.4140,0.3722
1696.4612,0.4486
1696.5085,0.3624
1696.5558,0.1896
1696.6030,0.0820
1696.6503,0.0710
1696.6976,0.0898
1696.7448,0.0773
1696.7921,0.0542
1696.8394,0.1431
1696.8866,0.4700
1696.9339,1.0615
1696.9812,1.6755
1697.0285,1.9034
1697.0757,1.6891
1697.1230,1.2373
1697.1703,0.8422
1697.2176,0.5606
1697.2648,0.3338
1697.3121,0.2793
1697.3594,0.3483
1697.4067,0.3071
1697.4540,0.2729
1697.5012,0.2743
1697.5485,0.1614
1697.5958,0.0447
1697.6431,0.0062
1697.6904,0.0006
1697.7377,0.0040
1697.7849,0.0556
1697.8322,0.3191
1697.8795,0.9028
1697.9268,1.5826
1697.9741,2.0775
1698.0214,2.2002
1698.0687,1.8951
1698.1160,1.2692
1698.1632,0.5750
1698.2105,0.2046
1698.2578,0.1308
1698.3051,0.1573
1698.3524,0.2946
1698.3997,0.4065
1698.4470,0.3969
1698.4943,0.3689
1698.5416,0.2743
1698.5889,0.1974
1698.6362,0.1478
1698.6835,0.0721
1698.7308,0.0501
1698.7781,0.1113
1698.8254,0.2237
1698.8727,0.3681
1698.9200,0.5995
1698.9673,1.1126
1699.0146,1.7121
1699.0619,1.7970
1699.1092,1.3678
1699.1565,0.8372
1699.2038,0.4483
1699.2511,0.2334
1699.2984,0.1160
1699.3457,0.1619
1699.3930,0.3622
1699.4403,0.5611
1699.4876,0.7431
1699.5350,0.8315
1699.5823,0.6867
1699.6296,0.4012
1699.6769,0.1507
1699.7242,0.0563
1699.7715,0.0566
1699.8188,0.0594
1699.8661,0.1479
1699.9134,0.4036
1699.9608,0.7275
1700.0081,0.8935
1700.0554,0.7931
1700.1027,0.5542
1700.1500,0.3157
1700.1973,0.1666
1700.2447,0.1302
1700.2920,0.1026
1700.3393,0.1172
1700.3866,0.2138
1700.4340,0.3095
1700.4813,0.4134
1700.5286,0.4857
1700.5759,0.4268
1700.6232,0.3131
1700.6706,0.2011
1700.7179,0.0886
1700.7652,0.0547
1700.8125,0.2147
1700.8599,0.6177
1700.9072,1.0426
1700.9545,1.3439
1701.0019,1.6718
1701.0492,1.7783
1701.0965,1.3353
1701.1439,0.6590
1701.1912,0.2143
1701.2385,0.1189
1701.2859,0.1840
1701.3332,0.2230
1701.3805,0.3128
1701.4279,0.4930
1701.4752,0.6810
1701.5225,0.7281
1701.5699,0.4793
1701.6172,0.1723
1701.6645,0.0330
1701.7119,0.0050
1701.7592,0.0145
1701.8066,0.0796
1701.8539,0.2685
1701.9013,0.5750
1701.9486,0.8774
1701.9959,1.0631
1702.0433,0.9913
1702.0906,0.6751
1702.1380,0.4051
1702.1853,0.2656
1702.2327,0.1420
1702.2800,0.0657
1702.3274,0.1111
1702.3747,0.2351
1702.4221,0.3069
1702.4694,0.3329
1702.5168,0.4033
1702.5641,0.4306
1702.6115,0.3444
1702.6588,0.2186
1702.7062,0.0893
1702.7535,0.0197
1702.8009,0.0459
1702.8482,0.2700
1702.8956,0.7819
1702.9429,1.2680
1702.9903,1.3753
1703.0377,1.1970
1703.0850,0.8390
1703.1324,0.4360
1703.1797,0.1924
1703.2271,0.0980
1703.2745,0.0419
1703.3218,0.0187
1703.3692,0.0603
1703.4165,0.1877
1703.4639,0.3974
1703.5113,0.6284
1703.5586,0.7011
1703.6060,0.5001
1703.6534,0.2027
1703.7007,0.0417
1703.7481,0.0070
1703.7955,0.0326
1703.8428,0.1781
1703.8902,0.5427
1703.9376,1.0376
1703.9850,1.4252
1704.0323,1.5025
1704.0797,1.1782
1704.1271,0.7094
1704.1745,0.3605
1704.2218,0.1532
1704.2692,0.1131
1704.3166,0.1954
1704.3640,0.3350
1704.4113,0.5508
1704.4587,0.6512
1704.5061,0.5246
1704.5535,0.3289
1704.6008,0.2193
1704.6482,0.2305
1704.6956,0.2041
1704.7430,0.0923
1704.7904,0.0314
1704.8378,0.1206
1704.8851,0.5268
1704.9325,1.3119
1704.9799,2.1027
1705.0273,2.4931
1705.0747,2.2674
1705.1221,1.4955
1705.1695,0.7568
1705.2168,0.3523
1705.2642,0.1757
1705.3116,0.1151
1705.3590,0.1518
1705.4064,0.3815
1705.4538,0.6914
1705.5012,0.7553
1705.5486,0.5293
1705.5960,0.2897
1705.6434,0.2451
1705.6908,0.2318
1705.7382,0.1140
1705.7856,0.0370
1705.8329,0.1007
1705.8803,0.3775
1705.9277,0.9804
1705.9751,1.8459
1706.0225,2.6061
1706.0699,2.8236
1706.1173,2.3208
1706.1647,1.5501
1706.2121,0.9123
1706.2595,0.4024
1706.3070,0.1095
1706.3544,0.0402
1706.4018,0.1024
1706.4492,0.2103
1706.4966,0.2751
1706.5440,0.3669
1706.5914,0.4313
1706.6388,0.3069
1706.6862,0.1144
1706.7336,0.0209
1706.7810,0.0071
1706.8284,0.0440
1706.8758,0.2592
1706.9233,0.8759
1706.9707,1.8122
1707.0181,2.5659
1707.0655,2.6985
1707.1129,2.1712
1707.1603,1.3728
1707.2077,0.7401
1707.2552,0.3219
1707.3026,0.1132
1707.3500,0.0970
1707.3974,0.2269
1707.4448,0.4531
1707.4923,0.5479
1707.5397,0.4237
1707.5871,0.2471
1707.6345,0.1014
1707.6819,0.0554
1707.7294,0.1134
1707.7768,0.1741
1707.8242,0.1798
1707.8716,0.2923
1707.9191,0.7225
1707.9665,1.3680
1708.0139,1.9067
1708.0613,2.1024
1708.1088,1.7608
1708.1562,1.0652
1708.2036,0.5542
1708.2511,0.2955
1708.2985,0.1332
1708.3459,0.1034
1708.3934,0.1994
1708.4408,0.3433
1708.4882,0.3890
1708.5357,0.2647
1708.5831,0.1538
1708.6305,0.0979
1708.6780,0.0528
1708.7254,0.0321
1708.7728,0.0234
1708.8203,0.0507
1708.8677,0.1478
1708.9152,0.3690
1708.9626,0.8426
1709.0100,1.4693
1709.0575,1.8024
1709.1049,1.5795
1709.1524,1.0360
1709.1998,0.5692
1709.2473,0.3031
1709.2947,0.2265
1709.3421,0.3251
1709.3896,0.4195
1709.4370,0.4608
1709.4845,0.5098
1709.5319,0.5153
1709.5794,0.4527
1709.6268,0.3106
1709.6743,0.1258
1709.7217,0.0237
1709.7692,0.0095
1709.8166,0.0554
1709.8641,0.2135
1709.9115,0.5325
1709.9590,0.9416
1710.0064,1.2231
1710.0539,1.2554
1710.1014,1.1513
1710.1488,0.9777
1710.1963,0.7448
1710.2437,0.4688
1710.2912,0.2584
1710.3386,0.2628
1710.3861,0.3371
1710.4336,0.3806
1710.4810,0.4607
1710.5285,0.4180
1710.5760,0.2434
1710.6234,0.0992
1710.6709,0.0308
1710.7183,0.0228
1710.7658,0.0595
1710.8133,0.1093
1710.8607,0.2221
1710.9082,0.5554
1710.9557,1.1437
1711.0031,1.6855
1711.0506,1.6706
1711.0981,1.2418
1711.1456,0.7903
1711.1930,0.4370
1711.2405,0.2637
1711.2880,0.2370
1711.3354,0.2749
1711.3829,0.3348
1711.4304,0.3430
1711.4779,0.3103
1711.5253,0.2239
1711.5728,0.1017
1711.6203,0.0427
1711.6678,0.0314
1711.7153,0.0160
1711.7627,0.0146
1711.8102,0.0779
1711.8577,0.2660
1711.9052,0.5430
1711.9527,0.8423
1712.0001,1.1660
1712.0476,1.3198
1712.0951,1.1346
1712.1426,0.7224
1712.1901,0.3250
1712.2376,0.1729
1712.2851,0.1807
1712.3325,0.1883
1712.3800,0.2263
1712.4275,0.2646
1712.4750,0.2819
1712.5225,0.2482
1712.5700,0.1207
1712.6175,0.0326
1712.6650,0.0236
1712.7125,0.0249
1712.7600,0.0154
1712.8074,0.0440
1712.8549,0.2277
1712.9024,0.5751
1712.9499,0.8718
1712.9974,1.0633
1713.0449,1.1299
1713.0924,0.9901
1713.1399,0.7774
1713.1874,0.5850
1713.2349,0.4570
1713.2824,0.3711
1713.3299,0.3328
1713.3774,0.4131
1713.4249,0.4391
1713.4724,0.3269
1713.5199,0.2236
1713.5674,0.1381
1713.6149,0.0609
1713.6624,0.0270
1713.7099,0.0124
1713.7575,0.0048
1713.8050,0.0252
1713.8525,0.1463
1713.9000,0.4236
1713.9475,0.7742
1713.9950,1.0877
1714.0425,1.2178
1714.0900,1.1186
1714.1375,0.9865
1714.1850,0.7838
1714.2326,0.4314
1714.2801,0.1544
1714.3276,0.1155
1714.3751,0.2585
1714.4226,0.4002
1714.4701,0.4228
1714.5177,0.4486
1714.5652,0.4510
1714.6127,0.3020
1714.6602,0.1162
1714.7077,0.0306
1714.7553,0.0341
1714.8028,0.0572
1714.8503,0.0639
1714.8978,0.1642
1714.9453,0.4476
1714.9929,0.8352
1715.0404,1.1307
1715.0879,1.0568
1715.1354,0.6664
1715.1830,0.3015
1715.2305,0.1102
1715.2780,0.0786
1715.3255,0.1419
1715.3731,0.2274
1715.4206,0.3696
1715.4681,0.5297
1715.5157,0.5819
1715.5632,0.5266
1715.6107,0.3966
1715.6583,0.2801
1715.7058,0.1718
1715.7533,0.0741
1715.8009,0.0715
1715.8484,0.1964
1715.8959,0.4676
1715.9435,0.8505
1715.9910,1.1649
1716.0386,1.2850
1716.0861,1.0526
1716.1336,0.5406
1716.1812,0.1666
1716.2287,0.1000
1716.2763,0.2125
1716.3238,0.3038
1716.3713,0.3122
1716.4189,0.3682
1716.4664,0.4344
1716.5140,0.4386
1716.5615,0.4863
1716.6091,0.5083
1716.6566,0.3595
1716.7042,0.1420
1716.7517,0.0347
1716.7993,0.0508
1716.8468,0.1573
1716.8944,0.3702
1716.9419,0.6487
1716.9895,0.7826
1717.0370,0.7211
1717.0846,0.6039
1717.1321,0.4334
1717.1797,0.2346
1717.2272,0.1023
1717.2748,0.1140
1717.3223,0.3050
1717.3699,0.5327
1717.4175,0.5891
1717.4650,0.5318
1717.5126,0.4806
1717.5601,0.4408
1717.6077,0.3321
1717.6553,0.1488
1717.7028,0.0321
1717.7504,0.0032
1717.7979,0.0022
1717.8455,0.0232
1717.8931,0.1231
1717.9406,0.3354
1717.9882,0.5113
1718.0358,0.5012
1718.0833,0.3839
1718.1309,0.2537
1718.1785,0.1914
1718.2260,0.1955
1718.2736,0.1830
1718.3212,0.2087
1718.3687,0.3404
1718.4163,0.5483
1718.4639,0.6897
1718.5115,0.5760
1718.5590,0.2960
1718.6066,0.0899
1718.6542,0.0153
1718.7018,0.0027
1718.7493,0.0209
1718.7969,0.1313
1718.8445,0.4084
1718.8921,0.7490
1718.9396,1.0108
1718.9872,1.1666
1719.0348,1.0969
1719.0824,0.8234
1719.1300,0.4924
1719.1775,0.2165
1719.2251,0.0940
1719.2727,0.0936
1719.3203,0.1389
1719.3679,0.2233
1719.4155,0.2657
1719.4631,0.2459
1719.5106,0.2063
1719.5582,0.1600
1719.6058,0.1690
1719.6534,0.2013
1719.7010,0.1642
1719.7486,0.0814
1719.7962,0.0610
1719.8438,0.2386
1719.8914,0.6697
1719.9389,1.1330
1719.9865,1.3386
1720.0341,1.2437
1720.0817,1.0766
1720.1293,0.8815
1720.1769,0.5204
1720.2245,0.1959
1720.2721,0.0842
1720.3197,0.1026
1720.3673,0.2277
1720.4149,0.4690
1720.4625,0.7390
1720.5101,0.8066
1720.5577,0.5309
1720.6053,0.1994
1720.6529,0.0430
1720.7005,0.0156
1720.7481,0.0557
1720.7957,0.1318
1720.8433,0.2527
1720.8909,0.4907
1720.9385,0.7950
1720.9861,1.0479
1721.0338,1.0324
1721.0814,0.7230
1721.1290,0.4146
1721.1766,0.2397
1721.2242,0.1792
1721.2718,0.1640
1721.3194,0.1603
1721.3670,0.2836
1721.4146,0.4420
1721.4622,0.4346
1721.5099,0.3643
1721.5575,0.3210
1721.6051,0.2988
1721.6527,0.2257
1721.7003,0.0975
1721.7479,0.0419
1721.7956,0.1470
1721.8432,0.4530
1721.8908,0.9081
1721.9384,1.3378
1721.9860,1.5059
1722.0337,1.2814
1722.0813,0.7839
1722.1289,0.3790
1722.1765,0.1785
1722.2242,0.1736
1722.2718,0.2802
1722.3194,0.3327
1722.3670,0.3879
1722.4147,0.5383
1722.4623,0.7373
1722.5099,0.9166
1722.5575,0.8600
1722.6052,0.4994
1722.6528,0.1678
1722.7004,0.0335
1722.7481,0.0145
1722.7957,0.0841
1722.8433,0.3306
1722.8910,0.7307
1722.9386,0.9966
1722.9862,1.0007
1723.0339,0.9216
1723.0815,0.7771
1723.1291,0.5097
1723.1768,0.2313
1723.2244,0.0851
1723.2720,0.1201
1723.3197,0.2478
1723.3673,0.3197
1723.4150,0.3613
1723.4626,0.4253
1723.5103,0.5034
1723.5579,0.5192
1723.6055,0.4032
1723.6532,0.2782
1723.7008,0.2005
1723.7485,0.1024
1723.7961,0.0804
1723.8438,0.1984
1723.8914,0.3849
1723.9391,0.4901
1723.9867,0.4502
1724.0344,0.4102
1724.0820,0.3765
1724.1297,0.2789
1724.1773,0.1631
1724.2250,0.0902
1724.2726,0.1615
1724.3203,0.3934
1724.3679,0.6500
1724.4156,0.7939
1724.4632,0.7155
1724.5109,0.5003
1724.5585,0.3836
1724.6062,0.3349
1724.6539,0.2111
1724.7015,0.0841
1724.7492,0.0329
1724.7968,0.0675
1724.8445,0.1641
1724.8921,0.2791
1724.9398,0.4517
1724.9875,0.6191
1725.0351,0.5894
1725.0828,0.3769
1725.1305,0.1493
1725.1781,0.0640
1725.2258,0.0863
1725.2735,0.1061
1725.3211,0.1456
1725.3688,0.2679
1725.4165,0.4200
1725.4641,0.4465
1725.5118,0.3127
1725.5595,0.1717
1725.6071,0.1021
1725.6548,0.0611
1725.7025,0.0317
1725.7502,0.0196
1725.7978,0.0535
1725.8455,0.1620
1725.8932,0.3096
1725.9409,0.4027
1725.9885,0.3631
1726.0362,0.2603
1726.0839,0.2366
1726.1316,0.2283
1726.1792,0.1635
1726.2269,0.1060
1726.2746,0.0645
1726.3223,0.0507
1726.3700,0.0761
1726.4176,0.1685
1726.4653,0.3677
1726.5130,0.4761
1726.5607,0.3472
1726.6084,0.1599
1726.6561,0.0593
1726.7038,0.0584
1726.7514,0.0868
1726.7991,0.0868
1726.8468,0.1377
1726.8945,0.2669
1726.9422,0.4380
1726.9899,0.5706
1727.0376,0.5709
1727.0853,0.4898
1727.1330,0.3451
1727.1806,0.1932
1727.2283,0.2028
1727.2760,0.3042
1727.3237,0.3590
1727.3714,0.3986
1727.4191,0.3983
1727.4668,0.3440
1727.5145,0.2216
1727.5622,0.1262
1727.6099,0.1305
1727.6576,0.1338
1727.7053,0.0923
1727.7530,0.0546
1727.8007,0.0305
1727.8484,0.0475
1727.8961,0.1202
1727.9438,0.2378
1727.9915,0.3632
1728.0392,0.3654
1728.0869,0.2331
1728.1346,0.1296
1728.1823,0.1323
1728.2300,0.1378
1728.2778,0.1210
1728.3255,0.1778
1728.3732,0.3165
1728.4209,0.4099
1728.4686,0.4085
1728.5163,0.4134
1728.5640,0.4105
1728.6117,0.3496
1728.6594,0.2361
1728.7072,0.0971
1728.7549,0.0260
1728.8026,0.0572
1728.8503,0.1903
1728.8980,0.3307
1728.9457,0.3736
1728.9934,0.4582
1729.0412,0.5715
1729.0889,0.5055
1729.1366,0.3048
1729.1843,0.1745
1729.2320,0.2148
1729.2798,0.2952
1729.3275,0.3421
1729.3752,0.4388
1729.4229,0.5010
1729.4707,0.4689
1729.5184,0.4108
1729.5661,0.2816
1729.6138,0.1173
1729.6616,0.0293
1729.7093,0.0067
1729.7570,0.0075
1729.8047,0.0368
1729.8525,0.1717
1729.9002,0.4578
1729.9479,0.7154
1729.9957,0.7785
1730.0434,0.6469
1730.0911,0.4018
1730.1389,0.2681
1730.1866,0.2289
1730.2343,0.1463
1730.2821,0.1835
1730.3298,0.4252
1730.3775,0.7030
1730.4253,0.8520
1730.4730,0.7914
1730.5208,0.6463
1730.5685,0.5069
1730.6162,0.2918
1730.6640,0.0950
1730.7117,0.0151
1730.7595,0.0043
1730.8072,0.0513
1730.8549,0.3189
1730.9027,0.9938
1730.9504,1.8944
1730.9982,2.6230
1731.0459,2.9270
1731.0937,2.6952
1731.1414,2.0626
1731.1892,1.2738
1731.2369,0.5620
1731.2847,0.1753
1731.3324,0.1236
1731.3802,0.2726
1731.4279,0.4957
1731.4757,0.6088
1731.5234,0.5323
1731.5712,0.3348
1731.6189,0.1290
1731.6667,0.0279
1731.7144,0.0090
1731.7622,0.0048
1731.8099,0.0120
1731.8577,0.0941
1731.9055,0.4144
1731.9532,1.0430
1732.0010,1.7477
1732.0487,2.1928
1732.0965,2.0201
1732.1443,1.3373
1732.1920,0.7673
1732.2398,0.4347
1732.2875,0.2594
1732.3353,0.2311
1732.3831,0.3025
1732.4308,0.4599
1732.4786,0.5236
1732.5264,0.3322
1732.5741,0.1119
1732.6219,0.0237
1732.6697,0.0079
1732.7174,0.0040
1732.7652,0.0053
1732.8130,0.0277
1732.8608,0.0999
1732.9085,0.3063
1732.9563,0.7017
1733.0041,1.1109
1733.0518,1.3274
1733.0996,1.2426
1733.1474,0.8911
1733.1952,0.5300
1733.2429,0.2930
1733.2907,0.1967
1733.3385,0.2770
1733.3863,0.4197
1733.4341,0.4945
1733.4818,0.4306
1733.5296,0.2781
1733.5774,0.1755
1733.6252,0.1236
1733.6730,0.0941
1733.7207,0.0796
1733.7685,0.0582
1733.8163,0.1033
1733.8641,0.2117
1733.9119,0.3465
1733.9597,0.6203
1734.0075,0.9221
1734.0552,1.0781
1734.1030,1.1240
1734.1508,0.9920
1734.1986,0.6169
1734.2464,0.2468
1734.2942,0.0822
1734.3420,0.1265
1734.3898,0.2700
1734.4376,0.3451
1734.4854,0.3483
1734.5331,0.3192
1734.5809,0.2663
1734.6287,0.1994
1734.6765,0.1060
1734.7243,0.0331
1734.7721,0.0239
1734.8199,0.1168
1734.8677,0.3473
1734.9155,0.6266
1734.9633,0.8587
1735.0111,0.9797
1735.0589,0.8453
1735.1067,0.5404
1735.1545,0.3172
1735.2023,0.2872
1735.2501,0.3274
1735.2979,0.2639
1735.3457,0.1961
1735.3935,0.2941
1735.4414,0.4711
1735.4892,0.5736
1735.5370,0.4884
1735.5848,0.2449
1735.6326,0.0881
1735.6804,0.0539
1735.7282,0.0279
1735.7760,0.0121
1735.8238,0.0514
1735.8716,0.1977
1735.9195,0.3815
1735.9673,0.4394
1736.0151,0.4504
1736.0629,0.4973
1736.1107,0.5053
1736.1585,0.4092
1736.2063,0.2345
1736.2542,0.1825
1736.3020,0.2953
1736.3498,0.4015
1736.3976,0.5149
1736.4454,0.7127
1736.4933,0.8823
1736.5411,0.7704
1736.5889,0.3842
1736.6367,0.1073
1736.6846,0.0323
1736.7324,0.0146
1736.7802,0.0202
1736.8280,0.0983
1736.8759,0.3013
1736.9237,0.4891
1736.9715,0.4302
1737.0193,0.2573
1737.0672,0.1786
1737.1150,0.1742
1737.1628,0.1922
1737.2107,0.1791
1737.2585,0.1312
1737.3063,0.1836
1737.3542,0.3901
1737.4020,0.6813
1737.4498,0.8249
1737.4977,0.6490
1737.5455,0.3476
1737.5933,0.1312
1737.6412,0.0410
1737.6890,0.0225
1737.7368,0.0182
1737.7847,0.0432
1737.8325,0.1190
1737.8804,0.2432
1737.9282,0.4521
1737.9760,0.7189
1738.0239,0.8803
1738.0717,0.7982
1738.1196,0.4959
1738.1674,0.2017
1738.2153,0.0655
1738.2631,0.0772
1738.3109,0.2529
1738.3588,0.5731
1738.4066,0.9273
1738.4545,1.1229
1738.5023,0.9699
1738.5502,0.7010
1738.5980,0.4852
1738.6459,0.2646
1738.6937,0.0881
1738.7416,0.0228
1738.7894,0.0501
1738.8373,0.1528
1738.8851,0.3781
1738.9330,0.7803
1738.9809,1.1527
1739.0287,1.2644
1739.0766,1.1722
1739.1244,0.9052
1739.1723,0.5668
1739.2201,0.3108
1739.2680,0.1648
1739.3159,0.1850
1739.3637,0.2911
1739.4116,0.3251
1739.4594,0.3159
1739.5073,0.3356
1739.5552,0.3027
1739.6030,0.1876
1739.6509,0.0818
1739.6988,0.0835
1739.7466,0.1492
1739.7945,0.1927
1739.8424,0.2712
1739.8902,0.3995
1739.9381,0.5430
1739.9860,0.5944
1740.0338,0.4703
1740.0817,0.3058
1740.1296,0.1995
1740.1774,0.0940
1740.2253,0.0314
1740.2732,0.0742
1740.3211,0.2682
1740.3689,0.5382
1740.4168,0.6628
1740.4647,0.6016
1740.5126,0.4295
1740.5604,0.2295
1740.6083,0.1139
1740.6562,0.0736
1740.7041,0.0351
1740.7520,0.0197
1740.7998,0.0802
1740.8477,0.2489
1740.8956,0.5025
1740.9435,0.8826
1740.9914,1.3190
1741.0392,1.3163
1741.0871,0.8136
1741.1350,0.3446
1741.1829,0.1158
1741.2308,0.0871
1741.2787,0.1697
1741.3266,0.2815
1741.3745,0.4295
1741.4223,0.4986
1741.4702,0.4326
1741.5181,0.3146
1741.5660,0.1558
1741.6139,0.0507
1741.6618,0.0268
1741.7097,0.0297
1741.7576,0.0760
1741.8055,0.2038
1741.8534,0.4362
1741.9013,0.6746
1741.9492,0.7195
1741.9971,0.5895
1742.0450,0.3792
1742.0929,0.1972
1742.1408,0.1350
1742.1887,0.1174
1742.2365,0.1096
1742.2845,0.1302
1742.3324,0.1280
1742.3803,0.1914
1742.4282,0.3752
1742.4761,0.5344
1742.5240,0.5460
1742.5719,0.3840
1742.6198,0.1699
1742.6677,0.0616
1742.7156,0.0263
1742.7635,0.0393
1742.8114,0.1714
1742.8593,0.4799
1742.9072,0.8404
1742.9551,0.9955
1743.0030,0.9203
1743.0509,0.7812
1743.0989,0.5586
1743.1468,0.3224
1743.1947,0.1928
1743.2426,0.1670
1743.2905,0.2661
1743.3384,0.3633
1743.3863,0.3281
1743.4343,0.2451
1743.4822,0.2252
1743.5301,0.2149
1743.5780,0.1331
1743.6259,0.0488
1743.6739,0.0334
1743.7218,0.0657
1743.7697,0.1276
1743.8176,0.2075
1743.8655,0.2801
1743.9135,0.5103
1743.9614,0.8799
1744.0093,0.9877
1744.0572,0.7134
1744.1052,0.3487
1744.1531,0.1803
1744.2010,0.1886
1744.2489,0.1638
1744.2969,0.1189
1744.3448,0.1940
1744.3927,0.3947
1744.4407,0.5816
1744.4886,0.5949
1744.5365,0.4815
1744.5845,0.3056
1744.6324,0.1185
1744.6803,0.0220
1744.7283,0.0079
1744.7762,0.0542
1744.8241,0.2510
1744.8721,0.7347
1744.9200,1.5834
1744.9679,2.5490
1745.0159,3.0299
1745.0638,2.8532
1745.1117,2.1346
1745.1597,1.1396
1745.2076,0.4224
1745.2556,0.1351
1745.3035,0.1632
1745.3515,0.3796
1745.3994,0.5854
1745.4473,0.7113
1745.4953,0.7186
1745.5432,0.5054
1745.5912,0.2133
1745.6391,0.0580
1745.6871,0.0465
1745.7350,0.0686
1745.7830,0.0472
1745.8309,0.0557
1745.8789,0.1943
1745.9268,0.5568
1745.9748,1.1726
1746.0227,1.7203
1746.0707,1.8133
1746.1186,1.4907
1746.1666,0.9031
1746.2145,0.4275
1746.2625,0.2165
1746.3104,0.1644
1746.3584,0.2514
1746.4064,0.3741
1746.4543,0.4689
1746.5023,0.5489
1746.5502,0.5053
1746.5982,0.3731
1746.6462,0.2277
1746.6941,0.0935
1746.7421,0.0418
1746.7900,0.0453
1746.8380,0.0451
1746.8860,0.1396
1746.9339,0.5108
1746.9819,1.2439
1747.0299,1.9243
1747.0778,1.8954
1747.1258,1.3136
1747.1738,0.6867
1747.2217,0.2887
1747.2697,0.1801
1747.3177,0.3104
1747.3656,0.5628
1747.4136,0.6539
1747.4616,0.4429
1747.5096,0.2258
1747.5575,0.1836
1747.6055,0.2586
1747.6535,0.2622
1747.7015,0.1272
1747.7494,0.0266
1747.7974,0.0201
1747.8454,0.1348
1747.8934,0.5504
1747.9413,1.3505
1747.9893,2.2884
1748.0373,2.8625
1748.0853,2.6984
1748.1333,2.0993
1748.1812,1.3383
1748.2292,0.5989
1748.2772,0.1889
1748.3252,0.1019
1748.3732,0.1599
1748.4212,0.2749
1748.4691,0.3277
1748.5171,0.2846
1748.5651,0.1686
1748.6131,0.0684
1748.6611,0.0550
1748.7091,0.0702
1748.7571,0.0469
1748.8051,0.0609
1748.8531,0.2392
1748.9010,0.7651
1748.9490,1.6521
1748.9970,2.5067
1749.0450,2.9207
1749.0930,2.6006
1749.1410,1.7329
1749.1890,0.8927
1749.2370,0.3259
1749.2850,0.1383
1749.3330,0.1995
1749.3810,0.2911
1749.4290,0.3975
1749.4770,0.4726
1749.5250,0.4665
1749.5730,0.4028
1749.6210,0.2713
1749.6690,0.1226
1749.7170,0.0366
1749.7650,0.0312
1749.8130,0.1001
1749.8610,0.1888
1749.9090,0.3260
1749.9570,0.6709
1750.0050,1.0925
1750.0530,1.3847
1750.1010,1.3412
1750.1491,0.9370
1750.1971,0.5241
1750.2451,0.2858
1750.2931,0.2436
1750.3411,0.4081
1750.3891,0.6591
1750.4371,0.8270
1750.4851,0.7062
1750.5331,0.3582
1750.5812,0.1000
1750.6292,0.0160
1750.6772,0.0021
1750.7252,0.0011
1750.7732,0.0122
1750.8212,0.0708
1750.8693,0.2093
1750.9173,0.4297
1750.9653,0.7380
1751.0133,1.0343
1751.0613,1.1489
1751.1094,0.9644
1751.1574,0.5357
1751.2054,0.2035
1751.2534,0.1254
1751.3015,0.1792
1751.3495,0.2692
1751.3975,0.3365
1751.4455,0.3894
1751.4936,0.5149
1751.5416,0.5600
1751.5896,0.4147
1751.6376,0.2036
1751.6857,0.0695
1751.7337,0.0275
1751.7817,0.0308
1751.8298,0.1189
1751.8778,0.3266
1751.9258,0.5442
1751.9739,0.7275
1752.0219,0.8699
1752.0699,0.8047
1752.1180,0.5679
1752.1660,0.2937
1752.2140,0.1073
1752.2621,0.0585
1752.3101,0.1325
1752.3582,0.3483
1752.4062,0.5403
1752.4542,0.5639
1752.5023,0.5889
1752.5503,0.5818
1752.5984,0.4319
1752.6464,0.2380
1752.6944,0.0854
1752.7425,0.0166
1752.7905,0.0241
1752.8386,0.1356
1752.8866,0.3903
1752.9347,0.7077
1752.9827,1.0362
1753.0308,1.1976
1753.0788,0.9081
1753.1269,0.4774
1753.1749,0.2479
1753.2230,0.1361
1753.2710,0.0936
1753.3191,0.2146
1753.3671,0.5178
1753.4152,0.7787
1753.4632,0.7683
1753.5113,0.6203
1753.5593,0.4655
1753.6074,0.2814
1753.6555,0.1043
1753.7035,0.0191
1753.7516,0.0053
1753.7996,0.0146
1753.8477,0.0508
1753.8957,0.1298
1753.9438,0.2285
1753.9919,0.3577
1754.0399,0.5178
1754.0880,0.5636
1754.1361,0.4443
1754.1841,0.3047
1754.2322,0.2682
1754.2802,0.3870
1754.3283,0.5689
1754.3764,0.6742
1754.4244,0.7379
1754.4725,0.7674
1754.5206,0.6701
1754.5687,0.3956
1754.6167,0.1344
1754.6648,0.0343
1754.7129,0.0237
1754.7609,0.0187
1754.8090,0.0355
1754.8571,0.1403
1754.9052,0.4235
1754.9532,0.7809
1755.0013,0.9518
1755.0494,0.9653
1755.0975,0.7929
1755.1455,0.4177
1755.1936,0.1366
1755.2417,0.0827
1755.2898,0.2120
1755.3379,0.4318
1755.3859,0.6316
1755.4340,0.8261
1755.4821,0.9116
1755.5302,0.7298
1755.5783,0.4373
1755.6263,0.2019
1755.6744,0.0621
1755.7225,0.0168
1755.7706,0.0412
1755.8187,0.1107
1755.8668,0.1747
1755.9149,0.2421
1755.9629,0.3919
1756.0110,0.5167
1756.0591,0.4647
1756.1072,0.3388
1756.1553,0.2436
1756.2034,0.2016
1756.2515,0.1775
1756.2996,0.1662
1756.3477,0.2510
1756.3958,0.3448
1756.4439,0.3092
1756.4920,0.1927
1756.5401,0.1186
1756.5882,0.1380
1756.6363,0.1770
1756.6843,0.1280
1756.7324,0.0471
1756.7805,0.0269
1756.8286,0.1111
1756.8767,0.3214
1756.9248,0.6619
1756.9730,1.0573
1757.0211,1.2005
1757.0692,1.0056
1757.1173,0.6838
1757.1654,0.3777
1757.2135,0.1983
1757.2616,0.1866
1757.3097,0.2016
1757.3578,0.2442
1757.4059,0.3635
1757.4540,0.4490
1757.5021,0.4658
1757.5502,0.3523
1757.5983,0.1495
1757.6464,0.0310
1757.6946,0.0051
1757.7427,0.0033
1757.7908,0.0205
1757.8389,0.1098
1757.8870,0.3020
1757.9351,0.4874
1757.9832,0.5797
1758.0314,0.5721
1758.0795,0.4086
1758.1276,0.2303
1758.1757,0.1314
1758.2238,0.0717
1758.2720,0.0702
1758.3201,0.1467
1758.3682,0.3560
1758.4163,0.6144
1758.4644,0.6525
1758.5126,0.4846
1758.5607,0.2651
1758.6088,0.0925
1758.6569,0.0207
1758.7051,0.0239
1758.7532,0.0896
1758.8013,0.1869
1758.8494,0.2611
1758.8976,0.3915
1758.9457,0.5499
1758.9938,0.6066
1759.0420,0.5023
1759.0901,0.2765
1759.1382,0.1151
1759.1864,0.1019
1759.2345,0.1224
1759.2826,0.0953
1759.3308,0.1296
1759.3789,0.3582
1759.4270,0.6721
1759.4752,0.7908
1759.5233,0.6770
1759.5714,0.5035
1759.6196,0.3736
1759.6677,0.2531
1759.7159,0.1311
1759.7640,0.0459
1759.8121,0.0262
1759.8603,0.0722
1759.9084,0.1896
1759.9566,0.3385
1760.0047,0.4071
1760.0529,0.3755
1760.1010,0.2796
1760.1491,0.1668
1760.1973,0.1273
1760.2454,0.1896
1760.2936,0.3005
1760.3417,0.4131
1760.3899,0.5693
1760.4380,0.7977
1760.4862,0.8906
1760.5343,0.6605
1760.5825,0.3080
1760.6306,0.0886
1760.6788,0.0290
1760.7269,0.0452
1760.7751,0.0800
1760.8232,0.1691
1760.8714,0.3774
1760.9196,0.6614
1760.9677,0.8239
1761.0159,0.6748
1761.0640,0.4307
1761.1122,0.2813
1761.1604,0.1389
1761.2085,0.0947
1761.2567,0.1903
1761.3048,0.3222
1761.3530,0.4345
1761.4012,0.4880
1761.4493,0.4876
1761.4975,0.4574
1761.5456,0.3528
1761.5938,0.2174
1761.6420,0.1104
1761.6901,0.0497
1761.7383,0.0551
1761.7865,0.1039
1761.8346,0.1443
1761.8828,0.1582
1761.9310,0.1896
1761.9792,0.3300
1762.0273,0.5354
1762.0755,0.5690
1762.1237,0.3614
1762.1718,0.1326
1762.2200,0.0554
1762.2682,0.0877
1762.3164,0.2085
1762.3645,0.4911
1762.4127,0.7452
1762.4609,0.7246
1762.5091,0.5661
1762.5573,0.4323
1762.6054,0.3260
1762.6536,0.2100
1762.7018,0.0901
1762.7500,0.0503
1762.7982,0.0907
1762.8463,0.1762
1762.8945,0.3261
1762.9427,0.4640
1762.9909,0.4965
1763.0391,0.4354
1763.0873,0.2852
1763.1354,0.1099
1763.1836,0.0267
1763.2318,0.0568
1763.2800,0.2214
1763.3282,0.4999
1763.3764,0.7574
1763.4246,0.8339
1763.4728,0.6043
1763.5210,0.2746
1763.5692,0.1013
1763.6173,0.0567
1763.6655,0.0318
1763.7137,0.0241
1763.7619,0.0760
1763.8101,0.1557
1763.8583,0.2200
1763.9065,0.4013
1763.9547,0.6418
1764.0029,0.6633
1764.0511,0.5084
1764.0993,0.3866
1764.1475,0.3139
1764.1957,0.1930
1764.2439,0.1199
1764.2921,0.2090
1764.3403,0.3630
1764.3885,0.4109
1764.4367,0.3580
1764.4849,0.2817
1764.5331,0.2016
1764.5813,0.1250
1764.6296,0.0582
1764.6778,0.0517
1764.7260,0.1005
1764.7742,0.1781
1764.8224,0.3368
1764.8706,0.5479
1764.9188,0.7360
1764.9670,0.8182
1765.0152,0.7064
1765.0634,0.4889
1765.1117,0.2622
1765.1599,0.1006
1765.2081,0.0468
1765.2563,0.0698
1765.3045,0.1703
1765.3527,0.2962
1765.4010,0.3670
1765.4492,0.4283
1765.4974,0.4461
1765.5456,0.3106
1765.5938,0.1471
1765.6420,0.0932
1765.6903,0.0794
1765.7385,0.0529
1765.7867,0.0822
1765.8349,0.2077
1765.8832,0.3128
1765.9314,0.3305
1765.9796,0.4045
1766.0278,0.4727
1766.0761,0.3921
1766.1243,0.2529
1766.1725,0.1329
1766.2207,0.1300
1766.2690,0.3127
1766.3172,0.5916
1766.3654,0.7755
1766.4137,0.7330
1766.4619,0.5622
1766.5101,0.4023
1766.5584,0.2790
1766.6066,0.2090
1766.6548,0.1290
1766.7031,0.0616
1766.7513,0.0983
1766.7995,0.2094
1766.8478,0.2880
1766.8960,0.3655
1766.9443,0.5066
1766.9925,0.6349
1767.0407,0.5306
1767.0890,0.2335
1767.1372,0.0628
1767.1855,0.0784
1767.2337,0.1765
1767.2819,0.2794
1767.3302,0.3864
1767.3784,0.5949
1767.4267,0.7947
1767.4749,0.7283
1767.5232,0.4941
1767.5714,0.2628
1767.6197,0.1069
1767.6679,0.0487
1767.7162,0.0244
1767.7644,0.0200
1767.8127,0.0764
1767.8609,0.1907
1767.9092,0.2774
1767.9574,0.2920
1768.0057,0.2691
1768.0539,0.2185
1768.1022,0.1268
1768.1504,0.0852
1768.1987,0.1362
1768.2469,0.2859
1768.2952,0.5320
1768.3435,0.6803
1768.3917,0.6734
1768.4400,0.6498
1768.4882,0.5837
1768.5365,0.4325
1768.5847,0.2783
1768.6330,0.1275
1768.6813,0.0313
1768.7295,0.0057
1768.7778,0.0213
1768.8261,0.1055
1768.8743,0.2712
1768.9226,0.4479
1768.9709,0.5428
1769.0191,0.4696
1769.0674,0.2958
1769.1157,0.1603
1769.1639,0.1301
1769.2122,0.1658
1769.2605,0.2560
1769.3087,0.5393
1769.3570,0.8480
1769.4053,0.8328
1769.4536,0.6734
1769.5018,0.5691
1769.5501,0.4666
1769.5984,0.3027
1769.6467,0.1180
1769.6949,0.0236
1769.7432,0.0178
1769.7915,0.0596
1769.8398,0.1253
1769.8880,0.2166
1769.9363,0.3835
1769.9846,0.5185
1770.0329,0.4472
1770.0812,0.2748
1770.1294,0.1429
1770.1777,0.0674
1770.2260,0.0767
1770.2743,0.1675
1770.3226,0.2776
1770.3709,0.3554
1770.4191,0.3873
1770.4674,0.3986
1770.5157,0.3968
1770.5640,0.3489
1770.6123,0.2703
1770.6606,0.1729
1770.7089,0.0750
1770.7572,0.0280
1770.8055,0.0768
1770.8537,0.2837
1770.9020,0.5753
1770.9503,0.7197
1770.9986,0.6691
1771.0469,0.4974
1771.0952,0.3336
1771.1435,0.2438
1771.1918,0.1899
1771.2401,0.2625
1771.2884,0.4096
1771.3367,0.4203
1771.3850,0.3401
1771.4333,0.3022
1771.4816,0.3223
1771.5299,0.3255
1771.5782,0.2228
1771.6265,0.0833
1771.6748,0.0145
1771.7231,0.0012
1771.7714,0.0046
1771.8197,0.0437
1771.8680,0.2017
1771.9163,0.4940
1771.9646,0.7599
1772.0129,0.8429
1772.0613,0.6696
1772.1096,0.3664
1772.1579,0.1610
1772.2062,0.1315
1772.2545,0.2759
1772.3028,0.4795
1772.3511,0.5725
1772.3994,0.5694
1772.4477,0.4670
1772.4961,0.2687
1772.5444,0.1257
1772.5927,0.0755
1772.6410,0.0353
1772.6893,0.0073
1772.7376,0.0024
1772.7860,0.0101
1772.8343,0.0320
1772.8826,0.1051
1772.9309,0.2802
1772.9792,0.4763
1773.0276,0.5820
1773.0759,0.5976
1773.1242,0.4976
1773.1725,0.3116
1773.2208,0.1279
1773.2692,0.0646
1773.3175,0.1582
1773.3658,0.3461
1773.4141,0.5104
1773.4625,0.5322
1773.5108,0.3690
1773.5591,0.2064
1773.6075,0.1707
1773.6558,0.1599
1773.7041,0.0920
1773.7525,0.0384
1773.8008,0.0747
1773.8491,0.2109
1773.8974,0.3701
1773.9458,0.4528
1773.9941,0.4246
1774.0425,0.3502
1774.0908,0.3475
1774.1391,0.3515
1774.1875,0.2810
1774.2358,0.2483
1774.2841,0.3585
1774.3325,0.5297
1774.3808,0.5573
1774.4292,0.4648
1774.4775,0.4345
1774.5258,0.4183
1774.5742,0.2947
1774.6225,0.1392
1774.6709,0.0433
1774.7192,0.0139
1774.7676,0.0162
1774.8159,0.0343
1774.8643,0.1073
1774.9126,0.3052
1774.9609,0.6444
1775.0093,0.9048
1775.0576,0.8460
1775.1060,0.5908
1775.1543,0.3398
1775.2027,0.2063
1775.2510,0.2868
1775.2994,0.4767
1775.3478,0.6637
1775.3961,0.7874
1775.4445,0.6668
1775.4928,0.3993
1775.5412,0.1950
1775.5895,0.0797
1775.6379,0.0360
1775.6862,0.0335
1775.7346,0.0776
1775.7830,0.1162
1775.8313,0.0784
1775.8797,0.0824
1775.9280,0.2168
1775.9764,0.4286
1776.0248,0.5768
1776.0731,0.5397
1776.1215,0.3892
1776.1699,0.2637
1776.2182,0.1885
1776.2666,0.1850
1776.3149,0.2879
1776.3633,0.4152
1776.4117,0.5005
1776.4600,0.5287
1776.5084,0.4495
1776.5568,0.2780
1776.6052,0.1090
1776.6535,0.0469
1776.7019,0.0632
1776.7503,0.0751
1776.7986,0.0941
1776.8470,0.1784
1776.8954,0.3081
1776.9438,0.3419
1776.9921,0.2738
1777.0405,0.3266
1777.0889,0.4770
1777.1373,0.4805
1777.1856,0.3930
1777.2340,0.3586
1777.2824,0.4474
1777.3308,0.5191
1777.3792,0.3740
1777.4275,0.1624
1777.4759,0.0444
1777.5243,0.0107
1777.5727,0.0235
1777.6211,0.0591
1777.6695,0.0983
1777.7179,0.1068
1777.7662,0.0602
1777.8146,0.0419
1777.8630,0.1025
1777.9114,0.2594
1777.9598,0.5152
1778.0082,0.7051
1778.0566,0.6979
1778.1050,0.5651
1778.1533,0.3479
1778.2017,0.1696
1778.2501,0.1777
1778.2985,0.3645
1778.3469,0.5995
1778.3953,0.6966
1778.4437,0.5989
1778.4921,0.3849
1778.5405,0.1614
1778.5889,0.0694
1778.6373,0.0695
1778.6857,0.0548
1778.7341,0.0918
1778.7825,0.2061
1778.8309,0.2787
1778.8793,0.2402
1778.9277,0.1673
1778.9761,0.2064
1779.0245,0.3181
1779.0729,0.3480
1779.1213,0.2625
1779.1697,0.1343
1779.2181,0.1212
1779.2665,0.2225
1779.3149,0.3119
1779.3633,0.3817
1779.4117,0.3737
1779.4602,0.2681
1779.5086,0.1801
1779.5570,0.1341
1779.6054,0.1098
1779.6538,0.0849
1779.7022,0.0390
1779.7506,0.0107
1779.7990,0.0238
1779.8475,0.0947
1779.8959,0.2359
1779.9443,0.3751
1779.9927,0.4461
1780.0411,0.4783
1780.0895,0.4398
1780.1380,0.3385
1780.1864,0.2085
1780.2348,0.1314
1780.2832,0.2050
1780.3316,0.3857
1780.3801,0.5208
1780.4285,0.4774
1780.4769,0.3262
1780.5253,0.2575
1780.5737,0.2551
1780.6222,0.1771
1780.6706,0.0675
1780.7190,0.0184
1780.7674,0.0282
1780.8159,0.0650
1780.8643,0.1565
1780.9127,0.3687
1780.9612,0.5640
1781.0096,0.5758
1781.0580,0.4521
1781.1065,0.2857
1781.1549,0.1441
1781.2033,0.0807
1781.2517,0.1352
1781.3002,0.3437
1781.3486,0.5589
1781.3971,0.6108
1781.4455,0.5561
1781.4939,0.4376
1781.5424,0.3057
1781.5908,0.1862
1781.6392,0.0782
1781.6877,0.0394
1781.7361,0.0509
1781.7846,0.0666
1781.8330,0.1265
1781.8814,0.2183
1781.9299,0.2951
1781.9783,0.3109
1782.0268,0.2208
1782.0752,0.1271
1782.1237,0.0781
1782.1721,0.0777
1782.2206,0.1790
1782.2690,0.3696
1782.3174,0.5730
1782.3659,0.7065
1782.4143,0.7104
1782.4628,0.6026
1782.5112,0.3950
1782.5597,0.1889
1782.6081,0.0906
1782.6566,0.0425
1782.7051,0.0181
1782.7535,0.0333
1782.8020,0.0791
1782.8504,0.1446
1782.8989,0.2186
1782.9473,0.2858
1782.9958,0.3296
1783.0442,0.2749
1783.0927,0.1681
1783.1412,0.1131
1783.1896,0.1013
1783.2381,0.2004
1783.2865,0.3824
1783.3350,0.5237
1783.3835,0.6399
1783.4319,0.6453
1783.4804,0.4678
1783.5289,0.2493
1783.5773,0.0958
1783.6258,0.0562
1783.6743,0.0785
1783.7227,0.0999
1783.7712,0.1743
1783.8197,0.2397
1783.8681,0.1857
1783.9166,0.0908
1783.9651,0.1031
1784.0135,0.1954
1784.0620,0.1930
1784.1105,0.0940
1784.1589,0.0608
1784.2074,0.1519
1784.2559,0.3505
1784.3044,0.5638
1784.3528,0.6225
1784.4013,0.5613
1784.4498,0.4789
1784.4983,0.3362
1784.5468,0.1717
1784.5952,0.0702
1784.6437,0.0367
1784.6922,0.0331
1784.7407,0.0227
1784.7892,0.0312
1784.8376,0.0911
1784.8861,0.2363
1784.9346,0.4575
1784.9831,0.6180
1785.0316,0.6406
1785.0801,0.5284
1785.1285,0.3293
1785.1770,0.1476
1785.2255,0.1225
1785.2740,0.3147
1785.3225,0.6032
1785.3710,0.7620
1785.4195,0.7513
1785.4680,0.6502
1785.5165,0.4722
1785.5649,0.2616
1785.6134,0.0960
1785.6619,0.0273
1785.7104,0.0261
1785.7589,0.0329
1785.8074,0.0312
1785.8559,0.0499
1785.9044,0.1050
1785.9529,0.1977
1786.0014,0.2452
1786.0499,0.1652
1786.0984,0.1259
1786.1469,0.2487
1786.1954,0.4388
1786.2439,0.5326
1786.2924,0.5040
1786.3409,0.5183
1786.3894,0.5284
1786.4379,0.3976
1786.4864,0.2090
1786.5349,0.0764
1786.5834,0.0446
1786.6319,0.0597
1786.6804,0.0494
1786.7289,0.0615
1786.7775,0.1314
1786.8260,0.1989
1786.8745,0.2254
1786.9230,0.2782
1786.9715,0.4459
1787.0200,0.5828
1787.0685,0.4975
1787.1170,0.3144
1787.1655,0.1817
1787.2141,0.1396
1787.2626,0.2273
1787.3111,0.3647
1787.3596,0.4700
1787.4081,0.5019
1787.4566,0.3691
1787.5052,0.1777
1787.5537,0.0545
1787.6022,0.0116
1787.6507,0.0175
1787.6992,0.0454
1787.7478,0.0737
1787.7963,0.0864
1787.8448,0.1334
1787.8933,0.3138
1787.9419,0.4858
1787.9904,0.4507
1788.0389,0.3777
1788.0874,0.3601
1788.1360,0.3009
1788.1845,0.2220
1788.2330,0.1627
1788.2815,0.1931
1788.3301,0.3156
1788.3786,0.3817
1788.4271,0.3973
1788.4757,0.3634
1788.5242,0.2307
1788.5727,0.0833
1788.6213,0.0180
1788.6698,0.0249
1788.7183,0.0750
1788.7669,0.1457
1788.8154,0.1884
1788.8639,0.1794
1788.9125,0.2225
1788.9610,0.3885
1789.0096,0.5312
1789.0581,0.5158
1789.1066,0.3560
1789.1552,0.1926
1789.2037,0.1801
1789.2523,0.2780
1789.3008,0.4435
1789.3493,0.6304
1789.3979,0.6648
1789.4464,0.4978
1789.4950,0.2760
1789.5435,0.1046
1789.5921,0.0363
1789.6406,0.0302
1789.6892,0.0172
1789.7377,0.0052
1789.7863,0.0170
1789.8348,0.0874
1789.8834,0.2210
1789.9319,0.3562
1789.9805,0.4434
1790.0290,0.4374
1790.0776,0.4014
1790.1261,0.3500
1790.1747,0.2224
1790.2232,0.1412
1790.2718,0.1615
1790.3203,0.2288
1790.3689,0.3376
1790.4175,0.4030
1790.4660,0.4032
1790.5146,0.3509
1790.5631,0.2034
1790.6117,0.0643
1790.6603,0.0147
1790.7088,0.0239
1790.7574,0.0451
1790.8059,0.0696
1790.8545,0.2240
1790.9031,0.5607
1790.9516,0.8737
1791.0002,0.9883
1791.0488,0.8576
1791.0973,0.6348
1791.1459,0.4990
1791.1945,0.4094
1791.2430,0.3584
1791.2916,0.4082
1791.3402,0.5096
1791.3888,0.5666
1791.4373,0.4487
1791.4859,0.1939
1791.5345,0.0409
1791.5830,0.0203
1791.6316,0.0440
1791.6802,0.0538
1791.7288,0.0379
1791.7773,0.0585
1791.8259,0.1162
1791.8745,0.1720
1791.9231,0.2881
1791.9717,0.4509
1792.0202,0.5377
1792.0688,0.4685
1792.1174,0.3068
1792.1660,0.2500
1792.2146,0.3067
1792.2631,0.3534
1792.3117,0.3929
1792.3603,0.4361
1792.4089,0.4826
1792.4575,0.4682
1792.5061,0.3381
1792.5546,0.2149
1792.6032,0.1285
1792.6518,0.0497
1792.7004,0.0091
1792.7490,0.0018
1792.7976,0.0101
1792.8462,0.0495
1792.8948,0.1487
1792.9434,0.3073
1792.9920,0.4804
1793.0406,0.6370
1793.0891,0.7317
1793.1377,0.6766
1793.1863,0.5385
1793.2349,0.3921
1793.2835,0.2700
1793.3321,0.2662
1793.3807,0.3323
1793.4293,0.3115
1793.4779,0.2201
1793.5265,0.1364
1793.5751,0.0974
1793.6237,0.0624
1793.6723,0.0229
1793.7209,0.0062
1793.7695,0.0188
1793.8181,0.0750
1793.8667,0.1716
1793.9153,0.2645
1793.9640,0.3876
1794.0126,0.5728
1794.0612,0.6924
1794.1098,0.6902
1794.1584,0.5688
1794.2070,0.3938
1794.2556,0.3033
1794.3042,0.2608
1794.3528,0.2010
1794.4014,0.1524
1794.4500,0.0752
1794.4987,0.0162
1794.5473,0.0017
1794.5959,0.0032
1794.6445,0.0150
1794.6931,0.0277
1794.7417,0.0416
1794.7903,0.1285
1794.8390,0.3231
1794.8876,0.5254
1794.9362,0.6429
1794.9848,0.7304
1795.0334,0.8307
1795.0821,0.7819
1795.1307,0.5576
1795.1793,0.3793
1795.2279,0.3086
1795.2766,0.3194
1795.3252,0.2997
1795.3738,0.1677
1795.4224,0.0564
1795.4711,0.0299
1795.5197,0.0485
1795.5683,0.0832
1795.6169,0.0922
1795.6656,0.0915
1795.7142,0.0827
1795.7628,0.0408
1795.8115,0.0108
1795.8601,0.0378
1795.9087,0.2059
1795.9574,0.5257
1796.0060,0.7909
1796.0546,0.9233
1796.1033,0.9185
1796.1519,0.7468
1796.2005,0.5538
1796.2492,0.3793
1796.2978,0.2878
1796.3464,0.3247
1796.3951,0.3340
1796.4437,0.2535
1796.4924,0.2001
1796.5410,0.2678
1796.5896,0.3123
1796.6383,0.1933
1796.6869,0.0587
1796.7356,0.0103
1796.7842,0.0101
1796.8329,0.0234
1796.8815,0.0491
1796.9301,0.1664
1796.9788,0.4841
1797.0274,0.8391
1797.0761,0.8761
1797.1247,0.6156
1797.1734,0.3361
1797.2220,0.2291
1797.2707,0.2713
1797.3193,0.3418
1797.3680,0.4168
1797.4166,0.4358
1797.4653,0.3584
1797.5140,0.2518
1797.5626,0.1465
1797.6113,0.0818
1797.6599,0.0606
1797.7086,0.0354
1797.7572,0.0171
1797.8059,0.0192
1797.8545,0.0661
1797.9032,0.1435
1797.9519,0.1992
1798.0005,0.2836
1798.0492,0.3651
1798.0978,0.3206
1798.1465,0.2065
1798.1952,0.1606
1798.2438,0.2650
1798.2925,0.4909
1798.3412,0.6501
1798.3898,0.6131
1798.4385,0.3933
1798.4872,0.1676
1798.5358,0.0874
1798.5845,0.0816
1798.6332,0.0728
1798.6818,0.0586
1798.7305,0.0289
1798.7792,0.0159
1798.8279,0.0653
1798.8765,0.2116
1798.9252,0.4195
1798.9739,0.5453
1799.0225,0.5339
1799.0712,0.4808
1799.1199,0.3557
1799.1686,0.2347
1799.2173,0.2287
1799.2659,0.2924
1799.3146,0.4321
1799.3633,0.5686
1799.4120,0.5540
1799.4606,0.3993
1799.5093,0.1885
1799.5580,0.0498
1799.6067,0.0107
1799.6554,0.0195
1799.7041,0.0340
1799.7527,0.0348
1799.8014,0.0728
1799.8501,0.1453
1799.8988,0.1715
1799.9475,0.1893
1799.9962,0.2668
1800.0449,0.3494
1800.0935,0.3296
1800.1422,0.2217
1800.1909,0.2015
1800.2396,0.3851
1800.2883,0.6309
1800.3370,0.7767
1800.3857,0.7466
1800.4344,0.5747
1800.4831,0.4671
1800.5318,0.3763
1800.5805,0.1985
1800.6292,0.0637
1800.6779,0.0540
1800.7266,0.1283
1800.7753,0.1775
1800.8240,0.1334
1800.8727,0.1128
1800.9214,0.2804
1800.9701,0.6482
1801.0188,0.9626
1801.0675,0.9386
1801.1162,0.6975
1801.1649,0.4845
1801.2136,0.3414
1801.2623,0.3127
1801.3110,0.3334
1801.3597,0.3261
1801.4084,0.2766
1801.4571,0.1633
1801.5058,0.0673
1801.5545,0.0346
1801.6032,0.0185
1801.6519,0.0169
1801.7006,0.0441
1801.7494,0.0964
1801.7981,0.1247
1801.8468,0.1117
1801.8955,0.2401
1801.9442,0.5664
1801.9929,0.8489
1802.0416,0.9103
1802.0904,0.7324
1802.1391,0.4233
1802.1878,0.2138
1802.2365,0.1195
1802.2852,0.1074
1802.3339,0.2043
1802.3827,0.3378
1802.4314,0.4108
1802.4801,0.3860
1802.5288,0.3006
1802.5775,0.2003
1802.6263,0.1052
1802.6750,0.0670
1802.7237,0.0503
1802.7724,0.0273
1802.8212,0.0464
1802.8699,0.1666
1802.9186,0.4392
1802.9673,0.7786
1803.0161,0.9821
1803.0648,1.0302
1803.1135,0.8717
1803.1623,0.4876
1803.2110,0.1693
1803.2597,0.0814
1803.3085,0.1477
1803.3572,0.2151
1803.4059,0.1670
1803.4547,0.0702
1803.5034,0.0172
1803.5521,0.0064
1803.6009,0.0075
1803.6496,0.0050
1803.6983,0.0083
1803.7471,0.0409
1803.7958,0.1091
1803.8446,0.1892
1803.8933,0.2565
1803.9420,0.3633
1803.9908,0.6750
1804.0395,1.0883
1804.0883,1.3000
1804.1370,1.1914
1804.1858,0.8341
1804.2345,0.4999
1804.2832,0.2901
1804.3320,0.1842
1804.3807,0.2419
1804.4295,0.3118
1804.4782,0.2153
1804.5270,0.0809
1804.5757,0.0362
1804.6245,0.0427
1804.6732,0.0333
1804.7220,0.0154
1804.7707,0.0220
1804.8195,0.0632
1804.8682,0.1481
1804.9170,0.2943
1804.9657,0.5240
1805.0145,0.8524
1805.0633,1.0391
1805.1120,0.7854
1805.1608,0.3742
1805.2095,0.2456
1805.2583,0.4007
1805.3070,0.6078
1805.3558,0.6954
1805.4046,0.6312
1805.4533,0.4473
1805.5021,0.2292
1805.5509,0.0955
1805.5996,0.0363
1805.6484,0.0106
1805.6971,0.0031
1805.7459,0.0100
1805.7947,0.0508
1805.8434,0.1290
1805.8922,0.2666
1805.9410,0.5357
1805.9897,0.7866
1806.0385,0.7894
1806.0873,0.5659
1806.1361,0.2921
1806.1848,0.1853
1806.2336,0.2303
1806.2824,0.3030
1806.3311,0.4153
1806.3799,0.5178
1806.4287,0.5193
1806.4775,0.4168
1806.5262,0.2712
1806.5750,0.2111
1806.6238,0.1737
1806.6726,0.0802
1806.7214,0.0166
1806.7701,0.0144
1806.8189,0.0794
1806.8677,0.2464
1806.9165,0.5438
1806.9653,0.9919
1807.0140,1.3496
1807.0628,1.2944
1807.1116,0.9917
1807.1604,0.7114
1807.2092,0.5372
1807.2580,0.4139
1807.3067,0.2297
1807.3555,0.0808
1807.4043,0.0425
1807.4531,0.0987
1807.5019,0.1927
1807.5507,0.2005
1807.5995,0.1403
1807.6483,0.0838
1807.6971,0.0433
1807.7458,0.0607
1807.7946,0.1411
1807.8434,0.2638
1807.8922,0.4698
1807.9410,0.7014
1807.9898,0.8290
1808.0386,0.8021
1808.0874,0.6287
1808.1362,0.4024
1808.1850,0.2159
1808.2338,0.1269
1808.2826,0.1630
1808.3314,0.2427
1808.3802,0.2764
1808.4290,0.2206
1808.4778,0.1114
1808.5266,0.0327
1808.5754,0.0058
1808.6242,0.0009
1808.6730,0.0001
1808.7218,0.0005
1808.7706,0.0077
1808.8194,0.0548
1808.8682,0.2463
1808.9171,0.8394
1808.9659,2.0023
1809.0147,3.2674
1809.0635,3.8693
1809.1123,3.5441
1809.1611,2.6381
1809.2099,1.5933
1809.2587,0.7347
1809.3075,0.2685
1809.3564,0.1080
1809.4052,0.0734
1809.4540,0.0541
1809.5028,0.0229
1809.5516,0.0043
1809.6004,0.0013
1809.6493,0.0090
1809.6981,0.0358
1809.7469,0.0589
1809.7957,0.0656
1809.8445,0.1962
1809.8934,0.6071
1809.9422,1.3373
1809.9910,2.1800
1810.0398,2.6790
1810.0886,2.7414
1810.1375,2.3246
1810.1863,1.4488
1810.2351,0.6797
1810.2839,0.3121
1810.3328,0.2579
1810.3816,0.3333
1810.4304,0.3464
1810.4793,0.3284
1810.5281,0.2624
1810.5769,0.1175
1810.6257,0.0227
1810.6746,0.0017
1810.7234,0.0000
1810.7722,0.0067
1810.8211,0.1202
1810.8699,0.9060
1810.9187,3.6713
1810.9676,9.2002
1811.0164,16.0540
1811.0653,20.9977
1811.1141,21.3870
1811.1629,17.2782
1811.2118,10.5505
1811.2606,4.5867
1811.3095,1.3825
1811.3583,0.2783
1811.4071,0.0431
1811.4560,0.0703
1811.5048,0.2194
1811.5537,0.3644
1811.6025,0.3373
1811.6514,0.1910
1811.7002,0.0641
1811.7490,0.0106
1811.7979,0.0142
1811.8467,0.2121
1811.8956,1.3661
1811.9444,4.6137
1811.9933,10.1031
1812.0421,16.0285
1812.0910,18.6383
1812.1398,16.1087
1812.1887,11.1229
1812.2375,6.4077
1812.2864,3.0101
1812.3352,1.1049
1812.3841,0.3015
1812.4330,0.1275
1812.4818,0.1483
1812.5307,0.0993
1812.5795,0.0765
1812.6284,0.0979
1812.6772,0.0578
1812.7261,0.0126
1812.7750,0.0055
1812.8238,0.0620
1812.8727,0.4210
1812.9215,1.6836
1812.9704,4.4284
1813.0193,7.8143
1813.0681,9.8382
1813.1170,9.6672
1813.1659,7.5795
1813.2147,4.9473
1813.2636,2.6785
1813.3125,1.1033
1813.3613,0.4837
1813.4102,0.2624
1813.4591,0.0919
1813.5079,0.0190
1813.5568,0.0092
1813.6057,0.0281
1813.6546,0.0461
1813.7034,0.0276
1813.7523,0.0069
1813.8012,0.0224
1813.8501,0.2251
1813.8989,1.2973
1813.9478,4.6142
1813.9967,10.6095
1814.0456,16.6080
1814.0944,18.8850
1814.1433,16.8532
1814.1922,12.4295
1814.2411,7.3419
1814.2900,3.2662
1814.3388,0.9706
1814.3877,0.1540
1814.4366,0.0155
1814.4855,0.0317
1814.5344,0.0869
1814.5832,0.1167
1814.6321,0.1046
1814.6810,0.1175
1814.7299,0.1075
1814.7788,0.0499
1814.8277,0.0411
1814.8766,0.3402
1814.9255,1.7574
1814.9743,4.9622
1815.0232,9.2705
1815.0721,12.7654
1815.1210,13.0462
1815.1699,10.1675
1815.2188,6.1541
1815.2677,2.8720
1815.3166,1.2735
1815.3655,0.6251
1815.4144,0.2194
1815.4633,0.0382
1815.5122,0.0073
1815.5611,0.0314
1815.6100,0.0990
1815.6589,0.1465
1815.7078,0.0997
1815.7567,0.0327
1815.8056,0.0202
1815.8545,0.1337
1815.9034,0.6356
1815.9523,1.8416
1816.0012,3.4857
1816.0501,4.6813
1816.0990,4.9190
1816.1479,4.3203
1816.1968,3.2719
1816.2457,2.1418
1816.2946,1.0426
1816.3435,0.3263
1816.3924,0.0871
1816.4413,0.0402
1816.4902,0.0639
1816.5392,0.1329
1816.5881,0.1842
1816.6370,0.1696
1816.6859,0.0810
1816.7348,0.0163
1816.7837,0.0078
1816.8326,0.0611
1816.8816,0.2806
1816.9305,0.7228
1816.9794,1.3296
1817.0283,1.9210
1817.0772,2.0689
1817.1261,1.7147
1817.1751,1.0960
1817.2240,0.5876
1817.2729,0.5191
1817.3218,0.6558
1817.3707,0.6450
1817.4197,0.4607
1817.4686,0.2270
1817.5175,0.1034
1817.5664,0.0760
1817.6154,0.0392
1817.6643,0.0086
1817.7132,0.0065
1817.7621,0.0326
1817.8111,0.1043
1817.8600,0.3183
1817.9089,0.8122
1817.9579,1.3201
1818.0068,1.4594
1818.0557,1.4437
1818.1046,1.3806
1818.1536,1.0778
1818.2025,0.6221
1818.2514,0.2491
1818.3004,0.1185
1818.3493,0.1440
1818.3983,0.1317
1818.4472,0.0734
1818.4961,0.0615
1818.5451,0.1193
1818.5940,0.1573
1818.6429,0.0907
1818.6919,0.0245
1818.7408,0.0092
1818.7898,0.0338
1818.8387,0.1400
1818.8876,0.3854
1818.9366,0.8027
1818.9855,1.3005
1819.0345,1.6076
1819.0834,1.5596
1819.1324,1.1659
1819.1813,0.6501
1819.2303,0.4037
1819.2792,0.3825
1819.3282,0.3223
1819.3771,0.2021
1819.4261,0.1363
1819.4750,0.1551
1819.5240,0.1335
1819.5729,0.0602
1819.6219,0.0285
1819.6708,0.0311
1819.7198,0.0193
1819.7687,0.0222
1819.8177,0.1167
1819.8666,0.3670
1819.9156,0.6727
1819.9645,0.8905
1820.0135,1.0983
1820.0625,1.2650
1820.1114,1.1864
1820.1604,0.8712
1820.2093,0.4976
1820.2583,0.3450
1820.3073,0.4228
1820.3562,0.4956
1820.4052,0.5169
1820.4541,0.4447
1820.5031,0.3096
1820.5521,0.1871
1820.6010,0.0813
1820.6500,0.0443
1820.6990,0.0543
1820.7479,0.0376
1820.7969,0.0272
1820.8459,0.1011
1820.8948,0.2951
1820.9438,0.5306
1820.9928,0.7255
1821.0418,0.8431
1821.0907,0.8006
1821.1397,0.7026
1821.1887,0.7370
1821.2376,0.7653
1821.2866,0.6173
1821.3356,0.4127
1821.3846,0.2725
1821.4335,0.2087
1821.4825,0.1586
1821.5315,0.0718
1821.5805,0.0141
1821.6295,0.0015
1821.6784,0.0022
1821.7274,0.0043
1821.7764,0.0113
1821.8254,0.0565
1821.8744,0.1762
1821.9234,0.3605
1821.9723,0.5712
1822.0213,0.7560
1822.0703,0.8463
1822.1193,0.7372
1822.1683,0.4720
1822.2173,0.3524
1822.2663,0.4088
1822.3152,0.4242
1822.3642,0.3447
1822.4132,0.2083
1822.4622,0.1162
1822.5112,0.1198
1822.5602,0.1206
1822.6092,0.0597
1822.6582,0.0135
1822.7072,0.0165
1822.7562,0.0699
1822.8052,0.1457
1822.8542,0.2184
1822.9032,0.3375
1822.9521,0.4640
1823.0011,0.5704
1823.0501,0.5843
1823.0991,0.4425
1823.1481,0.2791
1823.1971,0.2069
1823.2461,0.1936
1823.2951,0.1662
1823.3441,0.0871
1823.3932,0.0534
1823.4422,0.0748
1823.4912,0.1030
1823.5402,0.1627
1823.5892,0.1809
1823.6382,0.1368
1823.6872,0.1080
1823.7362,0.0802
1823.7852,0.0577
1823.8342,0.0520
1823.8832,0.0330
1823.9322,0.0370
1823.9812,0.0970
1824.0302,0.2248
1824.0793,0.3518
1824.1283,0.3306
1824.1773,0.2793
1824.2263,0.3589
1824.2753,0.4949
1824.3243,0.5157
1824.3733,0.3558
1824.4224,0.1567
1824.4714,0.0788
1824.5204,0.0634
1824.5694,0.0310
1824.6184,0.0115
1824.6675,0.0298
1824.7165,0.0697
1824.7655,0.0798
1824.8145,0.0665
1824.8635,0.1502
1824.9126,0.3598
1824.9616,0.5121
1825.0106,0.5145
1825.0596,0.4490
1825.1087,0.3668
1825.1577,0.3035
1825.2067,0.2603
1825.2557,0.2097
1825.3048,0.1926
1825.3538,0.3018
1825.4028,0.4398
1825.4519,0.3828
1825.5009,0.2006
1825.5499,0.0628
1825.5990,0.0104
1825.6480,0.0070
1825.6970,0.0408
1825.7461,0.1209
1825.7951,0.1686
1825.8441,0.1319
1825.8932,0.1498
1825.9422,0.2789
1825.9912,0.4532
1826.0403,0.5531
1826.0893,0.4919
1826.1384,0.3910
1826.1874,0.3224
1826.2364,0.2830
1826.2855,0.3004
1826.3345,0.2784
1826.3836,0.1745
1826.4326,0.1124
1826.4817,0.1279
1826.5307,0.1447
1826.5797,0.1063
1826.6288,0.0421
1826.6778,0.0076
1826.7269,0.0007
1826.7759,0.0045
1826.8250,0.0457
1826.8740,0.2502
1826.9231,0.7956
1826.9721,1.5402
1827.0212,2.0644
1827.0702,2.2663
1827.1193,2.1291
1827.1683,1.6666
1827.2174,1.1066
1827.2665,0.6381
1827.3155,0.3710
1827.3646,0.2266
1827.4136,0.0938
1827.4627,0.0213
1827.5117,0.0150
1827.5608,0.0432
1827.6099,0.0686
1827.6589,0.0426
1827.7080,0.0102
1827.7570,0.0020
1827.8061,0.0169
1827.8552,0.1229
1827.9042,0.4919
1827.9533,1.2561
1828.0024,2.1278
1828.0514,2.5112
1828.1005,2.3055
1828.1496,1.7613
1828.1986,1.1633
1828.2477,0.8341
1828.2968,0.6964
1828.3458,0.5582
1828.3949,0.3590
1828.4440,0.1523
1828.4930,0.0952
1828.5421,0.1813
1828.5912,0.2798
1828.6403,0.3208
1828.6893,0.2506
1828.7384,0.1087
1828.7875,0.0523
1828.8366,0.1830
1828.8856,0.5232
1828.9347,0.9477
1828.9838,1.3297
1829.0329,1.5875
1829.0819,1.5521
1829.1310,1.2363
1829.1801,0.8268
1829.2292,0.4748
1829.2783,0.2980
1829.3274,0.2167
1829.3764,0.1071
1829.4255,0.0618
1829.4746,0.1213
1829.5237,0.2015
1829.5728,0.2006
1829.6219,0.1055
1829.6710,0.0272
1829.7200,0.0059
1829.7691,0.0227
1829.8182,0.0992
1829.8673,0.2614
1829.9164,0.6006
1829.9655,1.2483
1830.0146,1.9760
1830.0637,2.3108
1830.1128,1.9813
1830.1619,1.3421
1830.2110,0.9218
1830.2600,0.6504
1830.3091,0.4322
1830.3582,0.2649
1830.4073,0.1463
1830.4564,0.1207
1830.5055,0.1019
1830.5546,0.0486
1830.6037,0.0262
1830.6528,0.0318
1830.7019,0.0314
1830.7510,0.0579
1830.8001,0.1235
1830.8492,0.1749
1830.8983,0.2126
1830.9474,0.3706
1830.9966,0.7593
1831.0457,1.1571
1831.0948,1.1459
1831.1439,0.8644
1831.1930,0.6314
1831.2421,0.5957
1831.2912,0.6525
1831.3403,0.5967
1831.3894,0.4616
1831.4385,0.2616
1831.4876,0.0857
1831.5367,0.0201
1831.5859,0.0380
1831.6350,0.0936
1831.6841,0.1094
1831.7332,0.0640
1831.7823,0.0589
1831.8314,0.1275
1831.8806,0.2695
1831.9297,0.5168
1831.9788,0.7223
1832.0279,0.7716
1832.0770,0.7447
1832.1261,0.6567
1832.1753,0.5015
1832.2244,0.3017
1832.2735,0.1345
1832.3226,0.0720
1832.3718,0.0770
1832.4209,0.1177
1832.4700,0.1353
1832.5191,0.0841
1832.5683,0.0566
1832.6174,0.0573
1832.6665,0.0312
1832.7156,0.0158
1832.7648,0.0549
1832.8139,0.1476
1832.8630,0.2362
1832.9122,0.3294
1832.9613,0.5125
1833.0104,0.7051
1833.0596,0.7633
1833.1087,0.6545
1833.1578,0.4385
1833.2070,0.3225
1833.2561,0.3219
1833.3052,0.2584
1833.3544,0.1457
1833.4035,0.0753
1833.4526,0.1009
1833.5018,0.1734
1833.5509,0.1637
1833.6001,0.1290
1833.6492,0.1235
1833.6983,0.0682
1833.7475,0.0225
1833.7966,0.0499
1833.8458,0.1390
1833.8949,0.2339
1833.9441,0.3387
1833.9932,0.5351
1834.0423,0.6918
1834.0915,0.6231
1834.1406,0.4625
1834.1898,0.3640
1834.2389,0.2959
1834.2881,0.2205
1834.3372,0.1593
1834.3864,0.1456
1834.4355,0.1314
1834.4847,0.0755
1834.5338,0.0795
1834.5830,0.1727
1834.6321,0.2432
1834.6813,0.2030
1834.7305,0.0944
1834.7796,0.0527
1834.8288,0.0945
1834.8779,0.1879
1834.9271,0.3768
1834.9762,0.6214
1835.0254,0.7961
1835.0746,0.7537
1835.1237,0.4840
1835.1729,0.3255
1835.2220,0.3586
1835.2712,0.3215
1835.3204,0.1842
1835.3695,0.1213
1835.4187,0.2201
1835.4679,0.3675
1835.5170,0.3924
1835.5662,0.3131
1835.6154,0.1797
1835.6645,0.0607
1835.7137,0.0103
1835.7629,0.0044
1835.8120,0.0204
1835.8612,0.0580
1835.9104,0.1495
1835.9595,0.3486
1836.0087,0.5624
1836.0579,0.6522
1836.1071,0.6404
1836.1562,0.5544
1836.2054,0.4398
1836.2546,0.3607
1836.3038,0.3260
1836.3529,0.3250
1836.4021,0.2454
1836.4513,0.1147
1836.5005,0.0417
1836.5496,0.0178
1836.5988,0.0149
1836.6480,0.0152
1836.6972,0.0085
1836.7464,0.0060
1836.7956,0.0186
1836.8447,0.0861
1836.8939,0.2894
1836.9431,0.6340
1836.9923,0.9475
1837.0415,0.9577
1837.0907,0.6685
1837.1399,0.4475
1837.1890,0.4100
1837.2382,0.3702
1837.2874,0.2995
1837.3366,0.2398
1837.3858,0.2104
1837.4350,0.1892
1837.4842,0.1111
1837.5334,0.0412
1837.5826,0.0282
1837.6318,0.0288
1837.6810,0.0147
1837.7301,0.0039
1837.7793,0.0130
1837.8285,0.0750
1837.8777,0.2128
1837.9269,0.3656
1837.9761,0.4681
1838.0253,0.5984
1838.0745,0.8509
1838.1237,1.0132
1838.1729,0.9581
1838.2221,0.8536
1838.2713,0.7311
1838.3205,0.5516
1838.3697,0.3315
1838.4189,0.1388
1838.4682,0.0793
1838.5174,0.1097
1838.5666,0.1177
1838.6158,0.0792
1838.6650,0.0309
1838.7142,0.0098
1838.7634,0.0163
1838.8126,0.0588
1838.8618,0.1602
1838.9110,0.3247
1838.9602,0.5584
1839.0095,0.7388
1839.0587,0.7380
1839.1079,0.6700
1839.1571,0.6045
1839.2063,0.5298
1839.2555,0.4690
1839.3047,0.4137
1839.3540,0.3404
1839.4032,0.2293
1839.4524,0.1002
1839.5016,0.0536
1839.5508,0.0815
1839.6001,0.1073
1839.6493,0.1077
1839.6985,0.0660
1839.7477,0.0268
1839.7969,0.0252
1839.8462,0.0725
1839.8954,0.1846
1839.9446,0.3418
1839.9938,0.5434
1840.0431,0.7091
1840.0923,0.7271
1840.1415,0.6604
1840.1907,0.5551
1840.2400,0.4138
1840.2892,0.2839
1840.3384,0.2122
1840.3877,0.1945
1840.4369,0.1896
1840.4861,0.1555
1840.5354,0.0828
1840.5846,0.0245
1840.6338,0.0070
1840.6831,0.0163
1840.7323,0.0271
1840.7815,0.0190
1840.8308,0.0241
1840.8800,0.0909
1840.9292,0.2705
1840.9785,0.4764
1841.0277,0.5082
1841.0770,0.4528
1841.1262,0.4451
1841.1754,0.4463
1841.2247,0.4579
1841.2739,0.4987
1841.3232,0.5059
1841.3724,0.4191
1841.4217,0.2581
1841.4709,0.1248
1841.5202,0.0544
1841.5694,0.0179
1841.6186,0.0031
1841.6679,0.0004
1841.7171,0.0030
1841.7664,0.0242
1841.8156,0.0994
1841.8649,0.2208
1841.9141,0.2965
1841.9634,0.3093
1842.0126,0.3046
1842.0619,0.2453
1842.1112,0.2053
1842.1604,0.2758
1842.2097,0.3643
1842.2589,0.3975
1842.3082,0.3376
1842.3574,0.2151
1842.4067,0.1654
1842.4559,0.2020
1842.5052,0.2114
1842.5545,0.1372
1842.6037,0.0495
1842.6530,0.0156
1842.7022,0.0250
1842.7515,0.0399
1842.8008,0.0432
1842.8500,0.0915
1842.8993,0.2385
1842.9486,0.3605
1842.9978,0.3266
1843.0471,0.2875
1843.0964,0.3556
1843.1456,0.4412
1843.1949,0.4725
1843.2442,0.4127
1843.2934,0.2943
1843.3427,0.2013
1843.3920,0.1258
1843.4413,0.1198
1843.4905,0.1302
1843.5398,0.0961
1843.5891,0.0958
1843.6383,0.1027
1843.6876,0.0603
1843.7369,0.0178
1843.7862,0.0104
1843.8354,0.0423
1843.8847,0.1010
1843.9340,0.1689
1843.9833,0.2853
1844.0326,0.3986
1844.0818,0.3987
1844.1311,0.2978
1844.1804,0.1652
1844.2297,0.1300
1844.2790,0.1601
1844.3283,0.1530
1844.3775,0.1817
1844.4268,0.2585
1844.4761,0.2813
1844.5254,0.1920
1844.5747,0.0824
1844.6240,0.0488
1844.6733,0.0488
1844.7225,0.0265
1844.7718,0.0150
1844.8211,0.0657
1844.8704,0.2136
1844.9197,0.3569
1844.9690,0.3466
1845.0183,0.2752
1845.0676,0.2407
1845.1169,0.2666
1845.1662,0.3520
1845.2155,0.3834
1845.2648,0.3256
1845.3141,0.2228
1845.3634,0.1002
1845.4127,0.0544
1845.4619,0.0940
1845.5112,0.1695
1845.5605,0.2473
1845.6098,0.2272
1845.6591,0.1243
1845.7085,0.0435
1845.7578,0.0177
1845.8071,0.0385
1845.8564,0.0789
1845.9057,0.1210
1845.9550,0.2019
1846.0043,0.2954
1846.0536,0.3584
1846.1029,0.3365
1846.1522,0.2030
1846.2015,0.1236
1846.2508,0.1480
1846.3001,0.1923
1846.3494,0.2617
1846.3987,0.2906
1846.4481,0.2660
1846.4974,0.2171
1846.5467,0.1203
1846.5960,0.0364
1846.6453,0.0106
1846.6946,0.0292
1846.7439,0.0719
1846.7933,0.1051
1846.8426,0.1273
1846.8919,0.1781
1846.9412,0.3085
1846.9905,0.5009
1847.0398,0.5813
1847.0892,0.4734
1847.1385,0.3416
1847.1878,0.2179
1847.2371,0.0894
1847.2865,0.0361
1847.3358,0.0566
1847.3851,0.1200
1847.4344,0.2114
1847.4838,0.2572
1847.5331,0.2302
1847.5824,0.1538
1847.6317,0.0860
1847.6811,0.0622
1847.7304,0.0388
1847.7797,0.0401
1847.8291,0.1098
1847.8784,0.2324
1847.9277,0.3378
1847.9770,0.3329
1848.0264,0.2210
1848.0757,0.1188
1848.1250,0.1058
1848.1744,0.2156
1848.2237,0.3417
1848.2731,0.3498
1848.3224,0.2772
1848.3717,0.1686
1848.4211,0.0815
1848.4704,0.0500
1848.5197,0.0273
1848.5691,0.0202
1848.6184,0.0435
1848.6678,0.0565
1848.7171,0.0317
1848.7664,0.0220
1848.8158,0.0798
1848.8651,0.1711
1848.9145,0.2248
1848.9638,0.3232
1849.0132,0.4772
1849.0625,0.5402
1849.1119,0.4744
1849.1612,0.3389
1849.2106,0.2711
1849.2599,0.3207
1849.3093,0.3462
1849.3586,0.3088
1849.4080,0.2327
1849.4573,0.1300
1849.5067,0.0695
1849.5560,0.0426
1849.6054,0.0333
1849.6547,0.0237
1849.7041,0.0090
1849.7534,0.0028
1849.8028,0.0175
1849.8522,0.1036
1849.9015,0.3051
1849.9509,0.5100
1850.0002,0.5912
1850.0496,0.5562
1850.0989,0.4094
1850.1483,0.3078
1850.1977,0.3411
1850.2470,0.4015
1850.2964,0.3919
1850.3458,0.3059
1850.3951,0.2304
1850.4445,0.1790
1850.4939,0.0869
1850.5432,0.0191
1850.5926,0.0038
1850.6420,0.0038
1850.6913,0.0050
1850.7407,0.0265
1850.7901,0.1103
1850.8394,0.2253
1850.8888,0.3052
1850.9382,0.4095
1850.9875,0.5396
1851.0369,0.6841
1851.0863,0.7526
1851.1357,0.5870
1851.1850,0.3200
1851.2344,0.1475
1851.2838,0.0849
1851.3332,0.1332
1851.3825,0.2117
1851.4319,0.2085
1851.4813,0.1570
1851.5307,0.0859
1851.5801,0.0331
1851.6294,0.0172
1851.6788,0.0134
1851.7282,0.0227
1851.7776,0.0357
1851.8270,0.0464
1851.8764,0.1631
1851.9257,0.4811
1851.9751,0.9076
1852.0245,1.2488
1852.0739,1.4519
1852.1233,1.6119
1852.1727,1.5599
1852.2221,1.1651
1852.2715,0.6590
1852.3208,0.3015
1852.3702,0.1940
1852.4196,0.1940
1852.4690,0.1170
1852.5184,0.0517
1852.5678,0.0425
1852.6172,0.0237
1852.6666,0.0052
1852.7160,0.0021
1852.7654,0.0096
1852.8148,0.0311
1852.8642,0.0914
1852.9136,0.2520
1852.9630,0.5450
1853.0124,0.9500
1853.0618,1.3492
1853.1112,1.4763
1853.1606,1.3039
1853.2100,1.0324
1853.2594,0.7015
1853.3088,0.3865
1853.3582,0.1742
1853.4076,0.0636
1853.4570,0.0593
1853.5064,0.1274
1853.5558,0.1651
1853.6052,0.1182
1853.6546,0.0444
1853.7040,0.0077
1853.7534,0.0008
1853.8029,0.0046
1853.8523,0.0337
1853.9017,0.1380
1853.9511,0.3656
1854.0005,0.6542
1854.0499,0.8596
1854.0993,0.9665
1854.1487,0.9630
1854.1982,0.8132
1854.2476,0.6451
1854.2970,0.5091
1854.3464,0.3840
1854.3958,0.2846
1854.4452,0.1564
1854.4947,0.0478
1854.5441,0.0073
1854.5935,0.0027
1854.6429,0.0113
1854.6923,0.0225
1854.7418,0.0235
1854.7912,0.0392
1854.8406,0.1141
1854.8900,0.2382
1854.9395,0.3982
1854.9889,0.7396
1855.0383,1.2725
1855.0877,1.5584
1855.1372,1.4149
1855.1866,1.0939
1855.2360,0.7088
1855.2855,0.4443
1855.3349,0.2997
1855.3843,0.1446
1855.4337,0.0620
1855.4832,0.0632
1855.5326,0.0688
1855.5820,0.0639
1855.6315,0.0332
1855.6809,0.0070
1855.7303,0.0023
1855.7798,0.0135
1855.8292,0.0683
1855.8787,0.2607
1855.9281,0.6428
1855.9775,0.9918
1856.0270,1.0409
1856.0764,0.8336
1856.1259,0.5466
1856.1753,0.3394
1856.2247,0.2904
1856.2742,0.3343
1856.3236,0.3504
1856.3731,0.2786
1856.4225,0.1338
1856.4720,0.0749
1856.5214,0.1244
1856.5709,0.1775
1856.6203,0.1762
1856.6697,0.1016
1856.7192,0.0350
1856.7686,0.0146
1856.8181,0.0109
1856.8675,0.0282
1856.9170,0.0945
1856.9664,0.2696
1857.0159,0.5586
1857.0654,0.7461
1857.1148,0.7136
1857.1643,0.6093
1857.2137,0.5132
1857.2632,0.4235
1857.3126,0.3377
1857.3621,0.2250
1857.4115,0.1200
1857.4610,0.0524
1857.5105,0.0448
1857.5599,0.0594
1857.6094,0.0435
1857.6588,0.0573
1857.7083,0.1155
1857.7578,0.1479
1857.8072,0.1626
1857.8567,0.1993
1857.9062,0.2409
1857.9556,0.2372
1858.0051,0.1891
1858.0546,0.2405
1858.1040,0.4122
1858.1535,0.5823
1858.2030,0.6408
1858.2524,0.5427
1858.3019,0.3476
1858.3514,0.1633
1858.4008,0.0814
1858.4503,0.0889
1858.4998,0.0912
1858.5493,0.0632
1858.5987,0.0633
1858.6482,0.0671
1858.6977,0.0362
1858.7472,0.0282
1858.7966,0.1038
1858.8461,0.2171
1858.8956,0.2177
1858.9451,0.1576
1858.9945,0.2490
1859.0440,0.4786
1859.0935,0.6463
1859.1430,0.6138
1859.1925,0.4230
1859.2420,0.2946
1859.2914,0.2507
1859.3409,0.1678
1859.3904,0.0774
1859.4399,0.0247
1859.4894,0.0060
1859.5389,0.0039
1859.5883,0.0052
1859.6378,0.0151
1859.6873,0.0248
1859.7368,0.0190
1859.7863,0.0256
1859.8358,0.0628
1859.8853,0.1627
1859.9348,0.3135
1859.9843,0.3811
1860.0338,0.3955
1860.0832,0.4229
1860.1327,0.4873
1860.1822,0.5862
1860.2317,0.5606
1860.2812,0.4221
1860.3307,0.3042
1860.3802,0.1615
1860.4297,0.0761
1860.4792,0.0869
1860.5287,0.0972
1860.5782,0.0695
1860.6277,0.0280
1860.6772,0.0087
1860.7267,0.0227
1860.7762,0.0694
1860.8257,0.1389
1860.8752,0.2433
1860.9247,0.4176
1860.9742,0.5887
1861.0237,0.5821
1861.0733,0.3946
1861.1228,0.2398
1861.1723,0.2667
1861.2218,0.4589
1861.2713,0.5469
1861.3208,0.3901
1861.3703,0.2313
1861.4198,0.1412
1861.4693,0.0576
1861.5188,0.0147
1861.5684,0.0234
1861.6179,0.0569
1861.6674,0.0745
1861.7169,0.0840
1861.7664,0.1199
1861.8159,0.1466
1861.8654,0.1796
1861.9150,0.2209
1861.9645,0.2371
1862.0140,0.2601
1862.0635,0.2516
1862.1130,0.1863
1862.1626,0.1954
1862.2121,0.2703
1862.2616,0.3143
1862.3111,0.3413
1862.3607,0.3456
1862.4102,0.3098
1862.4597,0.2047
1862.5092,0.0876
1862.5588,0.0352
1862.6083,0.0173
1862.6578,0.0131
1862.7073,0.0451
1862.7569,0.1096
1862.8064,0.1486
1862.8559,0.1278
1862.9055,0.0993
1862.9550,0.1549
1863.0045,0.2511
1863.0541,0.3008
1863.1036,0.3258
1863.1531,0.3449
1863.2027,0.3448
1863.2522,0.3028
1863.3017,0.2205
1863.3513,0.1757
1863.4008,0.1475
1863.4503,0.1055
1863.4999,0.0817
1863.5494,0.0481
1863.5990,0.0406
1863.6485,0.0636
1863.6980,0.0770
1863.7476,0.1066
1863.7971,0.1453
1863.8467,0.1601
1863.8962,0.1335
1863.9458,0.0932
1863.9953,0.0808
1864.0449,0.0720
1864.0944,0.0427
1864.1439,0.0357
1864.1935,0.0580
1864.2430,0.1074
1864.2926,0.1985
1864.3421,0.2806
1864.3917,0.3106
1864.4412,0.2774
1864.4908,0.2024
1864.5404,0.1337
1864.5899,0.0930
1864.6395,0.0799
1864.6890,0.0648
1864.7386,0.0311
1864.7881,0.0076
1864.8377,0.0072
1864.8872,0.0356
1864.9368,0.0930
1864.9864,0.1605
1865.0359,0.2384
1865.0855,0.2943
1865.1350,0.2886
1865.1846,0.2518
1865.2342,0.1957
1865.2837,0.1216
1865.3333,0.0951
1865.3828,0.1032
1865.4324,0.1193
1865.4820,0.1394
1865.5315,0.1003
1865.5811,0.0394
1865.6307,0.0234
1865.6802,0.0300
1865.7298,0.0249
1865.7794,0.0535
1865.8290,0.1637
1865.8785,0.2867
1865.9281,0.2943
1865.9777,0.2001
1866.0272,0.1135
1866.0768,0.1034
1866.1264,0.1158
1866.1760,0.0922
1866.2255,0.1129
1866.2751,0.2304
1866.3247,0.3662
1866.3743,0.4804
1866.4238,0.5026
1866.4734,0.3624
1866.5230,0.1950
1866.5726,0.0891
1866.6222,0.0289
1866.6717,0.0063
1866.7213,0.0107
1866.7709,0.0439
1866.8205,0.1275
1866.8701,0.2391
1866.9197,0.2777
1866.9692,0.2059
1867.0188,0.1375
1867.0684,0.1488
1867.1180,0.1721
1867.1676,0.2246
1867.2172,0.3225
1867.2668,0.4033
1867.3164,0.4394
1867.3659,0.3970
1867.4155,0.3115
1867.4651,0.2246
1867.5147,0.1531
1867.5643,0.1708
1867.6139,0.1857
1867.6635,0.0987
1867.7131,0.0234
1867.7627,0.0218
1867.8123,0.0976
1867.8619,0.1976
1867.9115,0.2149
1867.9611,0.1886
1868.0107,0.1502
1868.0603,0.1636
1868.1099,0.2481
1868.1595,0.2737
1868.2091,0.2260
1868.2587,0.1664
1868.3083,0.1534
1868.3579,0.2710
1868.4075,0.4131
1868.4571,0.3946
1868.5067,0.2438
1868.5563,0.1049
1868.6059,0.0550
1868.6555,0.0400
1868.7051,0.0198
1868.7547,0.0062
1868.8043,0.0087
1868.8540,0.0471
1868.9036,0.1410
1868.9532,0.2536
1869.0028,0.3621
1869.0524,0.4658
1869.1020,0.5038
1869.1516,0.5163
1869.2012,0.5016
1869.2509,0.3875
1869.3005,0.2312
1869.3501,0.0962
1869.3997,0.0433
1869.4493,0.0466
1869.4989,0.0524
1869.5486,0.1103
1869.5982,0.1746
1869.6478,0.1279
1869.6974,0.0665
1869.7470,0.0946
1869.7967,0.1627
1869.8463,0.1907
1869.8959,0.1962
1869.9455,0.2057
1869.9952,0.1763
1870.0448,0.1190
1870.0944,0.1048
1870.1440,0.1029
1870.1937,0.0952
1870.2433,0.1006
1870.2929,0.1071
1870.3426,0.1479
1870.3922,0.1839
1870.4418,0.1719
1870.4915,0.1786
1870.5411,0.1837
1870.5907,0.1109
1870.6404,0.0352
1870.6900,0.0209
1870.7396,0.0563
1870.7893,0.0863
1870.8389,0.0766
1870.8885,0.1027
1870.9382,0.1848
1870.9878,0.2807
1871.0374,0.3411
1871.0871,0.3668
1871.1367,0.3998
1871.1864,0.3478
1871.2360,0.1862
1871.2856,0.0833
1871.3353,0.1007
1871.3849,0.1786
1871.4346,0.2592
1871.4842,0.2561
1871.5339,0.1582
1871.5835,0.0643
1871.6332,0.0577
1871.6828,0.0993
1871.7325,0.0899
1871.7821,0.0463
1871.8318,0.0383
1871.8814,0.0538
1871.9311,0.0787
1871.9807,0.1458
1872.0304,0.2443
1872.0800,0.3717
1872.1297,0.4548
1872.1793,0.4300
1872.2290,0.3755
1872.2786,0.3059
1872.3283,0.2234
1872.3779,0.1471
1872.4276,0.1218
1872.4773,0.1876
1872.5269,0.2639
1872.5766,0.2258
1872.6262,0.1193
1872.6759,0.0423
1872.7256,0.0212
1872.7752,0.0221
1872.8249,0.0147
1872.8745,0.0240
1872.9242,0.0984
1872.9739,0.2657
1873.0235,0.4084
1873.0732,0.3690
1873.1229,0.2656
1873.1725,0.2479
1873.2222,0.3029
1873.2719,0.3548
1873.3215,0.3507
1873.3712,0.3507
1873.4209,0.3452
1873.4706,0.2422
1873.5202,0.1402
1873.5699,0.1387
1873.6196,0.1576
1873.6692,0.1199
1873.7189,0.0496
1873.7686,0.0123
1873.8183,0.0203
1873.8680,0.0632
1873.9176,0.1433
1873.9673,0.2644
1874.0170,0.4194
1874.0667,0.5318
1874.1163,0.4729
1874.1660,0.3289
1874.2157,0.2616
1874.2654,0.2721
1874.3151,0.2750
1874.3648,0.2259
1874.4144,0.1326
1874.4641,0.0566
1874.5138,0.0334
1874.5635,0.0706
1874.6132,0.1118
1874.6629,0.0779
1874.7126,0.0259
1874.7622,0.0161
1874.8119,0.0603
1874.8616,0.1405
1874.9113,0.2158
1874.9610,0.3294
1875.0107,0.4246
1875.0604,0.3464
1875.1101,0.2230
1875.1598,0.2234
1875.2095,0.2842
1875.2592,0.3353
1875.3089,0.3250
1875.3586,0.2784
1875.4082,0.2209
1875.4579,0.1403
1875.5076,0.1307
1875.5573,0.1423
1875.6070,0.0754
1875.6567,0.0164
1875.7064,0.0118
1875.7561,0.0526
1875.8058,0.1041
1875.8555,0.0981
1875.9053,0.0816
1875.9550,0.1249
1876.0047,0.1884
1876.0544,0.2010
1876.1041,0.1724
1876.1538,0.1612
1876.2035,0.1525
1876.2532,0.1486
1876.3029,0.3006
1876.3526,0.5482
1876.4023,0.5676
1876.4520,0.3644
1876.5017,0.1646
1876.5515,0.0506
1876.6012,0.0099
1876.6509,0.0117
1876.7006,0.0508
1876.7503,0.0981
1876.8000,0.1310
1876.8497,0.2863
1876.8995,0.6074
1876.9492,0.8903
1876.9989,0.9071
1877.0486,0.6690
1877.0983,0.4483
1877.1481,0.3080
1877.1978,0.1787
1877.2475,0.1069
1877.2972,0.1649
1877.3469,0.2907
1877.3967,0.3484
1877.4464,0.2772
1877.4961,0.1350
1877.5458,0.0449
1877.5956,0.0531
1877.6453,0.1127
1877.6950,0.1423
1877.7447,0.1475
1877.7945,0.1559
1877.8442,0.1208
1877.8939,0.0720
1877.9437,0.0590
1877.9934,0.0995
1878.0431,0.2326
1878.0929,0.3469
1878.1426,0.3194
1878.1923,0.2584
1878.2421,0.2566
1878.2918,0.3384
1878.3415,0.3806
1878.3913,0.2595
1878.4410,0.1123
1878.4907,0.0666
1878.5405,0.1160
1878.5902,0.1602
1878.6400,0.1170
1878.6897,0.0597
1878.7394,0.0410
1878.7892,0.0264
1878.8389,0.0377
1878.8887,0.1006
1878.9384,0.1806
1878.9882,0.1992
1879.0379,0.1481
1879.0876,0.1489
1879.1374,0.2007
1879.1871,0.2381
1879.2369,0.2507
1879.2866,0.1943
1879.3364,0.1422
1879.3861,0.1328
1879.4359,0.0885
1879.4856,0.0606
1879.5354,0.0643
1879.5851,0.0611
1879.6349,0.0575
1879.6846,0.0323
1879.7344,0.0127
1879.7842,0.0128
1879.8339,0.0211
1879.8837,0.0514
1879.9334,0.1059
1879.9832,0.1796
1880.0329,0.2279
1880.0827,0.1916
1880.1325,0.1691
1880.1822,0.2045
1880.2320,0.2168
1880.2817,0.2179
1880.3315,0.2013
1880.3813,0.1368
1880.4310,0.1167
1880.4808,0.1750
1880.5306,0.2090
1880.5803,0.1768
1880.6301,0.1064
1880.6799,0.0435
1880.7296,0.0273
1880.7794,0.0748
1880.8292,0.1800
1880.8789,0.2629
1880.9287,0.2765
1880.9785,0.2551
1881.0282,0.2475
1881.0780,0.2577
1881.1278,0.2194
1881.1776,0.1494
1881.2273,0.1506
1881.2771,0.2149
1881.3269,0.2691
1881.3767,0.2727
1881.4264,0.2005
1881.4762,0.0955
1881.5260,0.0433
1881.5758,0.0426
1881.6255,0.0389
1881.6753,0.0255
1881.7251,0.0108
1881.7749,0.0053
1881.8247,0.0155
1881.8744,0.0282
1881.9242,0.0353
1881.9740,0.0924
1882.0238,0.1985
1882.0736,0.2694
1882.1234,0.3261
1882.1732,0.3446
1882.2229,0.2581
1882.2727,0.1762
1882.3225,0.1786
1882.3723,0.2076
1882.4221,0.2492
1882.4719,0.2783
1882.5217,0.2627
1882.5715,0.1842
1882.6213,0.0774
1882.6711,0.0310
1882.7209,0.0698
1882.7706,0.1551
1882.8204,0.2443
1882.8702,0.3404
1882.9200,0.3987
1882.9698,0.3294
1883.0196,0.1781
1883.0694,0.1344
1883.1192,0.1640
1883.1690,0.1314
1883.2188,0.0907
1883.2686,0.1082
1883.3184,0.2335
1883.3682,0.3973
1883.4180,0.4314
1883.4678,0.3240
1883.5176,0.1778
1883.5674,0.0907
1883.6173,0.0958
1883.6671,0.1029
1883.7169,0.0608
1883.7667,0.0625
1883.8165,0.1507
1883.8663,0.2465
1883.9161,0.2394
1883.9659,0.1388
1884.0157,0.0627
1884.0655,0.0287
1884.1153,0.0412
1884.1652,0.1273
1884.2150,0.2766
1884.2648,0.4844
1884.3146,0.7485
1884.3644,1.0245
1884.4142,1.2441
1884.4640,1.2018
1884.5139,0.8923
1884.5637,0.5031
1884.6135,0.1802
1884.6633,0.0314
1884.7131,0.0027
1884.7630,0.0081
1884.8128,0.0488
1884.8626,0.1505
1884.9124,0.3090
1884.9622,0.4495
1885.0121,0.4580
1885.0619,0.3697
1885.1117,0.2572
1885.1615,0.1435
1885.2114,0.0892
1885.2612,0.2150
1885.3110,0.6768
1885.3609,1.3470
1885.4107,1.7658
1885.4605,1.6727
1885.5103,1.1711
1885.5602,0.5731
1885.6100,0.1818
1885.6598,0.0360
1885.7097,0.0098
1885.7595,0.0170
1885.8093,0.0426
1885.8592,0.1007
1885.9090,0.1425
1885.9589,0.1324
1886.0087,0.1755
1886.0585,0.2514
1886.1084,0.2265
1886.1582,0.1417
1886.2080,0.1191
1886.2579,0.2383
1886.3077,0.4341
1886.3576,0.5256
1886.4074,0.4843
1886.4573,0.4294
1886.5071,0.4098
1886.5569,0.3298
1886.6068,0.1774
1886.6566,0.0705
1886.7065,0.0389
1886.7563,0.0245
1886.8062,0.0346
1886.8560,0.0833
1886.9059,0.1671
1886.9557,0.2486
1887.0056,0.2118
1887.0554,0.1015
1887.1053,0.0627
1887.1551,0.1075
1887.2050,0.1389
1887.2548,0.1186
1887.3047,0.1216
1887.3545,0.1810
1887.4044,0.2272
1887.4543,0.2126
1887.5041,0.1448
1887.5540,0.0898
1887.6038,0.1279
1887.6537,0.2021
1887.7035,0.1848
1887.7534,0.0920
1887.8033,0.0297
1887.8531,0.0264
1887.9030,0.0426
1887.9529,0.0633
1888.0027,0.1379
1888.0526,0.2574
1888.1024,0.3638
1888.1523,0.3994
1888.2022,0.3200
1888.2520,0.2012
1888.3019,0.1250
1888.3518,0.1077
1888.4016,0.1357
1888.4515,0.1150
1888.5014,0.0632
1888.5513,0.0710
1888.6011,0.1249
1888.6510,0.1316
1888.7009,0.0720
1888.7507,0.0520
1888.8006,0.0765
1888.8505,0.0750
1888.9004,0.1072
1888.9502,0.2094
1889.0001,0.2536
1889.0500,0.2022
1889.0999,0.1746
1889.1498,0.2293
1889.1996,0.3310
1889.2495,0.3722
1889.2994,0.3479
1889.3493,0.3356
1889.3992,0.2966
1889.4490,0.2045
1889.4989,0.1026
1889.5488,0.0558
1889.5987,0.0845
1889.6486,0.1124
1889.6985,0.0727
1889.7484,0.0332
1889.7982,0.0747
1889.8481,0.2075
1889.8980,0.3200
1889.9479,0.3430
1889.9978,0.3671
1890.0477,0.3607
1890.0976,0.2948
1890.1475,0.2051
1890.1974,0.1187
1890.2473,0.0865
1890.2971,0.1327
1890.3470,0.2306
1890.3969,0.3066
1890.4468,0.2671
1890.4967,0.1532
1890.5466,0.0757
1890.5965,0.0309
1890.6464,0.0105
1890.6963,0.0083
1890.7462,0.0050
1890.7961,0.0053
1890.8460,0.0298
1890.8959,0.1053
1890.9458,0.2208
1890.9957,0.3107
1891.0456,0.3690
1891.0955,0.4063
1891.1454,0.3592
1891.1953,0.2803
1891.2453,0.2389
1891.2952,0.2424
1891.3451,0.2194
1891.3950,0.1447
1891.4449,0.0958
1891.4948,0.0744
1891.5447,0.0552
1891.5946,0.0861
1891.6445,0.1893
1891.6944,0.2491
1891.7444,0.1782
1891.7943,0.0804
1891.8442,0.0857
1891.8941,0.1467
1891.9440,0.1441
1891.9939,0.1522
1892.0438,0.3038
1892.0938,0.5269
1892.1437,0.5344
1892.1936,0.3203
1892.2435,0.1721
1892.2934,0.1421
1892.3434,0.0891
1892.3933,0.0372
1892.4432,0.0262
1892.4931,0.0464
1892.5430,0.0793
1892.5930,0.1029
1892.6429,0.1363
1892.6928,0.1509
1892.7427,0.0977
1892.7927,0.0447
1892.8426,0.0397
1892.8925,0.0894
1892.9425,0.2399
1892.9924,0.4246
1893.0423,0.4791
1893.0922,0.3575
1893.1422,0.2037
1893.1921,0.1760
1893.2420,0.1802
1893.2920,0.1505
1893.3419,0.1421
1893.3918,0.1314
1893.4418,0.1141
1893.4917,0.1032
1893.5417,0.0764
1893.5916,0.0512
1893.6415,0.0488
1893.6915,0.0502
1893.7414,0.0533
1893.7913,0.0494
1893.8413,0.0700
1893.8912,0.1013
1893.9412,0.1323
1893.9911,0.2443
1894.0411,0.3897
1894.0910,0.4193
1894.1409,0.3563
1894.1909,0.2785
1894.2408,0.2813
1894.2908,0.3189
1894.3407,0.3080
1894.3907,0.2584
1894.4406,0.1665
1894.4906,0.1010
1894.5405,0.0800
1894.5905,0.0417
1894.6404,0.0094
1894.6904,0.0011
1894.7403,0.0011
1894.7903,0.0030
1894.8402,0.0192
1894.8902,0.0981
1894.9401,0.2432
1894.9901,0.3829
1895.0401,0.5406
1895.0900,0.6496
1895.1400,0.5521
1895.1899,0.3794
1895.2399,0.2892
1895.2898,0.2656
1895.3398,0.2709
1895.3898,0.2889
1895.4397,0.3171
1895.4897,0.2671
1895.5397,0.1352
1895.5896,0.0562
1895.6396,0.0272
1895.6895,0.0089
1895.7395,0.0017
1895.7895,0.0005
1895.8394,0.0037
1895.8894,0.0254
1895.9394,0.0964
1895.9894,0.2449
1896.0393,0.4495
1896.0893,0.6162
1896.1393,0.5913
1896.1892,0.3483
1896.2392,0.1671
1896.2892,0.1423
1896.3392,0.1753
1896.3891,0.2753
1896.4391,0.3652
1896.4891,0.3804
1896.5391,0.3091
1896.5890,0.1611
1896.6390,0.0461
1896.6890,0.0099
1896.7390,0.0184
1896.7889,0.0420
1896.8389,0.0541
1896.8889,0.0880
1896.9389,0.2201
1896.9889,0.4180
1897.0388,0.5707
1897.0888,0.6742
1897.1388,0.8103
1897.1888,0.8353
1897.2388,0.5690
1897.2888,0.2963
1897.3388,0.2219
1897.3887,0.1907
1897.4387,0.1388
[truncated: 99,077 more chars]
