# Supplementary material for: gQuant, an Automated Tool for Quantitative Glycomic Data Analysis
Source: Front Chem. 2021 Jul 28;9:707738. doi: 10.3389/fchem.2021.707738 (PMC8355585; doi:10.3389/fchem.2021.707738)
Supplement: Supplementary file 2 [file DataSheet2.ZIP › gQuant_tool/py2/Mammalian_glycan_419.qdb]

Hex	HexNAc	NeuAc	NeuGc	dHex	composition	mw_residue	mw_free_end	element_compos	derivative	adduct	mw	1st	2nd	3rd	4th	5th	6th	7th	8th	9th	10th	11th	12th	13th	14th	15th
3	2	0	0	0	Hex3HexNAc2	892.31667	910.32723	C34 H58 N2 O26				1	0.4064	0.1335	0.0319	0.0066	0.0012	0.0002	0	0	0	0	0	0	0
3	2	0	0	1	Hex3HexNAc2dHex1	1038.37458	1056.38514	C40 H68 N2 O30				1	0.4766	0.1723	0.046	0.0105	0.0021	0.0004	0.0001	0	0	0	0	0	0
4	2	0	0	0	Hex4HexNAc2	1054.36949	1072.38005	C40 H68 N2 O31				1	0.4769	0.1745	0.047	0.0108	0.0022	0.0004	0.0001	0	0	0	0	0	0
3	3	0	0	0	Hex3HexNAc3	1095.39604	1113.4066	C42 H71 N3 O31				1	0.5034	0.1873	0.0518	0.0121	0.0024	0.0004	0.0001	0	0	0	0	0	0
4	2	0	0	1	Hex4HexNAc2dHex1	1200.4274	1218.43796	C46 H78 N2 O35				1	0.5471	0.2182	0.0648	0.0163	0.0035	0.0007	0.0001	0	0	0	0	0	0
5	2	0	0	0	Hex5HexNAc2	1216.42231	1234.43288	C46 H78 N2 O36				1	0.5475	0.2204	0.066	0.0167	0.0037	0.0007	0.0001	0	0	0	0	0	0
3	3	0	0	1	Hex3HexNAc3dHex1	1241.45395	1259.46451	C48 H81 N3 O35				1	0.5736	0.2329	0.0707	0.018	0.004	0.0008	0.0001	0	0	0	0	0	0
4	3	0	0	0	Hex4HexNAc3	1257.44886	1275.45943	C48 H81 N3 O36				1	0.574	0.2352	0.0719	0.0185	0.0041	0.0008	0.0001	0	0	0	0	0	0
3	4	0	0	0	Hex3HexNAc4	1298.476	1316.48598	C50 H84 N4 O36				1	0.6005	0.2506	0.0783	0.0205	0.0046	0.0009	0.0002	0	0	0	0	0	0
5	2	0	0	1	Hex5HexNAc2dHex1	1362.48022	1380.49079	C52 H88 N2 O40				1	0.6176	0.2691	0.0877	0.024	0.0057	0.0012	0.0002	0	0	0	0	0	0
6	2	0	0	0	Hex6HexNAc2	1378.47514	1396.4857	C52 H88 N2 O41				1	0.618	0.2714	0.089	0.0246	0.0059	0.0012	0.0002	0	0	0	0	0	0
3	3	1	0	0	Hex3HexNAc3NeuAc1	1386.49146	1404.50202	C53 H88 N4 O39				1	0.6358	0.2784	0.0913	0.025	0.0059	0.0012	0.0002	0	0	0	0	0	0
3	3	0	0	2	Hex3HexNAc3dHex2	1387.51186	1405.52242	C54 H91 N3 O39				1	0.6438	0.2834	0.0935	0.0258	0.0061	0.0013	0.0002	0	0	0	0	0	0
4	3	0	0	1	Hex4HexNAc3dHex1	1403.5073	1421.51734	C54 H91 N3 O40				1	0.6441	0.2857	0.0949	0.0264	0.0063	0.0013	0.0003	0	0	0	0	0	0
5	3	0	0	0	Hex5HexNAc3	1419.5022	1437.51225	C54 H91 N3 O41				1	0.6445	0.288	0.0964	0.027	0.0065	0.0014	0.0003	0	0	0	0	0	0
3	4	0	0	1	Hex3HexNAc4dHex1	1444.5339	1462.54389	C56 H94 N4 O40				1	0.6707	0.303	0.1026	0.029	0.007	0.0015	0.0003	0.0001	0	0	0	0	0
4	4	0	0	0	Hex4HexNAc4	1460.5288	1478.5388	C56 H94 N4 O41				1	0.671	0.3053	0.1041	0.0296	0.0073	0.0016	0.0003	0.0001	0	0	0	0	0
3	5	0	0	0	Hex3HexNAc5	1501.5554	1519.56535	C58 H97 N5 O41				1	0.6976	0.3233	0.1124	0.0324	0.0081	0.0018	0.0004	0.0001	0	0	0	0	0
3	3	1	0	1	Hex3HexNAc3NeuAc1dHex1	1532.54936	1550.55993	C59 H98 N4 O43				1	0.706	0.3332	0.118	0.0347	0.0088	0.002	0.0004	0.0001	0	0	0	0	0
7	2	0	0	0	Hex7HexNAc2	1540.52796	1558.53853	C58 H98 N2 O46				1	0.6885	0.3273	0.1165	0.0347	0.0089	0.002	0.0004	0.0001	0	0	0	0	0
4	3	1	0	0	Hex4HexNAc3NeuAc1	1548.5448	1566.55484	C59 H98 N4 O44				1	0.7063	0.3355	0.1195	0.0355	0.0091	0.0021	0.0004	0.0001	0	0	0	0	0
4	3	0	0	2	Hex4HexNAc3dHex2	1549.5652	1567.57525	C60 H101 N3 O44				1	0.7143	0.3411	0.1222	0.0364	0.0093	0.0021	0.0004	0.0001	0	0	0	0	0
4	3	0	1	0	Hex4HexNAc3NeuGc1	1564.5397	1582.54976	C59 H98 N4 O45				1	0.7067	0.3378	0.1211	0.0362	0.0093	0.0021	0.0004	0.0001	0	0	0	0	0
5	3	0	0	1	Hex5HexNAc3dHex1	1565.5601	1583.57016	C60 H101 N3 O45				1	0.7147	0.3434	0.1238	0.0371	0.0096	0.0022	0.0005	0.0001	0	0	0	0	0
6	3	0	0	0	Hex6HexNAc3	1581.555	1599.56507	C60 H101 N3 O46				1	0.7151	0.3458	0.1254	0.0379	0.0099	0.0023	0.0005	0.0001	0	0	0	0	0
3	4	1	0	0	Hex3HexNAc4NeuAc1	1589.5714	1607.58139	C61 H101 N5 O44				1	0.7329	0.3545	0.1286	0.0387	0.01	0.0023	0.0005	0.0001	0	0	0	0	0
3	4	0	0	2	Hex3HexNAc4dHex2	1590.5918	1608.60179	C62 H104 N4 O44				1	0.7408	0.3603	0.1314	0.0397	0.0103	0.0024	0.0005	0.0001	0	0	0	0	0
3	4	0	1	0	Hex3HexNAc4NeuGc1	1605.5663	1623.57631	C61 H101 N5 O45				1	0.7332	0.3568	0.1302	0.0395	0.0103	0.0024	0.0005	0.0001	0	0	0	0	0
4	4	0	0	1	Hex4HexNAc4dHex1	1606.5867	1624.59671	C62 H104 N4 O45				1	0.7412	0.3623	0.133	0.0405	0.0106	0.0025	0.0005	0.0001	0	0	0	0	0
5	4	0	0	0	Hex5HexNAc4	1622.5816	1640.59162	C62 H104 N4 O46				1	0.7416	0.3649	0.1347	0.0413	0.0109	0.0026	0.0005	0.0001	0	0	0	0	0
3	5	0	0	1	Hex3HexNAc5dHex1	1647.6133	1665.62326	C64 H107 N5 O45				1	0.7677	0.3825	0.1428	0.0441	0.0117	0.0028	0.0006	0.0001	0	0	0	0	0
4	5	0	0	0	Hex4HexNAc5	1663.6082	1681.61817	C64 H107 N5 O46				1	0.7681	0.3848	0.1445	0.0449	0.012	0.0029	0.0006	0.0001	0	0	0	0	0
3	3	1	0	2	Hex3HexNAc3NeuAc1dHex2	1678.60727	1696.61784	C65 H108 N4 O47				1	0.7761	0.393	0.1492	0.0469	0.0127	0.003	0.0007	0.0001	0	0	0	0	0
4	3	1	0	1	Hex4HexNAc3NeuAc1dHex1	1694.6027	1712.61275	C65 H108 N4 O48				1	0.7765	0.3953	0.1509	0.0477	0.013	0.0031	0.0007	0.0001	0	0	0	0	0
8	2	0	0	0	Hex8HexNAc2	1702.58078	1720.59135	C64 H108 N2 O51				1	0.7591	0.3882	0.1488	0.0476	0.0131	0.0032	0.0007	0.0001	0	0	0	0	0
3	6	0	0	0	Hex3HexNAc6	1704.6348	1722.64472	C66 H110 N6 O46				1	0.7946	0.4054	0.1549	0.0489	0.0133	0.0032	0.0007	0.0001	0	0	0	0	0
4	3	0	1	1	Hex4HexNAc3NeuGc1dHex1	1710.5976	1728.60767	C65 H108 N4 O49				1	0.7769	0.3977	0.1526	0.0486	0.0133	0.0033	0.0007	0.0001	0	0	0	0	0
5	3	1	0	0	Hex5HexNAc3NeuAc1	1710.5976	1728.60767	C65 H108 N4 O49				1	0.7769	0.3977	0.1526	0.0486	0.0133	0.0033	0.0007	0.0001	0	0	0	0	0
5	3	0	0	2	Hex5HexNAc3dHex2	1711.618	1729.62807	C66 H111 N3 O49				1	0.7849	0.4038	0.1558	0.0498	0.0137	0.0034	0.0007	0.0001	0	0	0	0	0
5	3	0	1	0	Hex5HexNAc3NeuGc1	1726.5926	1744.60258	C65 H108 N4 O50				1	0.7773	0.4	0.1544	0.0495	0.0137	0.0034	0.0007	0.0002	0	0	0	0	0
6	3	0	0	1	Hex6HexNAc3dHex1	1727.6129	1745.62298	C66 H111 N3 O50				1	0.7852	0.4062	0.1575	0.0507	0.0141	0.0035	0.0008	0.0002	0	0	0	0	0
3	4	1	0	1	Hex3HexNAc4NeuAc1dHex1	1735.6293	1753.6393	C67 H111 N5 O48				1	0.803	0.4162	0.1616	0.0518	0.0143	0.0035	0.0008	0.0002	0	0	0	0	0
3	4	0	0	3	Hex3HexNAc4dHex3	1736.6497	1754.6597	C68 H114 N4 O48				1	0.811	0.4225	0.1649	0.0531	0.0147	0.0036	0.0008	0.0002	0	0	0	0	0
4	4	1	0	0	Hex4HexNAc4NeuAc1	1751.6242	1769.63422	C67 H111 N5 O49				1	0.8034	0.4185	0.1634	0.0527	0.0147	0.0036	0.0008	0.0002	0	0	0	0	0
4	4	0	0	2	Hex4HexNAc4dHex2	1752.6446	1770.65462	C68 H114 N4 O49				1	0.8114	0.4249	0.1667	0.054	0.0151	0.0037	0.0008	0.0002	0	0	0	0	0
4	4	0	1	0	Hex4HexNAc4NeuGc1	1767.6191	1785.62913	C67 H111 N5 O50				1	0.8038	0.4208	0.1652	0.0537	0.015	0.0037	0.0008	0.0002	0	0	0	0	0
5	4	0	0	1	Hex5HexNAc4dHex1	1768.6395	1786.64953	C68 H114 N4 O50				1	0.8117	0.4272	0.1685	0.055	0.0154	0.0038	0.0009	0.0002	0	0	0	0	0
6	4	0	0	0	Hex6HexNAc4	1784.6344	1802.64445	C68 H114 N4 O51				1	0.8121	0.4296	0.1703	0.0559	0.0158	0.004	0.0009	0.0002	0	0	0	0	0
3	5	1	0	0	Hex3HexNAc5NeuAc1	1792.6508	1810.66077	C69 H114 N6 O49				1	0.8299	0.44	0.1746	0.0572	0.0161	0.004	0.0009	0.0002	0	0	0	0	0
3	5	0	0	2	Hex3HexNAc5dHex2	1793.6712	1811.68117	C70 H117 N5 O49				1	0.8379	0.4466	0.1781	0.0585	0.0166	0.0041	0.0009	0.0002	0	0	0	0	0
4	5	0	0	1	Hex4HexNAc5dHex1	1809.6661	1827.67608	C70 H117 N5 O50				1	0.8383	0.449	0.18	0.0595	0.0169	0.0043	0.001	0.0002	0	0	0	0	0
5	5	0	0	0	Hex5HexNAc5	1825.661	1843.671	C70 H117 N5 O51				1	0.8386	0.4513	0.1819	0.0605	0.0173	0.0044	0.001	0.0002	0	0	0	0	0
4	3	1	0	2	Hex4HexNAc3NeuAc1dHex2	1840.6606	1858.67066	C71 H118 N4 O52				1	0.8467	0.4601	0.1872	0.0629	0.0182	0.0047	0.0011	0.0002	0	0	0	0	0
3	6	0	0	1	Hex3HexNAc6dHex1	1850.6927	1868.70263	C72 H120 N6 O50				1	0.8648	0.4714	0.1921	0.0644	0.0186	0.0047	0.0011	0.0002	0	0	0	0	0
5	3	1	0	1	Hex5HexNAc3NeuAc1dHex1	1856.6555	1874.66558	C71 H118 N4 O53				1	0.847	0.4624	0.1891	0.0639	0.0186	0.0048	0.0011	0.0002	0	0	0	0	0
9	2	0	0	0	Hex9HexNAc2	1864.63361	1882.64417	C70 H118 N2 O56				1	0.8296	0.454	0.1863	0.0635	0.0186	0.0049	0.0011	0.0002	0	0	0	0	0
4	6	0	0	0	Hex4HexNAc6	1866.6876	1884.69755	C72 H120 N6 O51				1	0.8651	0.4738	0.194	0.0654	0.019	0.0049	0.0011	0.0002	0	0	0	0	0
6	3	1	0	0	Hex6HexNAc3NeuAc1	1872.6504	1890.66049	C71 H118 N4 O54				1	0.8474	0.4648	0.191	0.0649	0.019	0.0049	0.0012	0.0002	0	0	0	0	0
6	3	0	0	2	Hex6HexNAc3dHex2	1873.6708	1891.68089	C72 H121 N3 O54				1	0.8554	0.4715	0.1947	0.0664	0.0195	0.0051	0.0012	0.0003	0	0	0	0	0
3	4	1	0	2	Hex3HexNAc4NeuAc1dHex2	1881.6872	1899.69721	C73 H121 N5 O52				1	0.8732	0.4827	0.1996	0.068	0.0199	0.0052	0.0012	0.0003	0	0	0	0	0
6	3	0	1	0	Hex6HexNAc3NeuGc1	1888.6454	1906.65541	C71 H118 N4 O55				1	0.8478	0.4671	0.1929	0.0659	0.0194	0.0051	0.0012	0.0003	0.0001	0	0	0	0
4	4	1	0	1	Hex4HexNAc4NeuAc1dHex1	1897.6821	1915.69213	C73 H121 N5 O53				1	0.8736	0.4851	0.2016	0.069	0.0203	0.0053	0.0012	0.0003	0.0001	0	0	0	0
4	4	0	0	3	Hex4HexNAc4dHex3	1898.7025	1916.71253	C74 H124 N4 O53				1	0.8815	0.492	0.2054	0.0706	0.0209	0.0055	0.0013	0.0003	0.0001	0	0	0	0
3	7	0	0	0	Hex3HexNAc7	1907.7142	1925.72409	C74 H123 N7 O51				1	0.8917	0.4969	0.2068	0.0707	0.0207	0.0054	0.0013	0.0003	0.0001	0	0	0	0
4	4	0	1	1	Hex4HexNAc4NeuGc1dHex1	1913.677	1931.68704	C73 H121 N5 O54				1	0.8739	0.4875	0.2035	0.0701	0.0208	0.0055	0.0013	0.0003	0.0001	0	0	0	0
5	4	1	0	0	Hex5HexNAc4NeuAc1	1913.677	1931.68704	C73 H121 N5 O54				1	0.8739	0.4875	0.2035	0.0701	0.0208	0.0055	0.0013	0.0003	0.0001	0	0	0	0
5	4	0	0	2	Hex5HexNAc4dHex2	1914.6974	1932.70744	C74 H124 N4 O54				1	0.8819	0.4944	0.2074	0.0717	0.0213	0.0056	0.0013	0.0003	0.0001	0	0	0	0
5	4	0	1	0	Hex5HexNAc4NeuGc1	1929.6719	1947.68195	C73 H121 N5 O55				1	0.8743	0.4898	0.2055	0.0712	0.0212	0.0056	0.0013	0.0003	0.0001	0	0	0	0
6	4	0	0	1	Hex6HexNAc4dHex1	1930.6923	1948.70236	C74 H124 N4 O55				1	0.8823	0.4968	0.2094	0.0728	0.0218	0.0058	0.0014	0.0003	0.0001	0	0	0	0
3	5	1	0	1	Hex3HexNAc5NeuAc1dHex1	1938.7087	1956.71867	C75 H124 N6 O53				1	0.9001	0.5085	0.2146	0.0745	0.0222	0.0059	0.0014	0.0003	0.0001	0	0	0	0
3	5	0	0	3	Hex3HexNAc5dHex3	1939.7291	1957.73908	C76 H127 N5 O53				1	0.908	0.5156	0.2186	0.0762	0.0228	0.006	0.0014	0.0003	0.0001	0	0	0	0
7	4	0	0	0	Hex7HexNAc4	1946.6872	1964.69727	C74 H124 N4 O56				1	0.8827	0.4992	0.2114	0.0739	0.0222	0.0059	0.0014	0.0003	0.0001	0	0	0	0
3	5	0	1	1	Hex3HexNAc5NeuGc1dHex1	1954.7036	1972.71359	C75 H124 N6 O54				1	0.9005	0.5109	0.2166	0.0756	0.0227	0.006	0.0014	0.0003	0.0001	0	0	0	0
4	5	1	0	0	Hex4HexNAc5NeuAc1	1954.7036	1972.71359	C75 H124 N6 O54				1	0.9005	0.5109	0.2166	0.0756	0.0227	0.006	0.0014	0.0003	0.0001	0	0	0	0
4	5	0	0	2	Hex4HexNAc5dHex2	1955.724	1973.73399	C76 H127 N5 O54				1	0.9084	0.518	0.2207	0.0773	0.0233	0.0062	0.0015	0.0003	0.0001	0	0	0	0
4	5	0	1	0	Hex4HexNAc5NeuGc1	1970.6985	1988.7085	C75 H124 N6 O55				1	0.9008	0.5132	0.2187	0.0767	0.0231	0.0062	0.0015	0.0003	0.0001	0	0	0	0
5	5	0	0	1	Hex5HexNAc5dHex1	1971.7189	1989.7289	C76 H127 N5 O55				1	0.9088	0.5204	0.2227	0.0784	0.0237	0.0064	0.0015	0.0003	0.0001	0	0	0	0
6	5	0	0	0	Hex6HexNAc5	1987.7138	2005.72382	C76 H127 N5 O56				1	0.9092	0.5228	0.2248	0.0796	0.0242	0.0065	0.0016	0.0004	0.0001	0	0	0	0
3	6	0	0	2	Hex3HexNAc6dHex2	1996.7506	2014.76054	C78 H130 N6 O54				1	0.9349	0.5423	0.2346	0.0833	0.0254	0.0068	0.0017	0.0004	0.0001	0	0	0	0
5	3	1	0	2	Hex5HexNAc3NeuAc1dHex2	2002.7134	2020.72348	C77 H128 N4 O57				1	0.9172	0.5321	0.2308	0.0825	0.0253	0.0069	0.0017	0.0004	0.0001	0	0	0	0
4	6	0	0	1	Hex4HexNAc6dHex1	2012.7455	2030.75545	C78 H130 N6 O55				1	0.9353	0.5447	0.2367	0.0845	0.0259	0.007	0.0017	0.0004	0.0001	0	0	0	0
6	3	1	0	1	Hex6HexNAc3NeuAc1dHex1	2018.7083	2036.7184	C77 H128 N4 O58				1	0.9176	0.5345	0.2329	0.0836	0.0258	0.0071	0.0017	0.0004	0.0001	0	0	0	0
10	2	0	0	0	Hex10HexNAc2	2026.68643	2044.697	C76 H128 N2 O61				1	0.9002	0.5249	0.2293	0.0829	0.0258	0.0071	0.0018	0.0004	0.0001	0	0	0	0
3	4	1	0	3	Hex3HexNAc4NeuAc1dHex3	2027.7451	2045.75512	C79 H131 N5 O56				1	0.9433	0.5543	0.243	0.0875	0.027	0.0074	0.0018	0.0004	0.0001	0	0	0	0
5	6	0	0	0	Hex5HexNAc6	2028.7404	2046.75037	C78 H130 N6 O56				1	0.9357	0.5471	0.2389	0.0857	0.0264	0.0072	0.0018	0.0004	0.0001	0	0	0	0
6	3	0	1	1	Hex6HexNAc3NeuGc1dHex1	2034.7033	2052.71331	C77 H128 N4 O59				1	0.918	0.5369	0.235	0.0848	0.0263	0.0073	0.0018	0.0004	0.0001	0	0	0	0
4	4	2	0	0	Hex4HexNAc4NeuAc2	2042.7196	2060.72963	C78 H128 N6 O57				1	0.9358	0.5492	0.2408	0.0868	0.0269	0.0074	0.0018	0.0004	0.0001	0	0	0	0
4	4	1	0	2	Hex4HexNAc4NeuAc1dHex2	2043.74	2061.75003	C79 H131 N5 O57				1	0.9437	0.5567	0.2452	0.0887	0.0276	0.0076	0.0019	0.0004	0.0001	0	0	0	0
3	7	0	0	1	Hex3HexNAc7dHex1	2053.7721	2071.782	C80 H133 N7 O55				1	0.9618	0.5697	0.2514	0.0909	0.0282	0.0077	0.0019	0.0004	0.0001	0	0	0	0
4	4	1	0	2	Hex4HexNAc4NeuAc1dHex2	2059.7349	2077.74495	C79 H131 N5 O58				1	0.9441	0.559	0.2473	0.0899	0.0281	0.0078	0.0019	0.0004	0.0001	0	0	0	0
5	4	1	0	1	Hex5HexNAc4NeuAc1dHex1	2059.7349	2077.74495	C79 H131 N5 O58				1	0.9441	0.559	0.2473	0.0899	0.0281	0.0078	0.0019	0.0004	0.0001	0	0	0	0
5	4	0	0	3	Hex5HexNAc4dHex3	2060.7553	2078.76535	C80 H134 N4 O58				1	0.9521	0.5665	0.2517	0.0919	0.0288	0.008	0.002	0.0005	0.0001	0	0	0	0
4	7	0	0	0	Hex4HexNAc7	2069.767	2087.77692	C80 H133 N7 O56				1	0.9622	0.5721	0.2536	0.0921	0.0287	0.0079	0.002	0.0004	0.0001	0	0	0	0
5	4	0	1	1	Hex5HexNAc4NeuGc1dHex1	2075.7299	2093.73986	C79 H131 N5 O59				1	0.9445	0.5614	0.2494	0.0912	0.0286	0.008	0.002	0.0005	0.0001	0	0	0	0
6	4	1	0	0	Hex6HexNAc4NeuAc1	2075.7298	2093.73986	C79 H131 N5 O59				1	0.9445	0.5614	0.2494	0.0912	0.0286	0.008	0.002	0.0005	0.0001	0	0	0	0
6	4	0	0	2	Hex6HexNAc4dHex2	2076.7502	2094.76026	C80 H134 N4 O59				1	0.9524	0.5689	0.2539	0.0931	0.0294	0.0082	0.0021	0.0005	0.0001	0	0	0	0
3	5	1	0	2	Hex3HexNAc5NeuAc1dHex2	2084.7666	2102.77658	C81 H134 N6 O57				1	0.9702	0.5819	0.2601	0.0953	0.03	0.0083	0.0021	0.0005	0.0001	0	0	0	0
3	5	0	0	4	Hex3HexNAc5dHex4	2085.787	2103.79698	C82 H137 N5 O57				1	0.9782	0.5896	0.2647	0.0974	0.0307	0.0086	0.0022	0.0005	0.0001	0	0	0	0
6	4	0	1	0	Hex6HexNAc4NeuGc1	2091.7248	2109.73478	C79 H131 N5 O60				1	0.9448	0.5638	0.2516	0.0924	0.0292	0.0082	0.0021	0.0005	0.0001	0	0	0	0
7	4	0	0	1	Hex7HexNAc4dHex1	2092.7451	2110.75518	C80 H134 N4 O60				1	0.9528	0.5713	0.256	0.0944	0.0299	0.0084	0.0021	0.0005	0.0001	0	0	0	0
4	5	1	0	1	Hex4HexNAc5NeuAc1dHex1	2100.7615	2118.7715	C81 H134 N6 O58				1	0.9706	0.5843	0.2623	0.0966	0.0305	0.0085	0.0022	0.0005	0.0001	0	0	0	0
4	5	0	0	3	Hex4HexNAc5dHex3	2101.7819	2119.7919	C82 H137 N5 O58				1	0.9786	0.592	0.267	0.0987	0.0313	0.0088	0.0022	0.0005	0.0001	0	0	0	0
4	5	0	1	1	Hex4HexNAc5NeuGc1dHex1	2116.7564	2134.76641	C81 H134 N6 O59				1	0.971	0.5867	0.2645	0.0979	0.0311	0.0087	0.0022	0.0005	0.0001	0	0	0	0
5	5	1	0	0	Hex5HexNAc5NeuAc1	2116.7564	2134.76641	C81 H134 N6 O59				1	0.971	0.5867	0.2645	0.0979	0.0311	0.0087	0.0022	0.0005	0.0001	0	0	0	0
5	5	0	0	2	Hex5HexNAc5dHex2	2117.7768	2135.78681	C82 H137 N5 O59				1	0.979	0.5944	0.2692	0.1	0.0319	0.009	0.0023	0.0005	0.0001	0	0	0	0
5	5	0	1	0	Hex5HexNAc5NeuGc1	2132.7513	2150.76133	C81 H134 N6 O60				1	0.9714	0.5891	0.2667	0.0992	0.0317	0.009	0.0023	0.0005	0.0001	0	0	0	0
6	5	0	0	1	Hex6HexNAc5dHex1	2133.7717	2151.78173	C82 H137 N5 O60				1	0.9793	0.5968	0.2714	0.1013	0.0325	0.0092	0.0024	0.0005	0.0001	0	0	0	0
3	6	0	0	3	Hex3HexNAc6dHex3	2142.8085	2160.81845	C84 H140 N6 O58				0.9949	1	0.615	0.2814	0.1054	0.0338	0.0096	0.0024	0.0006	0.0001	0	0	0	0
7	5	0	0	0	Hex7HexNAc5	2149.7666	2167.77664	C82 H137 N5 O61				1	0.9797	0.5992	0.2736	0.1026	0.0331	0.0094	0.0024	0.0006	0.0001	0	0	0	0
3	6	0	1	1	Hex3HexNAc6NeuGc1dHex1	2157.783	2175.79296	C83 H137 N7 O59				1	0.9975	0.6127	0.2803	0.105	0.0338	0.0096	0.0025	0.0006	0.0001	0	0	0	0
4	6	1	0	0	Hex4HexNAc6NeuAc1	2157.783	2175.79296	C83 H137 N7 O59				1	0.9975	0.6127	0.2803	0.105	0.0338	0.0096	0.0025	0.0006	0.0001	0	0	0	0
4	6	0	0	2	Hex4HexNAc6dHex2	2158.8034	2176.81336	C84 H140 N6 O59				0.9946	1	0.6172	0.2836	0.1067	0.0344	0.0098	0.0025	0.0006	0.0001	0	0	0	0
6	3	1	0	2	Hex6HexNAc3NeuAc1dHex2	2164.7662	2182.77631	C83 H138 N4 O62				1	0.9877	0.6091	0.2804	0.1061	0.0345	0.0099	0.0026	0.0006	0.0001	0	0	0	0
5	6	0	0	1	Hex5HexNAc6dHex1	2174.7983	2192.80828	C84 H140 N6 O60				0.9942	1	0.6194	0.2858	0.108	0.035	0.01	0.0026	0.0006	0.0001	0	0	0	0
11	2	0	0	0	Hex11HexNAc2	2188.73925	2206.74982	C82 H138 N2 O66				1	0.9707	0.6007	0.2782	0.1063	0.0349	0.0102	0.0027	0.0006	0.0001	0	0	0	0
4	4	2	0	1	Hex4HexNAc4NeuAc2dHex1	2188.7775	2206.78754	C84 H138 N6 O61				0.9941	1	0.6214	0.2878	0.1093	0.0356	0.0103	0.0027	0.0006	0.0001	0	0	0	0
4	4	1	0	3	Hex4HexNAc4NeuAc1dHex3	2189.7979	2207.80794	C85 H141 N5 O61				0.9863	1	0.6244	0.2905	0.1107	0.0362	0.0105	0.0027	0.0006	0.0001	0	0	0	0
6	6	0	0	0	Hex6HexNAc6	2190.7932	2208.80319	C84 H140 N6 O61				0.9938	1	0.6216	0.2879	0.1093	0.0356	0.0103	0.0027	0.0006	0.0001	0	0	0	0
3	7	0	0	2	Hex3HexNAc7dHex2	2199.83	2217.83991	C86 H143 N7 O59				0.969	1	0.6274	0.2925	0.1114	0.0363	0.0105	0.0027	0.0006	0.0001	0	0	0	0
5	4	2	0	0	Hex5HexNAc4NeuAc2	2204.7724	2222.78246	C84 H138 N6 O62				0.9937	1	0.6236	0.29	0.1106	0.0362	0.0105	0.0027	0.0007	0.0001	0	0	0	0
5	4	1	0	2	Hex5HexNAc4NeuAc1dHex2	2205.7928	2223.80286	C85 H141 N5 O62				0.9859	1	0.6266	0.2926	0.112	0.0368	0.0107	0.0028	0.0007	0.0001	0	0	0	0
4	7	0	0	1	Hex4HexNAc7dHex1	2215.8249	2233.83483	C86 H143 N7 O60				0.9687	1	0.6295	0.2946	0.1127	0.037	0.0107	0.0028	0.0007	0.0001	0	0	0	0
5	4	1	1	0	Hex5HexNAc4NeuAc1NeuGc1	2220.7674	2238.77737	C84 H138 N6 O63				0.9934	1	0.6258	0.2922	0.112	0.0368	0.0107	0.0028	0.0007	0.0001	0	0	0	0
5	4	0	1	2	Hex5HexNAc4NeuGc1dHex2	2221.7878	2239.79777	C85 H141 N5 O63				0.9856	1	0.6288	0.2948	0.1134	0.0374	0.0109	0.0029	0.0007	0.0002	0	0	0	0
6	4	1	0	1	Hex6HexNAc4NeuAc1dHex1	2221.7877	2239.79777	C85 H141 N5 O63				0.9856	1	0.6288	0.2948	0.1134	0.0374	0.0109	0.0029	0.0007	0.0002	0	0	0	0
6	4	0	0	3	Hex6HexNAc4dHex3	2222.8081	2240.81817	C86 H144 N4 O63				0.9779	1	0.6317	0.2974	0.1148	0.038	0.0111	0.0029	0.0007	0.0002	0	0	0	0
3	5	1	0	3	Hex3HexNAc5NeuAc1dHex3	2230.8245	2248.83449	C87 H144 N6 O61				0.9612	1	0.6346	0.2994	0.1155	0.0382	0.0111	0.0029	0.0007	0.0002	0	0	0	0
5	7	0	0	0	Hex5HexNAc7	2231.8198	2249.82974	C86 H143 N7 O61				0.9683	1	0.6316	0.2968	0.1141	0.0376	0.0109	0.0029	0.0007	0.0001	0	0	0	0
5	4	0	2	0	Hex5HexNAc4NeuGc2	2236.7623	2254.77229	C84 H138 N6 O64				0.993	1	0.628	0.2943	0.1133	0.0375	0.011	0.0029	0.0007	0.0002	0	0	0	0
6	4	0	1	1	Hex6HexNAc4NeuGc1dHex1	2237.7827	2255.79269	C85 H141 N5 O64				0.9852	1	0.6309	0.297	0.1147	0.0381	0.0112	0.003	0.0007	0.0002	0	0	0	0
7	4	1	0	0	Hex7HexNAc4NeuAc1	2237.7826	2255.79269	C85 H141 N5 O64				0.9852	1	0.6309	0.297	0.1147	0.0381	0.0112	0.003	0.0007	0.0002	0	0	0	0
7	4	0	0	2	Hex7HexNAc4dHex2	2238.803	2256.81309	C86 H144 N4 O64				0.9775	1	0.6339	0.2996	0.1162	0.0387	0.0114	0.003	0.0007	0.0002	0	0	0	0
4	5	2	0	0	Hex4HexNAc5NeuAc2	2245.799	2263.80901	C86 H141 N7 O62				0.9682	1	0.6337	0.2989	0.1154	0.0382	0.0112	0.0029	0.0007	0.0002	0	0	0	0
4	5	1	0	2	Hex4HexNAc5NeuAc1dHex2	2246.8194	2264.82941	C87 H144 N6 O62				0.9608	1	0.6367	0.3016	0.1169	0.0388	0.0114	0.003	0.0007	0.0002	0	0	0	0
4	5	0	0	4	Hex4HexNAc5dHex4	2247.8398	2265.84981	C88 H147 N5 O62				0.9535	1	0.6397	0.3043	0.1184	0.0394	0.0116	0.0031	0.0007	0.0002	0	0	0	0
4	5	1	1	0	Hex4HexNAc5NeuAc1NeuGc1	2261.7939	2279.80392	C86 H141 N7 O63				0.9679	1	0.6358	0.301	0.1168	0.0388	0.0114	0.003	0.0007	0.0002	0	0	0	0
4	5	0	1	2	Hex4HexNAc5NeuGc1dHex2	2262.8143	2280.82432	C87 H144 N6 O63				0.9605	1	0.6388	0.3037	0.1182	0.0395	0.0116	0.0031	0.0008	0.0002	0	0	0	0
5	5	1	0	1	Hex5HexNAc5NeuAc1dHex1	2262.8143	2280.82432	C87 H144 N6 O63				0.9605	1	0.6388	0.3037	0.1182	0.0395	0.0116	0.0031	0.0008	0.0002	0	0	0	0
5	5	0	0	3	Hex5HexNAc5dHex3	2263.8347	2281.84472	C88 H147 N5 O63				0.9532	1	0.6418	0.3065	0.1197	0.0401	0.0119	0.0032	0.0008	0.0002	0	0	0	0
4	5	0	2	0	Hex4HexNAc5NeuGc2	2277.7888	2295.79883	C86 H141 N7 O64				0.9675	1	0.6379	0.3032	0.1181	0.0395	0.0117	0.0031	0.0008	0.0002	0	0	0	0
5	5	0	1	1	Hex5HexNAc5NeuGc1dHex1	2278.8092	2296.81924	C87 H144 N6 O64				0.9601	1	0.6409	0.3059	0.1196	0.0401	0.0119	0.0032	0.0008	0.0002	0	0	0	0
6	5	1	0	0	Hex6HexNAc5NeuAc1	2278.8092	2296.81924	C87 H144 N6 O64				0.9601	1	0.6409	0.3059	0.1196	0.0401	0.0119	0.0032	0.0008	0.0002	0	0	0	0
6	5	0	0	2	Hex6HexNAc5dHex2	2279.8296	2297.83964	C88 H147 N5 O64				0.9528	1	0.6439	0.3086	0.1211	0.0407	0.0121	0.0032	0.0008	0.0002	0	0	0	0
3	6	0	0	4	Hex3HexNAc6dHex4	2288.8664	2306.87636	C90 H150 N6 O62				0.93	1	0.65	0.3135	0.1234	0.0416	0.0124	0.0033	0.0008	0.0002	0	0	0	0
6	5	0	1	0	Hex6HexNAc5NeuGc1	2294.8041	2312.81415	C87 H144 N6 O65				0.9598	1	0.643	0.3081	0.121	0.0408	0.0121	0.0033	0.0008	0.0002	0	0	0	0
7	5	0	0	1	Hex7HexNAc5dHex1	2295.8245	2313.83455	C88 H147 N5 O65				0.9525	1	0.646	0.3108	0.1225	0.0414	0.0124	0.0033	0.0008	0.0002	0	0	0	0
3	6	0	1	2	Hex3HexNAc6NeuGc1dHex2	2303.8408	2321.85087	C89 H147 N7 O63				0.9366	1	0.649	0.3129	0.1233	0.0416	0.0124	0.0033	0.0008	0.0002	0	0	0	0
4	6	1	0	1	Hex4HexNAc6NeuAc1dHex1	2303.8409	2321.85087	C89 H147 N7 O63				0.9366	1	0.649	0.3129	0.1233	0.0416	0.0124	0.0033	0.0008	0.0002	0	0	0	0
4	6	0	0	3	Hex4HexNAc6dHex3	2304.8613	2322.87127	C90 H150 N6 O63				0.9297	1	0.6521	0.3157	0.1248	0.0423	0.0126	0.0034	0.0008	0.0002	0	0	0	0
5	6	1	0	0	Hex5HexNAc6NeuAc1	2319.8358	2337.84578	C89 H147 N7 O64				0.9363	1	0.651	0.3151	0.1247	0.0423	0.0127	0.0034	0.0008	0.0002	0	0	0	0
5	6	0	0	2	Hex5HexNAc6dHex2	2320.8562	2338.86619	C90 H150 N6 O64				0.9294	1	0.6541	0.3179	0.1262	0.0429	0.0129	0.0035	0.0009	0.0002	0	0	0	0
4	4	2	0	2	Hex4HexNAc4NeuAc2dHex2	2334.8354	2352.84545	C90 H148 N6 O65				0.9293	1	0.656	0.32	0.1276	0.0436	0.0132	0.0036	0.0009	0.0002	0	0	0	0
6	6	0	0	1	Hex6HexNAc6dHex1	2336.8511	2354.8611	C90 H150 N6 O65				0.929	1	0.6562	0.3201	0.1277	0.0436	0.0132	0.0036	0.0009	0.0002	0	0	0	0
3	7	0	0	3	Hex3HexNAc7dHex3	2345.8879	2363.89782	C92 H153 N7 O63				0.9073	1	0.6625	0.3252	0.1301	0.0445	0.0134	0.0037	0.0009	0.0002	0	0	0	0
12	2	0	0	0	Hex12HexNAc2	2350.79208	2368.80264	C88 H148 N2 O71				0.9604	1	0.6545	0.3201	0.1288	0.0445	0.0136	0.0038	0.001	0.0002	0	0	0	0
5	4	2	0	1	Hex5HexNAc4NeuAc2dHex1	2350.8303	2368.84037	C90 H148 N6 O66				0.929	1	0.6581	0.3221	0.129	0.0443	0.0134	0.0037	0.0009	0.0002	0	0	0	0
5	4	1	0	3	Hex5HexNAc4NeuAc1dHex3	2351.8507	2369.86077	C91 H151 N5 O66				0.9221	1	0.6611	0.3249	0.1306	0.045	0.0137	0.0037	0.0009	0.0002	0	0	0	0
7	6	0	0	0	Hex7HexNAc6	2352.846	2370.85602	C90 H150 N6 O66				0.9287	1	0.6582	0.3222	0.1291	0.0443	0.0134	0.0037	0.0009	0.0002	0	0	0	0
4	7	1	0	0	Hex4HexNAc7NeuAc1	2360.8624	2378.87233	C91 H150 N8 O64				0.9136	1	0.6613	0.3245	0.13	0.0445	0.0135	0.0037	0.0009	0.0002	0	0	0	0
4	7	0	0	2	Hex4HexNAc7dHex2	2361.8828	2379.89274	C92 H153 N7 O64				0.907	1	0.6645	0.3274	0.1316	0.0452	0.0137	0.0037	0.0009	0.0002	0	0	0	0
5	4	1	1	1	Hex5HexNAc4NeuAc1NeuGc1dHex1	2366.8253	2384.83528	C90 H148 N6 O67				0.9286	1	0.6601	0.3243	0.1304	0.045	0.0137	0.0038	0.0009	0.0002	0	0	0	0
6	4	2	0	0	Hex6HexNAc4NeuAc2	2366.8252	2384.83528	C90 H148 N6 O67				0.9286	1	0.6601	0.3243	0.1304	0.045	0.0137	0.0038	0.0009	0.0002	0	0	0	0
6	4	1	0	2	Hex6HexNAc4NeuAc1dHex2	2367.8456	2385.85568	C91 H151 N5 O67				0.9218	1	0.6632	0.3271	0.132	0.0457	0.014	0.0038	0.001	0.0002	0	0	0	0
5	7	0	0	1	Hex5HexNAc7dHex1	2377.8777	2395.88765	C92 H153 N7 O65				0.9067	1	0.6665	0.3296	0.133	0.0459	0.014	0.0038	0.001	0.0002	0	0	0	0
5	4	0	2	1	Hex5HexNAc4NeuGc2dHex1	2382.8202	2400.83019	C90 H148 N6 O68				0.9283	1	0.6622	0.3265	0.1318	0.0457	0.014	0.0039	0.001	0.0002	0	0	0	0
7	4	1	0	1	Hex7HexNAc4NeuAc1dHex1	2383.8405	2401.8506	C91 H151 N5 O68				0.9215	1	0.6652	0.3293	0.1334	0.0464	0.0142	0.0039	0.001	0.0002	0	0	0	0
7	4	0	0	3	Hex7HexNAc4dHex3	2384.8609	2402.871	C92 H154 N4 O68				0.9148	1	0.6682	0.3321	0.1351	0.0471	0.0145	0.004	0.001	0.0002	0.0001	0	0	0
4	5	2	0	1	Hex4HexNAc5NeuAc2dHex1	2391.8569	2409.86691	C92 H151 N7 O66				0.9066	1	0.6683	0.3316	0.1344	0.0466	0.0143	0.0039	0.001	0.0002	0	0	0	0
4	5	1	0	3	Hex4HexNAc5NeuAc1dHex3	2392.8773	2410.88732	C93 H154 N6 O66				0.9001	1	0.6714	0.3345	0.136	0.0473	0.0145	0.004	0.001	0.0002	0	0	0	0
6	7	0	0	0	Hex6HexNAc7	2393.8726	2411.88256	C92 H153 N7 O66				0.9064	1	0.6685	0.3317	0.1344	0.0467	0.0143	0.0039	0.001	0.0002	0	0	0	0
4	5	1	1	1	Hex4HexNAc5NeuAc1NeuGc1dHex1	2407.8518	2425.86183	C92 H151 N7 O67				0.9063	1	0.6703	0.3338	0.1358	0.0473	0.0146	0.004	0.001	0.0002	0	0	0	0
5	5	2	0	0	Hex5HexNAc5NeuAc2	2407.8518	2425.86183	C92 H151 N7 O67				0.9063	1	0.6703	0.3338	0.1358	0.0473	0.0146	0.004	0.001	0.0002	0	0	0	0
5	5	1	0	2	Hex5HexNAc5NeuAc1dHex2	2408.8722	2426.88223	C93 H154 N6 O67				0.8998	1	0.6734	0.3367	0.1375	0.0481	0.0148	0.0041	0.001	0.0002	0.0001	0	0	0
5	5	0	0	4	Hex5HexNAc5dHex4	2409.8926	2427.90263	C94 H157 N5 O67				0.8934	1	0.6765	0.3396	0.1391	0.0488	0.0151	0.0042	0.0011	0.0002	0.0001	0	0	0
4	5	0	2	1	Hex4HexNAc5NeuGc2dHex1	2423.8468	2441.85674	C92 H151 N7 O68				0.906	1	0.6773	0.336	0.1373	0.0481	0.0149	0.0041	0.0011	0.0002	0.0001	0	0	0
5	5	1	1	0	Hex5HexNAc5NeuAc1NeuGc1	2423.8467	2441.85674	C92 H151 N7 O68				0.906	1	0.6723	0.336	0.1373	0.0481	0.0149	0.0041	0.0011	0.0002	0.0001	0	0	0
6	5	1	0	1	Hex6HexNAc5NeuAc1dHex1	2424.8671	2442.87714	C93 H154 N6 O68				0.8995	1	0.6754	0.3389	0.1389	0.0488	0.0151	0.0042	0.0011	0.0003	0.0001	0	0	0
6	5	0	0	3	Hex6HexNAc5dHex3	2425.8875	2443.89755	C94 H157 N5 O68				0.8931	1	0.6785	0.3418	0.1406	0.0495	0.0154	0.0043	0.0011	0.0003	0.0001	0	0	0
3	6	0	0	5	Hex3HexNAc6dHex5	2434.9243	2452.93427	C96 H160 N6 O66				0.873	1	0.685	0.3473	0.1434	0.0506	0.0157	0.0044	0.0011	0.0003	0.0001	0	0	0
5	5	0	2	0	Hex5HexNAc5NeuGc2	2439.8416	2457.85166	C92 H151 N7 O69				0.9057	1	0.6743	0.3382	0.1387	0.0488	0.0152	0.0042	0.0011	0.0003	0.0001	0	0	0
6	5	0	1	1	Hex6HexNAc5NeuGc1dHex1	2440.862	2458.87206	C93 H154 N6 O69				0.8992	1	0.6774	0.3411	0.1404	0.0495	0.0154	0.0043	0.0011	0.0003	0.0001	0	0	0
7	5	1	0	0	Hex7HexNAc5NeuAc1	2440.862	2458.87206	C93 H154 N6 O69				0.8992	1	0.6774	0.3411	0.1404	0.0495	0.0154	0.0043	0.0011	0.0003	0.0001	0	0	0
7	5	0	0	2	Hex7HexNAc5dHex2	2441.8824	2459.89246	C94 H157 N5 O69				0.8928	1	0.6805	0.344	0.1421	0.0503	0.0157	0.0044	0.0011	0.0003	0.0001	0	0	0
3	6	1	1	1	Hex3HexNAc6NeuAc1NeuGc1dHex1	2448.8784	2466.88838	C94 H154 N8 O67				0.8851	1	0.6807	0.3436	0.1414	0.0498	0.0155	0.0043	0.0011	0.0003	0.0001	0	0	0
4	6	1	0	2	Hex4HexNAc6NeuAc1dHex2	2449.8988	2467.90878	C95 H157 N7 O67				0.8789	1	0.6838	0.3465	0.1431	0.0506	0.0158	0.0044	0.0011	0.0003	0.0001	0	0	0
4	6	0	0	4	Hex4HexNAc6dHex4	2450.9192	2468.92918	C96 H160 N6 O67				0.8728	1	0.687	0.3495	0.1449	0.0513	0.0161	0.0045	0.0012	0.0003	0.0001	0	0	0
3	6	0	2	1	Hex3HexNAc6NeuGc2dHex1	2464.8733	2482.88329	C94 H154 N8 O68				0.8848	1	0.6826	0.3457	0.1429	0.0506	0.0158	0.0044	0.0011	0.0003	0.0001	0	0	0
5	6	1	0	1	Hex5HexNAc6NeuAc1dHex1	2465.8937	2483.90369	C95 H157 N7 O68				0.8786	1	0.6858	0.3487	0.1446	0.0513	0.0161	0.0045	0.0012	0.0003	0.0001	0	0	0
5	6	0	0	3	Hex5HexNAc6dHex3	2466.9141	2484.92409	C96 H160 N6 O68				0.8725	1	0.6889	0.3517	0.1464	0.0521	0.0164	0.0046	0.0012	0.0003	0.0001	0	0	0
4	4	2	0	3	Hex4HexNAc4NeuAc2dHex3	2480.8933	2498.90336	C96 H158 N6 O69				0.8724	1	0.6907	0.3537	0.1478	0.0528	0.0167	0.0047	0.0012	0.0003	0.0001	0	0	0
6	6	1	0	0	Hex6HexNAc6NeuAc1	2481.8886	2499.89861	C95 H157 N7 O69				0.8783	1	0.6877	0.3509	0.1461	0.0521	0.0164	0.0046	0.0012	0.0003	0.0001	0	0	0
6	6	0	0	2	Hex6HexNAc6dHex2	2482.909	2500.91901	C96 H160 N6 O69				0.8722	1	0.6908	0.3538	0.1478	0.0529	0.0167	0.0047	0.0012	0.0003	0.0001	0	0	0
3	7	0	0	4	Hex3HexNAc7dHex4	2491.9458	2509.95573	C98 H163 N7 O67				0.853	1	0.6975	0.3596	0.1508	0.054	0.017	0.0048	0.0013	0.0003	0.0001	0	0	0
5	4	2	0	2	Hex5HexNAc4NeuAc2dHex2	2496.8882	2514.89827	C96 H158 N6 O70				0.8721	1	0.6926	0.3559	0.1493	0.0536	0.017	0.0048	0.0013	0.0003	0.0001	0	0	0
7	6	0	0	1	Hex7HexNAc6dHex1	2498.9039	2516.91392	C96 H160 N6 O70				0.8719	1	0.6927	0.356	0.1493	0.0536	0.017	0.0048	0.0013	0.0003	0.0001	0	0	0
4	7	1	0	1	Hex4HexNAc7NeuAc1dHex1	2506.9203	2524.93024	C97 H160 N8 O68				0.8586	1	0.6962	0.3587	0.1505	0.054	0.0171	0.0049	0.0013	0.0003	0.0001	0	0	0
4	7	0	0	3	Hex4HexNAc7dHex3	2507.9407	2525.95064	C98 H163 N7 O68				0.8527	1	0.6994	0.3618	0.1523	0.0548	0.0174	0.005	0.0013	0.0003	0.0001	0	0	0
6	4	2	0	1	Hex6HexNAc4NeuAc2dHex1	2512.8831	2530.89319	C96 H158 N6 O71				0.8718	1	0.6945	0.3581	0.1508	0.0543	0.0173	0.005	0.0013	0.0003	0.0001	0	0	0
6	4	1	0	3	Hex6HexNAc4NeuAc1dHex3	2513.9035	2531.91359	C97 H161 N5 O71				0.8658	1	0.6976	0.3611	0.1525	0.0552	0.0176	0.0051	0.0013	0.0003	0.0001	0	0	0
5	7	1	0	0	Hex5HexNAc7NeuAc1	2522.9152	2540.92516	C97 H160 N8 O69				0.8583	1	0.6981	0.3609	0.152	0.0547	0.0174	0.005	0.0013	0.0003	0.0001	0	0	0
5	7	0	0	2	Hex5HexNAc7dHex2	2523.9356	2541.94556	C98 H163 N7 O69				0.8525	1	0.7013	0.364	0.1538	0.0556	0.0177	0.0051	0.0013	0.0003	0.0001	0	0	0
7	4	2	0	0	Hex7HexNAc4NeuAc2	2528.878	2546.8881	C96 H158 N6 O72				0.8716	1	0.6965	0.3603	0.1523	0.0551	0.0176	0.0051	0.0013	0.0003	0.0001	0	0	0
7	4	1	0	2	Hex7HexNAc4NeuAc1dHex2	2529.8984	2547.9085	C97 H161 N5 O72				0.8655	1	0.6996	0.3633	0.1541	0.0559	0.0179	0.0052	0.0014	0.0003	0.0001	0	0	0
4	5	2	0	2	Hex4HexNAc5NeuAc2dHex2	2537.9148	2555.92482	C98 H161 N7 O70				0.8524	1	0.7031	0.366	0.1553	0.0563	0.018	0.0052	0.0014	0.0003	0.0001	0	0	0
4	5	1	0	4	Hex4HexNAc5NeuAc1dHex4	2538.9352	2556.94522	C99 H164 N6 O70				0.8467	1	0.7062	0.3691	0.1571	0.0572	0.0183	0.0053	0.0014	0.0003	0.0001	0	0	0
6	7	0	0	1	Hex6HexNAc7dHex1	2539.9305	2557.94047	C98 H163 N7 O70				0.8522	1	0.7032	0.3662	0.1553	0.0564	0.018	0.0052	0.0014	0.0003	0.0001	0	0	0
5	5	2	0	1	Hex5HexNAc5NeuAc2dHex1	2553.9097	2571.91974	C98 H161 N7 O71				0.8521	1	0.705	0.3682	0.1568	0.0571	0.0183	0.0053	0.0014	0.0003	0.0001	0	0	0
5	5	1	0	3	Hex5HexNAc5NeuAc1dHex3	2554.9301	2572.94014	C99 H164 N6 O71				0.8464	1	0.7081	0.3713	0.1586	0.058	0.0187	0.0054	0.0014	0.0003	0.0001	0	0	0
7	7	0	0	0	Hex7HexNAc7	2555.9254	2573.93539	C98 H163 N7 O71				0.8519	1	0.7051	0.3683	0.1569	0.0571	0.0184	0.0053	0.0014	0.0003	0.0001	0	0	0
5	5	1	1	1	Hex5HexNAc5NeuAc1NeuGc1dHex1	2569.9046	2587.91465	C98 H161 N7 O72				0.8519	1	0.7068	0.3704	0.1583	0.0579	0.0187	0.0054	0.0014	0.0004	0.0001	0	0	0
6	5	2	0	0	Hex6HexNAc5NeuAc2	2569.9046	2587.91465	C98 H161 N7 O72				0.8519	1	0.7068	0.3704	0.1583	0.0579	0.0187	0.0054	0.0014	0.0004	0.0001	0	0	0
6	5	1	0	2	Hex6HexNAc5NeuAc1dHex2	2570.925	2588.93505	C99 H164 N6 O72				0.8461	1	0.71	0.3735	0.1602	0.0588	0.019	0.0055	0.0015	0.0004	0.0001	0	0	0
6	5	0	0	4	Hex6HexNAc5dHex4	2571.9454	2589.95545	C100 H167 N5 O72				0.8405	1	0.7131	0.3766	0.162	0.0596	0.0193	0.0056	0.0015	0.0004	0.0001	0	0	0
5	5	0	2	1	Hex5HexNAc5NeuGc2dHex1	2585.8996	2603.90957	C98 H161 N7 O73				0.8516	1	0.7087	0.3726	0.1598	0.0587	0.019	0.0056	0.0015	0.0004	0.0001	0	0	0
6	5	1	1	0	Hex6HexNAc5NeuAc1NeuGc1	2585.8996	2603.90957	C98 H161 N7 O73				0.8516	1	0.7087	0.3726	0.1598	0.0587	0.019	0.0056	0.0015	0.0004	0.0001	0	0	0
6	5	0	1	2	Hex6HexNAc5NeuGc1dHex2	2586.92	2604.92997	C99 H164 N6 O73				0.8459	1	0.7118	0.3757	0.1617	0.0596	0.0194	0.0057	0.0015	0.0004	0.0001	0	0	0
7	5	1	0	1	Hex7HexNAc5NeuAc1dHex1	2586.9199	2604.92997	C99 H164 N6 O73				0.8459	1	0.7118	0.3757	0.1617	0.0596	0.0194	0.0057	0.0015	0.0004	0.0001	0	0	0
7	5	0	0	3	Hex7HexNAc5dHex3	2587.9403	2605.95037	C100 H167 N5 O73				0.8402	1	0.715	0.3788	0.1636	0.0604	0.0197	0.0058	0.0015	0.0004	0.0001	0	0	0
4	6	1	0	3	Hex4HexNAc6NeuAc1dHex3	2595.9567	2613.96669	C101 H167 N7 O71				0.8278	1	0.7187	0.3817	0.1649	0.0609	0.0198	0.0058	0.0015	0.0004	0.0001	0	0	0
4	6	0	0	5	Hex4HexNAc6dHex5	2596.9771	2614.98709	C102 H170 N6 O71				0.8224	1	0.7219	0.3849	0.1669	0.0618	0.0201	0.0059	0.0016	0.0004	0.0001	0	0	0
6	5	0	2	0	Hex6HexNAc5NeuGc2	2601.8945	2619.90448	C98 H161 N7 O74				0.8513	1	0.7106	0.3748	0.1614	0.0595	0.0194	0.0057	0.0015	0.0004	0.0001	0	0	0
5	6	2	0	0	Hex5HexNAc6NeuAc2	2610.9312	2628.9412	C100 H164 N8 O72				0.8331	1	0.7173	0.3808	0.1646	0.0608	0.0198	0.0058	0.0016	0.0004	0.0001	0	0	0
5	6	1	0	2	Hex5HexNAc6NeuAc1dHex2	2611.9516	2629.9616	C101 H167 N7 O72				0.8276	1	0.7205	0.3839	0.1665	0.0617	0.0202	0.0059	0.0016	0.0004	0.0001	0	0	0
5	6	0	0	4	Hex5HexNAc6dHex4	2612.972	2630.982	C102 H170 N6 O72				0.8221	1	0.7237	0.3871	0.1684	0.0626	0.0205	0.006	0.0016	0.0004	0.0001	0	0	0
6	6	1	0	1	Hex6HexNAc6NeuAc1dHex1	2627.9465	2645.95652	C101 H167 N7 O73				0.8273	1	0.7223	0.3861	0.168	0.0625	0.0205	0.0061	0.0016	0.0004	0.0001	0	0	0
6	6	0	0	3	Hex6HexNAc6dHex3	2628.9669	2646.97692	C102 H170 N6 O73				0.8219	1	0.7255	0.3839	0.17	0.0634	0.0209	0.0062	0.0017	0.0004	0.0001	0	0	0
3	7	0	0	5	Hex3HexNAc7dHex5	2638.0037	2656.01364	C104 H173 N7 O71				0.8048	1	0.7326	0.3956	0.1734	0.0649	0.0214	0.0063	0.0017	0.0004	0.0001	0	0	0
5	4	2	0	3	Hex5HexNAc4NeuAc2dHex3	2642.9461	2660.95618	C102 H168 N6 O74				0.8218	1	0.7272	0.3913	0.1715	0.0642	0.0212	0.0063	0.0017	0.0004	0.0001	0	0	0
7	6	1	0	0	Hex7HexNAc6NeuAc1	2643.9414	2661.95143	C101 H167 N7 O74				0.827	1	0.7242	0.3883	0.1696	0.0634	0.0209	0.0062	0.0017	0.0004	0.0001	0	0	0
7	6	0	0	2	Hex7HexNAc6dHex2	2644.9618	2662.97183	C102 H170 N6 O74				0.8216	1	0.7273	0.3915	0.1716	0.0643	0.0212	0.0063	0.0017	0.0004	0.0001	0	0	0
4	7	1	0	2	Hex4HexNAc7NeuAc1dHex2	2652.9782	2670.98815	C103 H170 N8 O72				0.8098	1	0.7312	0.3946	0.173	0.0648	0.0214	0.0063	0.0017	0.0004	0.0001	0	0	0
4	7	0	0	4	Hex4HexNAc7dHex4	2653.9986	2672.00855	C104 H173 N7 O72				0.8046	1	0.7344	0.3978	0.175	0.0657	0.0217	0.0065	0.0017	0.0004	0.0001	0	0	0
5	4	1	1	3	Hex5HexNAc4NeuAc1NeuGc1dHex3	2658.9411	2676.9511	C102 H168 N6 O75				0.8216	1	0.729	0.3935	0.1731	0.0651	0.0216	0.0064	0.0018	0.0004	0.0001	0	0	0
6	4	2	0	2	Hex6HexNAc4NeuAc2dHex2	2658.941	2676.9511	C102 H168 N6 O75				0.8216	1	0.729	0.3935	0.1731	0.0651	0.0216	0.0064	0.0018	0.0004	0.0001	0	0	0
7	6	0	1	0	Hex7HexNAc6NeuGc1	2659.9363	2677.94635	C101 H167 N7 O75				0.8268	1	0.726	0.3905	0.1712	0.0642	0.0212	0.0063	0.0017	0.0004	0.0001	0	0	0
5	7	1	0	1	Hex5HexNAc7NeuAc1dHex1	2668.9731	2686.98307	C103 H170 N8 O73				0.8095	1	0.733	0.3968	0.1746	0.0656	0.0217	0.0065	0.0018	0.0004	0.0001	0	0	0
5	7	0	0	3	Hex5HexNAc7dHex3	2669.9935	2688.00347	C104 H173 N7 O73				0.8044	1	0.7362	0.4	0.1766	0.0666	0.0221	0.0066	0.0018	0.0004	0.0001	0	0	0
5	4	0	2	3	Hex5HexNAc4NeuGc2dHex3	2674.936	2692.94601	C102 H168 N6 O76				0.8213	1	0.7309	0.3957	0.1746	0.0659	0.022	0.0066	0.0018	0.0005	0.0001	0	0	0
7	4	2	0	1	Hex7HexNAc4NeuAc2dHex1	2674.9359	2692.94601	C102 H168 N6 O76				0.8213	1	0.7309	0.3957	0.1746	0.0659	0.022	0.0066	0.0018	0.0005	0.0001	0	0	0
7	4	1	0	3	Hex7HexNAc4NeuAc1dHex3	2675.9563	2693.96641	C103 H171 N5 O76				0.816	1	0.734	0.3989	0.1766	0.0669	0.0223	0.0067	0.0018	0.0005	0.0001	0	0	0
4	5	2	0	3	Hex4HexNAc5NeuAc2dHex3	2683.9727	2701.98273	C104 H171 N7 O74				0.8043	1	0.7378	0.4021	0.1781	0.0674	0.0225	0.0067	0.0018	0.0005	0.0001	0	0	0
6	7	1	0	0	Hex6HexNAc7NeuAc1	2684.968	2702.97798	C103 H170 N8 O74				0.8093	1	0.7348	0.399	0.1762	0.0665	0.0221	0.0066	0.0018	0.0005	0.0001	0	0	0
6	7	0	0	2	Hex6HexNAc7dHex2	2685.9884	2703.99838	C104 H173 N7 O74				0.8041	1	0.738	0.4022	0.1782	0.0674	0.0225	0.0067	0.0018	0.0005	0.0001	0	0	0
5	5	2	0	2	Hex5HexNAc5NeuAc2dHex2	2699.9676	2717.97765	C104 H171 N7 O75				0.8041	1	0.7396	0.4043	0.1797	0.0683	0.0228	0.0069	0.0019	0.0005	0.0001	0	0	0
5	5	1	0	4	Hex5HexNAc5NeuAc1dHex4	2700.988	2718.99805	C105 H174 N6 O75				0.799	1	0.7428	0.4075	0.1818	0.0692	0.0232	0.007	0.0019	0.0005	0.0001	0	0	0
7	7	0	0	1	Hex7HexNAc7dHex1	2701.9833	2719.9933	C104 H173 N7 O75				0.8039	1	0.7398	0.4044	0.1798	0.0683	0.0229	0.0069	0.0019	0.0005	0.0001	0	0	0
6	5	2	0	1	Hex6HexNAc5NeuAc2dHex1	2715.9625	2733.97256	C104 H171 N7 O76				0.8038	1	0.7414	0.4065	0.1813	0.0691	0.0232	0.007	0.0019	0.0005	0.0001	0	0	0
6	5	1	0	3	Hex6HexNAc5NeuAc1dHex3	2716.9829	2734.99296	C105 H174 N6 O76				0.7987	1	0.7446	0.4097	0.1834	0.0701	0.0236	0.0072	0.002	0.0005	0.0001	0	0	0
6	5	1	1	1	Hex6HexNAc5NeuAc1NeuGc1dHex1	2731.9575	2749.96748	C104 H171 N7 O77				0.8036	1	0.7432	0.4087	0.183	0.07	0.0236	0.0072	0.002	0.0005	0.0001	0	0	0
7	5	2	0	0	Hex7HexNAc5NeuAc2	2731.9574	2749.96748	C104 H171 N7 O77				0.8036	1	0.7432	0.4087	0.183	0.07	0.0236	0.0072	0.002	0.0005	0.0001	0	0	0
6	5	0	1	3	Hex6HexNAc5NeuGc1dHex3	2732.9779	2750.98788	C105 H174 N6 O77				0.7985	1	0.7464	0.4119	0.185	0.071	0.024	0.0073	0.002	0.0005	0.0001	0	0	0
7	5	1	0	2	Hex7HexNAc5NeuAc1dHex2	2732.9778	2750.98788	C105 H174 N6 O77				0.7985	1	0.7464	0.4119	0.185	0.071	0.024	0.0073	0.002	0.0005	0.0001	0	0	0
4	6	1	0	4	Hex4HexNAc6NeuAc1dHex4	2742.0146	2760.0246	C107 H177 N7 O75				0.7824	1	0.7535	0.4186	0.1888	0.0726	0.0246	0.0075	0.0021	0.0005	0.0001	0	0	0
5	6	2	0	1	Hex5HexNAc6NeuAc2dHex1	2756.9891	2774.99911	C106 H174 N8 O76				0.7871	1	0.7521	0.4175	0.1883	0.0725	0.0246	0.0075	0.0021	0.0005	0.0001	0	0	0
5	6	1	0	3	Hex5HexNAc6NeuAc1dHex3	2758.0095	2776.01951	C107 H177 N7 O76				0.7821	1	0.7553	0.4208	0.1904	0.0735	0.025	0.0076	0.0021	0.0005	0.0001	0	0	0
5	6	0	0	5	Hex5HexNAc6dHex5	2759.0299	2777.03991	C108 H180 N6 O76				0.7773	1	0.7585	0.4241	0.1925	0.0746	0.0254	0.0078	0.0022	0.0006	0.0001	0	0	0
5	6	1	1	1	Hex5HexNAc6NeuAc1NeuGc1dHex1	2772.984	2790.99402	C106 H174 N8 O77				0.7868	1	0.7538	0.4197	0.1899	0.0734	0.025	0.0076	0.0021	0.0005	0.0001	0	0	0
6	6	2	0	0	Hex6HexNAc6NeuAc2	2772.984	2790.99402	C106 H174 N8 O77				0.7868	1	0.7538	0.4197	0.1899	0.0734	0.025	0.0076	0.0021	0.0005	0.0001	0	0	0
6	6	1	0	2	Hex6HexNAc6NeuAc1dHex2	2774.0044	2792.01443	C107 H177 N7 O77				0.7819	1	0.757	0.423	0.192	0.0744	0.0254	0.0078	0.0022	0.0006	0.0001	0	0	0
6	6	0	0	4	Hex6HexNAc6dHex4	2775.0248	2793.03483	C108 H180 N6 O77				0.7771	1	0.7603	0.4263	0.1942	0.0755	0.0258	0.008	0.0022	0.0006	0.0001	0	0	0
6	6	1	1	0	Hex6HexNAc6NeuAc1NeuGc1	2788.979	2806.98894	C106 H174 N8 O78				0.7866	1	0.7556	0.4219	0.1916	0.0743	0.0254	0.0078	0.0022	0.0006	0.0001	0	0	0
7	6	1	0	1	Hex7HexNAc6NeuAc1dHex1	2789.9993	2808.00934	C107 H177 N7 O78				0.7817	1	0.7588	0.4252	0.1937	0.0753	0.0258	0.008	0.0022	0.0006	0.0001	0	0	0
7	6	0	0	3	Hex7HexNAc6dHex3	2791.0197	2809.02974	C108 H180 N6 O78				0.7769	1	0.762	0.4285	0.1958	0.0764	0.0263	0.0081	0.0023	0.0006	0.0001	0	0	0
4	7	1	0	3	Hex4HexNAc7NeuAc1dHex3	2799.0361	2817.04606	C109 H180 N8 O76				0.7663	1	0.7661	0.4321	0.1976	0.0771	0.0264	0.0082	0.0023	0.0006	0.0001	0	0	0
4	7	0	0	5	Hex4HexNAc7dHex5	2800.0565	2818.06646	C110 H183 N7 O76				0.7616	1	0.7693	0.4355	0.1998	0.0782	0.0269	0.0083	0.0023	0.0006	0.0001	0	0	0
6	6	0	2	0	Hex6HexNAc6NeuGc2	2804.9738	2822.98385	C106 H174 N8 O79				0.7864	1	0.7574	0.4241	0.1932	0.0752	0.0258	0.008	0.0022	0.0006	0.0001	0	0	0
6	4	2	0	3	Hex6HexNAc4NeuAc2dHex3	2804.9989	2823.00901	C108 H178 N6 O79				0.7768	1	0.7636	0.4306	0.1974	0.0773	0.0267	0.0083	0.0023	0.0006	0.0001	0	0	0
7	6	0	1	1	Hex7HexNAc6NeuGc1dHex1	2805.9942	2824.00426	C107 H177 N7 O79				0.7815	1	0.7605	0.4274	0.1953	0.0763	0.0262	0.0081	0.0023	0.0006	0.0001	0	0	0
5	7	2	0	0	Hex5HexNAc7NeuAc2	2814.0106	2832.02057	C108 H177 N9 O77				0.7707	1	0.7646	0.4309	0.1971	0.0769	0.0264	0.0082	0.0023	0.0006	0.0001	0	0	0
5	7	1	0	2	Hex5HexNAc7NeuAc1dHex2	2815.031	2833.04098	C109 H180 N8 O77				0.766	1	0.7678	0.4343	0.1993	0.078	0.0269	0.0083	0.0023	0.0006	0.0001	0	0	0
5	7	0	0	4	Hex5HexNAc7dHex4	2816.0514	2834.06138	C110 H183 N7 O77				0.7614	1	0.7711	0.4377	0.2015	0.0791	0.0273	0.0085	0.0024	0.0006	0.0001	0	0	0
7	4	2	0	2	Hex7HexNAc4NeuAc2dHex2	2820.9938	2839.00392	C108 H178 N6 O80				0.7766	1	0.7654	0.4328	0.1991	0.0782	0.0271	0.0084	0.0024	0.0006	0.0002	0	0	0
6	7	1	0	1	Hex6HexNAc7NeuAc1dHex1	2831.0259	2849.03589	C109 H180 N8 O78				0.7658	1	0.7695	0.4365	0.201	0.0789	0.0273	0.0085	0.0024	0.0006	0.0001	0	0	0
6	7	0	0	3	Hex6HexNAc7dHex3	2832.0463	2850.05629	C110 H183 N7 O78				0.7612	1	0.7728	0.4399	0.2032	0.08	0.0277	0.0086	0.0025	0.0006	0.0002	0	0	0
5	5	2	0	3	Hex5HexNAc5NeuAc2dHex3	2846.0255	2864.03556	C110 H181 N7 O79				0.7611	1	0.7744	0.442	0.2048	0.0809	0.0282	0.0088	0.0025	0.0007	0.0002	0	0	0
7	7	1	0	0	Hex7HexNAc7NeuAc1	2847.0208	2865.0308	C109 H180 N8 O79				0.7656	1	0.7712	0.4387	0.2026	0.0799	0.0277	0.0087	0.0025	0.0006	0.0002	0	0	0
7	7	0	0	2	Hex7HexNAc7dHex2	2848.0412	2866.05121	C110 H183 N7 O79				0.761	1	0.7745	0.4421	0.2049	0.081	0.0282	0.0088	0.0025	0.0007	0.0002	0	0	0
6	5	3	0	0	Hex6HexNAc5NeuAc3	2861	2879.01007	C109 H178 N8 O80				0.7656	1	0.7728	0.4408	0.2042	0.0808	0.0281	0.0088	0.0025	0.0007	0.0002	0	0	0
6	5	2	0	2	Hex6HexNAc5NeuAc2dHex2	2862.0204	2880.03047	C110 H181 N7 O80				0.7609	1	0.7761	0.4442	0.2065	0.0819	0.0286	0.009	0.0026	0.0007	0.0002	0	0	0
6	5	1	0	4	Hex6HexNAc5NeuAc1dHex4	2863.0408	2881.05087	C111 H184 N6 O80				0.7563	1	0.7793	0.4476	0.2087	0.083	0.0291	0.0092	0.0026	0.0007	0.0002	0	0	0
6	5	2	1	0	Hex6HexNAc5NeuAc2NeuGc1	2876.995	2895.00498	C109 H178 N8 O81				0.7653	1	0.7746	0.443	0.2059	0.0817	0.0286	0.009	0.0026	0.0007	0.0002	0	0	0
7	5	2	0	1	Hex7HexNAc5NeuAc2dHex1	2878.0153	2896.02538	C110 H181 N7 O81				0.7607	1	0.7778	0.4464	0.2082	0.0829	0.0291	0.0092	0.0026	0.0007	0.0002	0	0	0
7	5	1	0	3	Hex7HexNAc5NeuAc1dHex3	2879.0357	2897.04579	C111 H184 N6 O81				0.7561	1	0.781	0.4498	0.2104	0.084	0.0295	0.0093	0.0027	0.0007	0.0002	0	0	0
4	6	1	0	5	Hex4HexNAc6NeuAc1dHex5	2888.0725	2906.08251	C113 H187 N7 O79				0.7417	1	0.7884	0.4571	0.2147	0.0859	0.0302	0.0096	0.0028	0.0007	0.0002	0	0	0
6	5	1	2	0	Hex6HexNAc5NeuAc1NeuGc2	2892.9899	2910.9999	C109 H178 N8 O82				0.7651	1	0.7763	0.4452	0.2076	0.0827	0.029	0.0092	0.0026	0.0007	0.0002	0	0	0
7	5	1	1	1	Hex7HexNAc5NeuAc1NeuGc1dHex1	2894.0103	2912.0203	C110 H181 N7 O82				0.7605	1	0.7795	0.4486	0.2098	0.0838	0.0295	0.0093	0.0027	0.0007	0.0002	0	0	0
5	6	2	0	2	Hex5HexNAc6NeuAc2dHex2	2903.047	2921.05702	C112 H184 N8 O80				0.7459	1	0.7869	0.4558	0.2141	0.0857	0.0302	0.0096	0.0028	0.0007	0.0002	0	0	0
5	6	1	0	4	Hex5HexNAc6NeuAc1dHex4	2904.0674	2922.07742	C113 H187 N7 O80				0.7415	1	0.7901	0.4593	0.2164	0.0869	0.0307	0.0097	0.0028	0.0008	0.0002	0	0	0
6	5	0	3	0	Hex6HexNAc5NeuGc3	2908.9848	2926.99481	C109 H178 N8 O83				0.7649	1	0.778	0.4474	0.2093	0.0837	0.0295	0.0093	0.0027	0.0007	0.0002	0	0	0
7	5	0	2	1	Hex7HexNAc5NeuGc2dHex1	2910.0052	2928.01521	C110 H181 N7 O83				0.7603	1	0.7812	0.4508	0.2115	0.0848	0.03	0.0095	0.0028	0.0007	0.0002	0	0	0
6	6	2	0	1	Hex6HexNAc6NeuAc2dHex1	2919.0419	2937.05193	C112 H184 N8 O81				0.7457	1	0.7885	0.458	0.2158	0.0867	0.0307	0.0098	0.0028	0.0008	0.0002	0	0	0
6	6	1	0	3	Hex6HexNAc6NeuAc1dHex3	2920.0623	2938.07233	C113 H187 N7 O81				0.7413	1	0.7918	0.4615	0.2181	0.0879	0.0312	0.0099	0.0029	0.0008	0.0002	0	0	0
6	6	0	0	5	Hex6HexNAc6dHex5	2921.0827	2939.09274	C114 H190 N6 O81				0.7369	1	0.795	0.465	0.2205	0.0891	0.0317	0.0101	0.0029	0.0008	0.0002	0	0	0
5	6	1	2	0	Hex5HexNAc6NeuAc1NeuGc2	2934.01588	2952.02645	C117 H191 N9 O86				0.7499	1	0.787	0.4567	0.2152	0.0865	0.0306	0.0098	0.0028	0.0008	0.0002	0	0	0
6	6	1	1	1	Hex6HexNAc6NeuAc1NeuGc1dHex1	2935.0368	2953.04685	C112 H184 N8 O82				0.7454	1	0.7902	0.4602	0.2175	0.0877	0.0311	0.0099	0.0029	0.0008	0.0002	0	0	0
7	6	2	0	0	Hex7HexNAc6NeuAc2	2935.0368	2953.04685	C112 H184 N8 O82				0.7454	1	0.7902	0.4602	0.2175	0.0877	0.0311	0.0099	0.0029	0.0008	0.0002	0	0	0
7	6	1	0	2	Hex7HexNAc6NeuAc1dHex2	2936.0572	2954.06725	C113 H187 N7 O82				0.741	1	0.7935	0.4637	0.2199	0.0889	0.0316	0.0101	0.003	0.0008	0.0002	0	0	0
7	6	0	0	4	Hex7HexNAc6dHex4	2937.0776	2955.08765	C114 H190 N6 O82				0.7367	1	0.7967	0.4673	0.2222	0.0901	0.0322	0.0103	0.003	0.0008	0.0002	0	0	0
4	7	1	0	4	Hex4HexNAc7NeuAc1dHex4	2945.094	2963.10397	C115 H190 N8 O80				0.7272	1	0.801	0.4712	0.2244	0.091	0.0324	0.0104	0.003	0.0008	0.0002	0	0	0
6	6	0	2	1	Hex6HexNAc6NeuGc2dHex1	2951.0318	2969.04176	C112 H184 N8 O83				0.7452	1	0.7919	0.4624	0.2192	0.0877	0.0316	0.0101	0.003	0.0008	0.0002	0	0	0
7	6	1	1	0	Hex7HexNAc6NeuAc1NeuGc1	2951.0318	2969.04176	C112 H184 N8 O83				0.7452	1	0.7919	0.4624	0.2192	0.0887	0.0316	0.0101	0.003	0.0008	0.0002	0	0	0
5	7	2	0	1	Hex5HexNAc7NeuAc2dHex1	2960.0685	2978.07848	C114 H187 N9 O81				0.7312	1	0.7994	0.4698	0.2237	0.0908	0.0324	0.0104	0.003	0.0008	0.0002	0	0	0
5	7	1	0	3	Hex5HexNAc7NeuAc1dHex3	2961.0889	2979.09888	C115 H190 N8 O81				0.727	1	0.8027	0.4734	0.2261	0.092	0.0329	0.0106	0.0031	0.0008	0.0002	0	0	0
5	7	0	0	5	Hex5HexNAc7dHex5	2962.1093	2980.11929	C116 H193 N7 O81				0.7228	1	0.806	0.477	0.2285	0.0932	0.0334	0.0108	0.0032	0.0009	0.0002	0	0	0
7	6	0	2	0	Hex7HexNAc6NeuGc2	2967.0267	2985.03668	C112 H184 N8 O84				0.745	1	0.7936	0.4646	0.221	0.0897	0.0321	0.0103	0.003	0.0008	0.0002	0	0	0
7	4	2	0	3	Hex7HexNAc4NeuAc2dHex3	2967.0517	2985.06183	C114 H188 N6 O84				0.7365	1	0.7999	0.4715	0.2256	0.0921	0.0331	0.0107	0.0032	0.0009	0.0002	0	0	0
6	7	2	0	0	Hex6HexNAc7NeuAc2	2976.0634	2994.0734	C114 H187 N9 O82				0.731	1	0.8011	0.472	0.2254	0.0918	0.0329	0.0106	0.0031	0.0008	0.0002	0	0	0
6	7	1	0	2	Hex6HexNAc7NeuAc1dHex2	2977.0838	2995.0938	C115 H190 N8 O82				0.7268	1	0.8043	0.4756	0.2279	0.093	0.0334	0.0108	0.0032	0.0009	0.0002	0	0	0
6	7	0	0	4	Hex6HexNAc7dHex4	2978.1042	2996.1142	C116 H193 N7 O82				0.7226	1	0.8076	0.4792	0.2303	0.0943	0.0339	0.011	0.0032	0.0009	0.0002	0.0001	0	0
5	5	2	0	4	Hex5HexNAc5NeuAc2dHex4	2992.0834	3010.09346	C116 H191 N7 O83				0.7225	1	0.8091	0.4813	0.232	0.0953	0.0344	0.0112	0.0033	0.0009	0.0002	0.0001	0	0
7	7	1	0	1	Hex7HexNAc7NeuAc1dHex1	2993.0787	3011.09398	C115 H190 N8 O83				0.7266	1	0.806	0.4778	0.2296	0.0941	0.0339	0.011	0.0032	0.0009	0.0002	0.0001	0	0
7	7	0	0	3	Hex7HexNAc7dHex3	2994.0991	3012.10911	C116 H193 N7 O83				0.7224	1	0.8092	0.4814	0.2321	0.0953	0.0344	0.0112	0.0033	0.0009	0.0002	0.0001	0	0
6	5	3	0	1	Hex6HexNAc5NeuAc3dHex1	3007.0579	3025.06798	C115 H188 N8 O84				0.7265	1	0.8075	0.4799	0.2313	0.095	0.0344	0.0112	0.0033	0.0009	0.0002	0.0001	0	0
6	5	2	0	3	Hex6HexNAc5NeuAc2dHex3	3008.0783	3026.08838	C116 H191 N7 O84				0.7223	1	0.8107	0.4835	0.2337	0.0963	0.0349	0.0114	0.0034	0.0009	0.0002	0.0001	0	0
6	5	2	1	1	Hex6HexNAc5NeuAc2NeuGc1dHex1	3023.0529	3041.06289	C115 H188 N8 O85				0.7263	1	0.8091	0.4821	0.233	0.0961	0.0349	0.0114	0.0034	0.0009	0.0002	0.0001	0	0
7	5	2	0	2	Hex7HexNAc5NeuAc2dHex2	3024.0732	3042.08329	C116 H191 N7 O85				0.7222	1	0.8124	0.4857	0.2355	0.0974	0.0354	0.0116	0.0034	0.0009	0.0002	0.0001	0	0
6	5	1	2	1	Hex6HexNAc5NeuAc1NeuGc2dHex1	3039.0478	3057.05781	C115 H188 N8 O86				0.7261	1	0.8108	0.4843	0.2348	0.0971	0.0354	0.0116	0.0035	0.001	0.0002	0.0001	0	0
5	6	2	0	3	Hex5HexNAc6NeuAc2dHex3	3049.1049	3067.11493	C118 H194 N8 O84				0.7088	1	0.8217	0.4957	0.2421	0.1007	0.0368	0.0121	0.0036	0.001	0.0003	0.0001	0	0
5	6	1	0	5	Hex5HexNAc6NeuAc1dHex5	3050.1253	3068.13533	C119 H197 N7 O84				0.7048	1	0.825	0.4994	0.2446	0.102	0.0374	0.0123	0.0037	0.001	0.0003	0.0001	0	0
6	5	0	3	1	Hex6HexNAc5NeuGc3dHex1	3055.0427	3073.05272	C115 H188 N8 O87				0.7259	1	0.8124	0.4865	0.2366	0.0982	0.0359	0.0118	0.0035	0.001	0.0002	0.0001	0	0
5	6	2	1	1	Hex5HexNAc6NeuAc2NeuGc1dHex1	3064.0794	3082.08944	C117 H191 N9 O85				0.7126	1	0.82	0.4943	0.2414	0.1004	0.0367	0.0121	0.0036	0.001	0.0003	0.0001	0	0
6	6	3	0	0	Hex6HexNAc6NeuAc3	3064.0794	3082.08944	C117 H191 N9 O85				0.7126	1	0.82	0.4943	0.2414	0.1004	0.0367	0.0121	0.0036	0.001	0.0003	0.0001	0	0
6	6	2	0	2	Hex6HexNAc6NeuAc2dHex2	3065.0998	3083.10984	C118 H194 N8 O85				0.7086	1	0.8233	0.498	0.2439	0.1018	0.0373	0.0123	0.0037	0.001	0.0003	0.0001	0	0
6	6	1	0	4	Hex6HexNAc6NeuAc1dHex4	3066.1202	3084.13024	C119 H197 N7 O85				0.7046	1	0.8266	0.5017	0.2465	0.1031	0.0379	0.0125	0.0038	0.001	0.0003	0.0001	0	0
7	6	2	0	1	Hex7HexNAc6NeuAc2dHex1	3081.0947	3099.10476	C118 H194 N8 O86				0.7084	1	0.8249	0.5002	0.2457	0.1028	0.0379	0.0125	0.0038	0.001	0.0003	0.0001	0	0
7	6	1	0	3	Hex7HexNAc6NeuAc1dHex3	3082.1151	3100.12516	C119 H197 N7 O86				0.7044	1	0.8282	0.5039	0.2483	0.1042	0.0385	0.0127	0.0038	0.0011	0.0003	0.0001	0	0
7	6	0	0	5	Hex7HexNAc6dHex5	3083.1355	3101.14556	C120 H200 N6 O86				0.7005	1	0.8314	0.5076	0.2508	0.1056	0.0391	0.013	0.0039	0.0011	0.0003	0.0001	0	0
4	7	1	0	5	Hex4HexNAc7NeuAc1dHex5	3091.1519	3109.16188	C121 H200 N8 O84				0.6919	1	0.836	0.512	0.2533	0.1066	0.0394	0.0131	0.004	0.0011	0.0003	0.0001	0	0
5	6	0	3	0	Hex5HexNAc6NeuGc3dHex1	3096.0693	3114.07927	C117 H191 N9 O87				0.7122	1	0.8232	0.4987	0.245	0.1026	0.0378	0.0125	0.0038	0.0011	0.0003	0.0001	0	0
5	7	2	0	2	Hex5HexNAc7NeuAc2dHex2	3106.1264	3124.13639	C120 H197 N9 O85				0.6955	1	0.8343	0.5104	0.2525	0.1063	0.0393	0.0131	0.004	0.0011	0.0003	0.0001	0	0
5	7	1	0	4	Hex5HexNAc7NeuAc1dHex4	3107.1468	3125.15679	C121 H200 N8 O85				0.6917	1	0.8376	0.5142	0.2552	0.1077	0.04	0.0133	0.004	0.0011	0.0003	0.0001	0	0
6	7	2	0	1	Hex6HexNAc7NeuAc2dHex1	3122.1213	3140.13131	C120 H197 N9 O86				0.6953	1	0.8358	0.5126	0.2544	0.1074	0.0399	0.0133	0.004	0.0011	0.0003	0.0001	0	0
6	7	1	0	3	Hex6HexNAc7NeuAc1dHex3	3123.1417	3141.15171	C121 H200 N8 O86				0.6915	1	0.8391	0.5164	0.257	0.1089	0.0405	0.0135	0.0041	0.0012	0.0003	0.0001	0	0
6	7	0	0	5	Hex6HexNAc7dHex5	3124.1621	3142.17211	C122 H203 N7 O86				0.6877	1	0.8425	0.5202	0.2597	0.1103	0.0411	0.0138	0.0042	0.0012	0.0003	0.0001	0	0
7	7	2	0	0	Hex7HexNAc7NeuAc2	3138.1162	3156.12622	C120 H197 N9 O87				0.6952	1	0.8374	0.5149	0.2562	0.1086	0.0404	0.0135	0.0041	0.0012	0.0003	0.0001	0	0
7	7	1	0	2	Hex7HexNAc7NeuAc1dHex2	3139.1366	3157.14662	C121 H200 N8 O87				0.6913	1	0.8407	0.5186	0.2588	0.11	0.0411	0.0138	0.0042	0.0012	0.0003	0.0001	0	0
7	7	0	0	4	Hex7HexNAc7dHex4	3140.157	3158.16702	C122 H203 N7 O87				0.6875	1	0.844	0.5224	0.2615	0.1114	0.0417	0.014	0.0043	0.0012	0.0003	0.0001	0	0
6	5	3	0	2	Hex6HexNAc5NeuAc3dHex2	3153.1158	3171.12589	C121 H198 N8 O88				0.6913	1	0.8422	0.5207	0.2606	0.1111	0.0416	0.014	0.0043	0.0012	0.0003	0.0001	0	0
6	5	2	0	4	Hex6HexNAc5NeuAc2dHex4	3154.1362	3172.14629	C122 H201 N7 O88				0.6875	1	0.8455	0.5245	0.2633	0.1125	0.0422	0.0142	0.0044	0.0012	0.0003	0.0001	0	0
7	5	2	0	3	Hex7HexNAc5NeuAc2dHex3	3170.1311	3188.1412	C122 H201 N7 O89				0.6873	1	0.847	0.5267	0.2651	0.1136	0.0428	0.0145	0.0045	0.0013	0.0003	0.0001	0	0
5	6	2	0	4	Hex5HexNAc6NeuAc2dHex4	3195.1628	3213.17284	C124 H204 N8 O88				0.6752	1	0.8565	0.5373	0.2724	0.1175	0.0445	0.0151	0.0047	0.0013	0.0004	0.0001	0	0
6	6	3	0	1	Hex6HexNAc6NeuAc3dHex1	3210.1373	3228.14735	C123 H201 N9 O89				0.6787	1	0.8547	0.5357	0.2715	0.1171	0.0444	0.0151	0.0047	0.0013	0.0004	0.0001	0	0
6	6	2	0	3	Hex6HexNAc6NeuAc2dHex3	3211.1577	3229.16775	C124 H204 N8 O89				0.675	1	0.858	0.5396	0.2743	0.1186	0.0451	0.0154	0.0048	0.0014	0.0004	0.0001	0	0
6	6	1	0	5	Hex6HexNAc6NeuAc1dHex5	3212.1781	3230.18815	C125 H207 N7 O89				0.6714	1	0.8614	0.5435	0.2771	0.1201	0.0458	0.0156	0.0049	0.0014	0.0004	0.0001	0	0
6	6	2	1	1	Hex6HexNAc6NeuAc2NeuGc1dHex1	3226.1322	3244.14226	C123 H201 N9 O90				0.6785	1	0.8563	0.5379	0.2734	0.1183	0.045	0.0154	0.0048	0.0014	0.0004	0.0001	0	0
7	6	3	0	0	Hex7HexNAc6NeuAc3	3226.1322	3244.14226	C123 H201 N9 O90				0.6785	1	0.8563	0.5379	0.2734	0.1183	0.045	0.0154	0.0048	0.0014	0.0004	0.0001	0	0
7	6	2	0	2	Hex7HexNAc6NeuAc2dHex2	3227.1526	3245.16267	C124 H204 N8 O90				0.6749	1	0.8596	0.5418	0.2762	0.1198	0.0457	0.0156	0.0049	0.0014	0.0004	0.0001	0	0
7	6	1	0	4	Hex7HexNAc6NeuAc1dHex4	3228.173	3246.18307	C125 H207 N7 O90				0.6712	1	0.8629	0.5457	0.2789	0.1213	0.0464	0.0159	0.005	0.0014	0.0004	0.0001	0	0
6	6	1	2	1	Hex6HexNAc6NeuAc1NeuGc2dHex1	3242.1272	3260.13718	C123 H201 N9 O91				0.6783	1	0.8578	0.5402	0.2753	0.1194	0.0456	0.0156	0.0049	0.0014	0.0004	0.0001	0	0
7	6	2	1	0	Hex7HexNAc6NeuAc2NeuGc1	3242.1272	3260.13718	C123 H201 N9 O91				0.6783	1	0.8578	0.5402	0.2753	0.1194	0.0456	0.0156	0.0049	0.0014	0.0004	0.0001	0	0
7	6	0	1	4	Hex7HexNAc6NeuGc1dHex4	3244.168	3262.17798	C125 H207 N7 O91				0.6711	1	0.8644	0.5479	0.2808	0.1225	0.047	0.0162	0.0051	0.0015	0.0004	0.0001	0	0
5	7	2	0	3	Hex5HexNAc7NeuAc2dHex3	3252.1843	3270.1943	C126 H207 N9 O89				0.6632	1	0.8691	0.5527	0.2837	0.1238	0.0474	0.0163	0.0051	0.0015	0.0004	0.0001	0	0
5	7	1	0	5	Hex5HexNAc7NeuAc1dHex5	3253.2047	3271.2147	C127 H210 N8 O89				0.6597	1	0.8725	0.5566	0.2866	0.1254	0.0481	0.0166	0.0052	0.0015	0.0004	0.0001	0	0
6	6	0	3	1	Hex6HexNAc6NeuGc3dHex1	3258.1221	3276.13209	C123 H201 N9 O92				0.6782	1	0.8594	0.5424	0.2771	0.1206	0.0462	0.0159	0.005	0.0014	0.0004	0.0001	0	0
6	7	3	0	0	Hex6HexNAc7NeuAc3	3267.1588	3285.16881	C125 H204 N10 O90				0.6665	1	0.8673	0.5509	0.2827	0.1234	0.0473	0.0163	0.0051	0.0015	0.0004	0.0001	0	0
6	7	2	0	2	Hex6HexNAc7NeuAc2dHex2	3268.1792	3286.18922	C126 H207 N9 O90				0.663	1	0.8707	0.5549	0.2856	0.125	0.048	0.0166	0.0052	0.0015	0.0004	0.0001	0	0
6	7	1	0	4	Hex6HexNAc7NeuAc1dHex4	3269.1996	3287.20962	C127 H210 N8 O90				0.6595	1	0.874	0.5588	0.2885	0.1266	0.0488	0.0169	0.0053	0.0015	0.0004	0.0001	0	0
7	7	2	0	1	Hex7HexNAc7NeuAc2dHex1	3284.1741	3302.18413	C126 H207 N9 O91				0.6628	1	0.8722	0.5571	0.2875	0.1262	0.0487	0.0168	0.0053	0.0015	0.0004	0.0001	0	0
7	7	1	0	3	Hex7HexNAc7NeuAc1dHex3	3285.1945	3303.20978	C127 H210 N8 O91				0.6593	1	0.8755	0.5611	0.2904	0.1278	0.0494	0.0171	0.0054	0.0016	0.0004	0.0001	0	0
7	7	0	0	5	Hex7HexNAc7dHex5	3286.2149	3304.22493	C128 H213 N7 O91				0.6559	1	0.8788	0.5651	0.2933	0.1294	0.0501	0.0174	0.0055	0.0016	0.0004	0.0001	0	0
6	5	3	0	3	Hex6HexNAc5NeuAc3dHex3	3299.1737	3317.1838	C127 H208 N8 O92				0.6593	1	0.8769	0.5632	0.2922	0.129	0.05	0.0174	0.0055	0.0016	0.0004	0.0001	0	0
5	6	2	0	5	Hex5HexNAc6NeuAc2dHex5	3341.2207	3359.23075	C130 H214 N8 O92				0.6447	1	0.8914	0.5806	0.305	0.1362	0.0533	0.0187	0.006	0.0018	0.0005	0.0001	0	0
6	6	3	0	2	Hex6HexNAc6NeuAc3dHex2	3356.1952	3374.20526	C129 H211 N9 O93				0.6478	1	0.8895	0.5788	0.304	0.1357	0.0532	0.0187	0.006	0.0018	0.0005	0.0001	0	0
6	6	2	0	4	Hex6HexNAc6NeuAc2dHex4	3357.2156	3375.22566	C130 H214 N8 O93				0.6445	1	0.8928	0.5828	0.307	0.1374	0.054	0.019	0.0061	0.0018	0.0005	0.0001	0	0
7	6	3	0	1	Hex7HexNAc6NeuAc3dHex1	3372.1901	3390.20017	C129 H211 N9 O94				0.6477	1	0.891	0.581	0.306	0.137	0.0539	0.019	0.0061	0.0018	0.0005	0.0001	0	0
7	6	2	0	3	Hex7HexNAc6NeuAc2dHex3	3373.2105	3391.22057	C130 H214 N8 O94				0.6443	1	0.8943	0.5851	0.309	0.1397	0.0547	0.0193	0.0062	0.0018	0.0005	0.0001	0	0
7	6	1	0	5	Hex7HexNAc6NeuAc1dHex5	3374.2309	3392.24098	C131 H217 N7 O94				0.6411	1	0.8977	0.5891	0.312	0.1404	0.0555	0.0197	0.0063	0.0019	0.0005	0.0001	0	0
5	7	2	0	4	Hex5HexNAc7NeuAc2dHex4	3398.2422	3416.25221	C132 H217 N9 O93				0.6337	1	0.904	0.5965	0.3172	0.1433	0.0568	0.0202	0.0065	0.0019	0.0005	0.0001	0	0
6	7	3	0	1	Hex6HexNAc7NeuAc3dHex1	3413.2167	3431.22672	C131 H214 N10 O94				0.6367	1	0.9021	0.5946	0.3161	0.1428	0.0566	0.0201	0.0065	0.0019	0.0005	0.0001	0	0
6	7	2	0	3	Hex6HexNAc7NeuAc2dHex3	3414.2371	3432.24712	C132 H217 N9 O94				0.6335	1	0.9055	0.5988	0.3192	0.1446	0.0574	0.0205	0.0066	0.002	0.0005	0.0001	0	0
6	7	1	0	5	Hex6HexNAc7NeuAc1dHex5	3415.2575	3433.26752	C133 H220 N8 O94				0.6303	1	0.9089	0.6029	0.3224	0.1464	0.0583	0.0208	0.0068	0.002	0.0006	0.0001	0	0
7	7	3	0	0	Hex7HexNAc7NeuAc3	3429.2116	3447.22164	C131 H214 N10 O95				0.6366	1	0.9036	0.5969	0.3181	0.1441	0.0573	0.0204	0.0066	0.002	0.0005	0.0001	0	0
7	7	2	0	2	Hex7HexNAc7NeuAc2dHex2	3430.232	3448.24204	C132 H217 N9 O95				0.6334	1	0.9069	0.601	0.3212	0.1459	0.0581	0.0208	0.0068	0.002	0.0006	0.0001	0	0
7	7	1	0	4	Hex7HexNAc7NeuAc1dHex4	3431.2524	3449.26244	C133 H220 N8 O95				0.6302	1	0.9103	0.6052	0.3244	0.1477	0.059	0.0211	0.0069	0.0021	0.0006	0.0001	0	0
6	5	3	0	4	Hex6HexNAc5NeuAc3dHex4	3445.2316	3463.2417	C133 H218 N8 O96				0.6302	1	0.9116	0.6072	0.3262	0.1489	0.0597	0.0214	0.007	0.0021	0.0006	0.0002	0	0
6	6	3	0	3	Hex6HexNAc6NeuAc3dHex3	3502.2531	3520.26317	C135 H221 N9 O97				0.6197	1	0.9243	0.6235	0.339	0.1565	0.0634	0.023	0.0076	0.0023	0.0007	0.0002	0	0
6	6	2	0	5	Hex6HexNAc6NeuAc2dHex5	3503.2735	3521.28357	C136 H224 N8 O97				0.6166	1	0.9277	0.6277	0.3422	0.1584	0.0643	0.0234	0.0077	0.0024	0.0007	0.0002	0	0
7	6	4	0	0	Hex7HexNAc6NeuAc4	3517.2276	3535.23768	C134 H218 N10 O98				0.6226	1	0.9223	0.6215	0.3378	0.1559	0.0632	0.023	0.0076	0.0023	0.0007	0.0002	0	0
7	6	3	0	2	Hex7HexNAc6NeuAc3dHex2	3518.248	3536.25808	C135 H221 N9 O98				0.6195	1	0.9257	0.6257	0.341	0.1578	0.0641	0.0233	0.0077	0.0024	0.0007	0.0002	0	0
7	6	2	0	4	Hex7HexNAc6NeuAc2dHex4	3519.2684	3537.27848	C136 H224 N8 O98				0.6165	1	0.9291	0.63	0.3443	0.1598	0.065	0.0237	0.0079	0.0024	0.0007	0.0002	0	0
7	6	3	1	0	Hex7HexNAc6NeuAc3NeuGc1	3533.2223	3551.2326	C134 H218 N10 O99				0.6224	1	0.9238	0.6237	0.3398	0.1573	0.0639	0.0233	0.0077	0.0024	0.0007	0.0002	0	0
5	7	2	0	5	Hex5HexNAc7NeuAc2dHex5	3544.3001	3562.31012	C138 H227 N9 O97				0.6067	1	0.939	0.642	0.3533	0.1649	0.0675	0.0247	0.0082	0.0025	0.0007	0.0002	0	0
7	6	2	2	0	Hex7HexNAc6NeuAc2NeuGc2	3549.2175	3567.22751	C134 H218 N10 O100				0.6223	1	0.9252	0.626	0.3418	0.1587	0.0647	0.0236	0.0079	0.0024	0.0007	0.0002	0	0
6	7	3	0	2	Hex6HexNAc7NeuAc3dHex2	3559.2746	3577.28463	C137 H224 N10 O98				0.6095	1	0.937	0.64	0.352	0.1643	0.0673	0.0247	0.0082	0.0025	0.0007	0.0002	0	0
6	7	2	0	4	Hex6HexNAc7NeuAc2dHex4	3560.295	3578.30503	C138 H227 N9 O98				0.6066	1	0.9404	0.6443	0.3554	0.1663	0.0682	0.0251	0.0084	0.0026	0.0007	0.0002	0	0
7	7	3	0	1	Hex7HexNAc7NeuAc3dHex1	3575.2695	3593.27955	C137 H224 N10 O99				0.6094	1	0.9384	0.6422	0.3541	0.1657	0.068	0.025	0.0084	0.0026	0.0007	0.0002	0	0
7	7	2	0	3	Hex7HexNAc7NeuAc2dHex3	3576.2899	3594.29995	C138 H227 N9 O99				0.6064	1	0.9418	0.6465	0.3574	0.1677	0.069	0.0254	0.0085	0.0026	0.0008	0.0002	0	0
7	7	1	0	5	Hex7HexNAc7NeuAc1dHex5	3577.3103	3595.32035	C139 H230 N8 O99				0.6035	1	0.9451	0.6509	0.3608	0.1697	0.07	0.0259	0.0087	0.0027	0.0008	0.0002	0	0
7	7	2	1	1	Hex7HexNAc7NeuAc2NeuGc1dHex1	3591.2644	3609.27446	C137 H224 N10 O100				0.6092	1	0.9398	0.6445	0.3562	0.1671	0.0688	0.0254	0.0085	0.0026	0.0008	0.0002	0	0
7	7	1	2	1	Hex7HexNAc7NeuAc1NeuGc2dHex1	3607.2594	3625.26938	C137 H224 N10 O101				0.6091	1	0.9412	0.6467	0.3582	0.1685	0.0696	0.0257	0.0087	0.0027	0.0008	0.0002	0	0
6	6	3	0	4	Hex6HexNAc6NeuAc3dHex4	3648.311	3666.32108	C141 H231 N9 O101				0.5938	1	0.9591	0.6698	0.3764	0.1794	0.075	0.0281	0.0096	0.003	0.0009	0.0002	0.0001	0
7	6	4	0	1	Hex7HexNAc6NeuAc4dHex1	3663.2855	3681.29559	C140 H228 N10 O102				0.5965	1	0.9571	0.6677	0.3751	0.1788	0.0747	0.028	0.0095	0.003	0.0009	0.0002	0.0001	0
7	6	3	0	3	Hex7HexNAc6NeuAc3dHex3	3664.3059	3682.31599	C141 H231 N9 O102				0.5937	1	0.9605	0.6721	0.3786	0.1809	0.0758	0.0284	0.0097	0.0031	0.0009	0.0002	0.0001	0
7	6	2	0	5	Hex7HexNAc6NeuAc2dHex5	3665.3263	3683.33639	C142 H234 N8 O102				0.5909	1	0.9639	0.6765	0.3821	0.1831	0.0769	0.0289	0.0099	0.0031	0.0009	0.0002	0.0001	0
7	6	3	1	1	Hex7HexNAc6NeuAc3NeuGc1dHex1	3679.2805	3697.2905	C140 H228 N10 O103				0.5964	1	0.9585	0.6699	0.3772	0.1803	0.0756	0.0284	0.0097	0.0031	0.0009	0.0002	0.0001	0
6	7	3	0	3	Hex6HexNAc7NeuAc3dHex3	3705.3325	3723.34254	C143 H234 N10 O102				0.5845	1	0.9718	0.687	0.3904	0.1881	0.0794	0.03	0.0103	0.0033	0.001	0.0003	0.0001	0
6	7	2	0	5	Hex6HexNAc7NeuAc2dHex5	3706.3529	3724.36294	C144 H237 N9 O102				0.5818	1	0.9752	0.6915	0.3941	0.1903	0.0805	0.0305	0.0105	0.0033	0.001	0.0003	0.0001	0
6	7	3	1	1	Hex6HexNAc7NeuAc3NeuGc1dHex1	3720.307	3738.31705	C142 H231 N11 O103				0.5871	1	0.9698	0.6847	0.389	0.1875	0.0792	0.0299	0.0103	0.0033	0.001	0.0003	0.0001	0
7	7	4	0	0	Hex7HexNAc7NeuAc4	3720.307	3738.31705	C142 H231 N11 O103				0.5871	1	0.9698	0.6847	0.389	0.1875	0.0792	0.0299	0.0103	0.0033	0.001	0.0003	0.0001	0
7	7	3	0	2	Hex7HexNAc7NeuAc3dHex2	3721.3274	3739.33746	C143 H234 N10 O103				0.5844	1	0.9732	0.6892	0.3926	0.1896	0.0803	0.0304	0.0105	0.0033	0.001	0.0003	0.0001	0
7	7	2	0	4	Hex7HexNAc7NeuAc2dHex4	3722.3478	3740.35786	C144 H237 N9 O103				0.5817	1	0.9766	0.6937	0.3962	0.1919	0.0814	0.0309	0.0107	0.0034	0.001	0.0003	0.0001	0
6	6	3	0	5	Hex6HexNAc6NeuAc3dHex5	3794.3689	3812.37899	C147 H241 N9 O105				0.5701	1	0.9939	0.7178	0.4165	0.2048	0.0882	0.034	0.0119	0.0038	0.0012	0.0003	0.0001	0
7	6	4	0	2	Hex7HexNAc6NeuAc4dHex2	3809.3434	3827.3535	C146 H238 N10 O106				0.5726	1	0.9918	0.7155	0.415	0.204	0.0879	0.0339	0.0119	0.0038	0.0012	0.0003	0.0001	0
7	6	3	0	4	Hex7HexNAc6NeuAc3dHex4	3810.3638	3828.3739	C147 H241 N9 O106				0.57	1	0.9953	0.7201	0.4187	0.2064	0.0891	0.0344	0.0121	0.0039	0.0012	0.0003	0.0001	0
6	7	3	0	4	Hex6HexNAc7NeuAc3dHex4	3851.3904	3869.40045	C149 H244 N10 O106				0.5578	0.9934	1	0.7307	0.4287	0.213	0.0926	0.0361	0.0128	0.0042	0.0013	0.0004	0.0001	0
7	7	4	0	1	Hex7HexNAc7NeuAc4dHex1	3866.3649	3884.37496	C148 H241 N11 O107				0.5613	0.9955	1	0.7298	0.428	0.2126	0.0925	0.036	0.0128	0.0042	0.0013	0.0004	0.0001	0
7	7	3	0	3	Hex7HexNAc7NeuAc3dHex3	3867.3853	3885.39536	C149 H244 N10 O107				0.5569	0.9921	1	0.732	0.4303	0.2143	0.0934	0.0365	0.013	0.0042	0.0013	0.0004	0.0001	0
7	7	2	0	5	Hex7HexNAc7NeuAc2dHex5	3868.4057	3886.41576	C150 H247 N9 O107				0.5526	0.9887	1	0.7341	0.4327	0.216	0.0944	0.0369	0.0131	0.0043	0.0013	0.0004	0.0001	0
7	6	4	0	3	Hex7HexNAc6NeuAc4dHex3	3955.4013	3973.41141	C152 H248 N10 O110				0.5362	0.9741	1	0.7451	0.4457	0.2258	0.1001	0.0397	0.0144	0.0048	0.0015	0.0004	0.0001	0
7	6	3	0	5	Hex7HexNAc6NeuAc3dHex5	3956.4217	3974.43181	C153 H251 N9 O110				0.5321	0.9708	1	0.7473	0.4482	0.2276	0.1011	0.0402	0.0146	0.0048	0.0015	0.0004	0.0001	0
6	7	3	0	5	Hex6HexNAc7NeuAc3dHex5	3997.4483	4015.45836	C155 H254 N10 O110				0.5186	0.9601	1	0.7545	0.4564	0.2326	0.1046	0.0419	0.0152	0.0051	0.0016	0.0005	0.0001	0
7	7	4	0	2	Hex7HexNAc7NeuAc4dHex2	4012.4228	4030.43287	C154 H251 N11 O111				0.5219	0.9621	1	0.7536	0.4556	0.2331	0.1044	0.0418	0.0152	0.0051	0.0016	0.0005	0.0001	0
7	7	3	0	4	Hex7HexNAc7NeuAc3dHex4	4013.4432	4031.45327	C155 H254 N10 O111				0.5179	0.9589	1	0.7557	0.4581	0.235	0.1054	0.0423	0.0155	0.0052	0.0016	0.0005	0.0001	0
7	6	4	0	4	Hex7HexNAc6NeuAc4dHex4	4101.4592	4119.46932	C158 H258 N10 O114				0.4993	0.9421	1	0.7688	0.4739	0.2471	0.1127	0.046	0.0171	0.0058	0.0018	0.0005	0.0001	0
7	7	4	0	3	Hex7HexNAc7NeuAc4dHex3	4158.4807	4176.49078	C160 H261 N11 O115				0.4864	0.9309	1	0.7773	0.4841	0.2549	0.1174	0.0483	0.0181	0.0062	0.002	0.0006	0.0002	0
7	7	3	0	5	Hex7HexNAc7NeuAc3dHex5	4159.5011	4177.51118	C161 H264 N10 O115				0.4829	0.9279	1	0.7795	0.4866	0.2568	0.1185	0.0489	0.0183	0.0063	0.002	0.0006	0.0002	0
7	6	4	0	5	Hex7HexNAc6NeuAc4dHex5	4247.5171	4265.52723	C164 H268 N10 O118				0.4661	0.9122	1	0.7925	0.5028	0.2697	0.1264	0.053	0.0202	0.0071	0.0023	0.0007	0.0002	0
7	7	4	0	4	Hex7HexNAc7NeuAc4dHex4	4304.5386	4322.54869	C166 H271 N11 O119				0.4545	0.9016	1	0.801	0.5133	0.2779	0.1315	0.0556	0.0214	0.0075	0.0025	0.0008	0.0002	0.0001
7	7	4	0	5	Hex7HexNAc7NeuAc4dHex5	4450.5965	4468.6066	C172 H281 N11 O123				0.4256	0.8742	1	0.8246	0.5434	0.3023	0.1468	0.0637	0.0251	0.0091	0.0031	0.001	0.0003	0.0001
