# Supplementary material for: gQuant, an Automated Tool for Quantitative Glycomic Data Analysis
Source: Front Chem. 2021 Jul 28;9:707738. doi: 10.3389/fchem.2021.707738 (PMC8355585; doi:10.3389/fchem.2021.707738)
Supplement: Supplementary file 2 [file DataSheet2.ZIP › gQuant_tool/py3/Run_gQuant_py3.bat]

cd "."
python "gquant_ui_py3.py"
pause
