# Supplementary material for: gQuant, an Automated Tool for Quantitative Glycomic Data Analysis
Source: Front Chem. 2021 Jul 28;9:707738. doi: 10.3389/fchem.2021.707738 (PMC8355585; doi:10.3389/fchem.2021.707738)
Supplement: Supplementary file 3 [file Table1.XLSX]

## Sheet: Suppl Table1
Supplementary Table1 The human glycan database used in gQuant
Hex	HexNAc	NeuAc	NeuGc	dHex	composition	mw_residue	mw_free_end	element_compos	1st	2nd	3rd	4th	5th	6th	7th	8th	9th	10th	11th	12th	13th	14th	15th
3	2	0	0	0	Hex3HexNAc2	892.317	910.327	C34 H58 N2 O26	1	0.4064	0.1335	0.0319	0.0066	0.0012	0.0002	0	0	0	0	0	0	0	0
3	2	0	0	1	Hex3HexNAc2dHex1	1038.37	1056.39	C40 H68 N2 O30	1	0.4766	0.1723	0.046	0.0105	0.0021	0.0004	0.0001	0	0	0	0	0	0	0
4	2	0	0	0	Hex4HexNAc2	1054.37	1072.38	C40 H68 N2 O31	1	0.4769	0.1745	0.047	0.0108	0.0022	0.0004	0.0001	0	0	0	0	0	0	0
3	3	0	0	0	Hex3HexNAc3	1095.4	1113.41	C42 H71 N3 O31	1	0.5034	0.1873	0.0518	0.0121	0.0024	0.0004	0.0001	0	0	0	0	0	0	0
4	2	0	0	1	Hex4HexNAc2dHex1	1200.43	1218.44	C46 H78 N2 O35	1	0.5471	0.2182	0.0648	0.0163	0.0035	0.0007	0.0001	0	0	0	0	0	0	0
5	2	0	0	0	Hex5HexNAc2	1216.42	1234.43	C46 H78 N2 O36	1	0.5475	0.2204	0.066	0.0167	0.0037	0.0007	0.0001	0	0	0	0	0	0	0
3	3	0	0	1	Hex3HexNAc3dHex1	1241.45	1259.46	C48 H81 N3 O35	1	0.5736	0.2329	0.0707	0.018	0.004	0.0008	0.0001	0	0	0	0	0	0	0
4	3	0	0	0	Hex4HexNAc3	1257.45	1275.46	C48 H81 N3 O36	1	0.574	0.2352	0.0719	0.0185	0.0041	0.0008	0.0001	0	0	0	0	0	0	0
3	4	0	0	0	Hex3HexNAc4	1298.48	1316.49	C50 H84 N4 O36	1	0.6005	0.2506	0.0783	0.0205	0.0046	0.0009	0.0002	0	0	0	0	0	0	0
5	2	0	0	1	Hex5HexNAc2dHex1	1362.48	1380.49	C52 H88 N2 O40	1	0.6176	0.2691	0.0877	0.024	0.0057	0.0012	0.0002	0	0	0	0	0	0	0
6	2	0	0	0	Hex6HexNAc2	1378.48	1396.49	C52 H88 N2 O41	1	0.618	0.2714	0.089	0.0246	0.0059	0.0012	0.0002	0	0	0	0	0	0	0
3	3	1	0	0	Hex3HexNAc3NeuAc1	1386.49	1404.5	C53 H88 N4 O39	1	0.6358	0.2784	0.0913	0.025	0.0059	0.0012	0.0002	0	0	0	0	0	0	0
3	3	0	0	2	Hex3HexNAc3dHex2	1387.51	1405.52	C54 H91 N3 O39	1	0.6438	0.2834	0.0935	0.0258	0.0061	0.0013	0.0002	0	0	0	0	0	0	0
4	3	0	0	1	Hex4HexNAc3dHex1	1403.51	1421.52	C54 H91 N3 O40	1	0.6441	0.2857	0.0949	0.0264	0.0063	0.0013	0.0003	0	0	0	0	0	0	0
5	3	0	0	0	Hex5HexNAc3	1419.5	1437.51	C54 H91 N3 O41	1	0.6445	0.288	0.0964	0.027	0.0065	0.0014	0.0003	0	0	0	0	0	0	0
3	4	0	0	1	Hex3HexNAc4dHex1	1444.53	1462.54	C56 H94 N4 O40	1	0.6707	0.303	0.1026	0.029	0.007	0.0015	0.0003	0.0001	0	0	0	0	0	0
4	4	0	0	0	Hex4HexNAc4	1460.53	1478.54	C56 H94 N4 O41	1	0.671	0.3053	0.1041	0.0296	0.0073	0.0016	0.0003	0.0001	0	0	0	0	0	0
3	5	0	0	0	Hex3HexNAc5	1501.56	1519.57	C58 H97 N5 O41	1	0.6976	0.3233	0.1124	0.0324	0.0081	0.0018	0.0004	0.0001	0	0	0	0	0	0
3	3	1	0	1	Hex3HexNAc3NeuAc1dHex1	1532.55	1550.56	C59 H98 N4 O43	1	0.706	0.3332	0.118	0.0347	0.0088	0.002	0.0004	0.0001	0	0	0	0	0	0
7	2	0	0	0	Hex7HexNAc2	1540.53	1558.54	C58 H98 N2 O46	1	0.6885	0.3273	0.1165	0.0347	0.0089	0.002	0.0004	0.0001	0	0	0	0	0	0
4	3	1	0	0	Hex4HexNAc3NeuAc1	1548.54	1566.55	C59 H98 N4 O44	1	0.7063	0.3355	0.1195	0.0355	0.0091	0.0021	0.0004	0.0001	0	0	0	0	0	0
4	3	0	0	2	Hex4HexNAc3dHex2	1549.57	1567.58	C60 H101 N3 O44	1	0.7143	0.3411	0.1222	0.0364	0.0093	0.0021	0.0004	0.0001	0	0	0	0	0	0
5	3	0	0	1	Hex5HexNAc3dHex1	1565.56	1583.57	C60 H101 N3 O45	1	0.7147	0.3434	0.1238	0.0371	0.0096	0.0022	0.0005	0.0001	0	0	0	0	0	0
6	3	0	0	0	Hex6HexNAc3	1581.56	1599.57	C60 H101 N3 O46	1	0.7151	0.3458	0.1254	0.0379	0.0099	0.0023	0.0005	0.0001	0	0	0	0	0	0
3	4	1	0	0	Hex3HexNAc4NeuAc1	1589.57	1607.58	C61 H101 N5 O44	1	0.7329	0.3545	0.1286	0.0387	0.01	0.0023	0.0005	0.0001	0	0	0	0	0	0
3	4	0	0	2	Hex3HexNAc4dHex2	1590.59	1608.6	C62 H104 N4 O44	1	0.7408	0.3603	0.1314	0.0397	0.0103	0.0024	0.0005	0.0001	0	0	0	0	0	0
4	4	0	0	1	Hex4HexNAc4dHex1	1606.59	1624.6	C62 H104 N4 O45	1	0.7412	0.3623	0.133	0.0405	0.0106	0.0025	0.0005	0.0001	0	0	0	0	0	0
5	4	0	0	0	Hex5HexNAc4	1622.58	1640.59	C62 H104 N4 O46	1	0.7416	0.3649	0.1347	0.0413	0.0109	0.0026	0.0005	0.0001	0	0	0	0	0	0
3	5	0	0	1	Hex3HexNAc5dHex1	1647.61	1665.62	C64 H107 N5 O45	1	0.7677	0.3825	0.1428	0.0441	0.0117	0.0028	0.0006	0.0001	0	0	0	0	0	0
4	5	0	0	0	Hex4HexNAc5	1663.61	1681.62	C64 H107 N5 O46	1	0.7681	0.3848	0.1445	0.0449	0.012	0.0029	0.0006	0.0001	0	0	0	0	0	0
3	3	1	0	2	Hex3HexNAc3NeuAc1dHex2	1678.61	1696.62	C65 H108 N4 O47	1	0.7761	0.393	0.1492	0.0469	0.0127	0.003	0.0007	0.0001	0	0	0	0	0	0
4	3	1	0	1	Hex4HexNAc3NeuAc1dHex1	1694.6	1712.61	C65 H108 N4 O48	1	0.7765	0.3953	0.1509	0.0477	0.013	0.0031	0.0007	0.0001	0	0	0	0	0	0
8	2	0	0	0	Hex8HexNAc2	1702.58	1720.59	C64 H108 N2 O51	1	0.7591	0.3882	0.1488	0.0476	0.0131	0.0032	0.0007	0.0001	0	0	0	0	0	0
3	6	0	0	0	Hex3HexNAc6	1704.63	1722.64	C66 H110 N6 O46	1	0.7946	0.4054	0.1549	0.0489	0.0133	0.0032	0.0007	0.0001	0	0	0	0	0	0
5	3	1	0	0	Hex5HexNAc3NeuAc1	1710.6	1728.61	C65 H108 N4 O49	1	0.7769	0.3977	0.1526	0.0486	0.0133	0.0033	0.0007	0.0001	0	0	0	0	0	0
5	3	0	0	2	Hex5HexNAc3dHex2	1711.62	1729.63	C66 H111 N3 O49	1	0.7849	0.4038	0.1558	0.0498	0.0137	0.0034	0.0007	0.0001	0	0	0	0	0	0
6	3	0	0	1	Hex6HexNAc3dHex1	1727.61	1745.62	C66 H111 N3 O50	1	0.7852	0.4062	0.1575	0.0507	0.0141	0.0035	0.0008	0.0002	0	0	0	0	0	0
3	4	1	0	1	Hex3HexNAc4NeuAc1dHex1	1735.63	1753.64	C67 H111 N5 O48	1	0.803	0.4162	0.1616	0.0518	0.0143	0.0035	0.0008	0.0002	0	0	0	0	0	0
3	4	0	0	3	Hex3HexNAc4dHex3	1736.65	1754.66	C68 H114 N4 O48	1	0.811	0.4225	0.1649	0.0531	0.0147	0.0036	0.0008	0.0002	0	0	0	0	0	0
4	4	1	0	0	Hex4HexNAc4NeuAc1	1751.62	1769.63	C67 H111 N5 O49	1	0.8034	0.4185	0.1634	0.0527	0.0147	0.0036	0.0008	0.0002	0	0	0	0	0	0
4	4	0	0	2	Hex4HexNAc4dHex2	1752.64	1770.65	C68 H114 N4 O49	1	0.8114	0.4249	0.1667	0.054	0.0151	0.0037	0.0008	0.0002	0	0	0	0	0	0
5	4	0	0	1	Hex5HexNAc4dHex1	1768.64	1786.65	C68 H114 N4 O50	1	0.8117	0.4272	0.1685	0.055	0.0154	0.0038	0.0009	0.0002	0	0	0	0	0	0
6	4	0	0	0	Hex6HexNAc4	1784.63	1802.64	C68 H114 N4 O51	1	0.8121	0.4296	0.1703	0.0559	0.0158	0.004	0.0009	0.0002	0	0	0	0	0	0
3	5	1	0	0	Hex3HexNAc5NeuAc1	1792.65	1810.66	C69 H114 N6 O49	1	0.8299	0.44	0.1746	0.0572	0.0161	0.004	0.0009	0.0002	0	0	0	0	0	0
3	5	0	0	2	Hex3HexNAc5dHex2	1793.67	1811.68	C70 H117 N5 O49	1	0.8379	0.4466	0.1781	0.0585	0.0166	0.0041	0.0009	0.0002	0	0	0	0	0	0
4	5	0	0	1	Hex4HexNAc5dHex1	1809.67	1827.68	C70 H117 N5 O50	1	0.8383	0.449	0.18	0.0595	0.0169	0.0043	0.001	0.0002	0	0	0	0	0	0
5	5	0	0	0	Hex5HexNAc5	1825.66	1843.67	C70 H117 N5 O51	1	0.8386	0.4513	0.1819	0.0605	0.0173	0.0044	0.001	0.0002	0	0	0	0	0	0
4	3	1	0	2	Hex4HexNAc3NeuAc1dHex2	1840.66	1858.67	C71 H118 N4 O52	1	0.8467	0.4601	0.1872	0.0629	0.0182	0.0047	0.0011	0.0002	0	0	0	0	0	0
3	6	0	0	1	Hex3HexNAc6dHex1	1850.69	1868.7	C72 H120 N6 O50	1	0.8648	0.4714	0.1921	0.0644	0.0186	0.0047	0.0011	0.0002	0	0	0	0	0	0
5	3	1	0	1	Hex5HexNAc3NeuAc1dHex1	1856.66	1874.67	C71 H118 N4 O53	1	0.847	0.4624	0.1891	0.0639	0.0186	0.0048	0.0011	0.0002	0	0	0	0	0	0
9	2	0	0	0	Hex9HexNAc2	1864.63	1882.64	C70 H118 N2 O56	1	0.8296	0.454	0.1863	0.0635	0.0186	0.0049	0.0011	0.0002	0	0	0	0	0	0
4	6	0	0	0	Hex4HexNAc6	1866.69	1884.7	C72 H120 N6 O51	1	0.8651	0.4738	0.194	0.0654	0.019	0.0049	0.0011	0.0002	0	0	0	0	0	0
6	3	1	0	0	Hex6HexNAc3NeuAc1	1872.65	1890.66	C71 H118 N4 O54	1	0.8474	0.4648	0.191	0.0649	0.019	0.0049	0.0012	0.0002	0	0	0	0	0	0
6	3	0	0	2	Hex6HexNAc3dHex2	1873.67	1891.68	C72 H121 N3 O54	1	0.8554	0.4715	0.1947	0.0664	0.0195	0.0051	0.0012	0.0003	0	0	0	0	0	0
3	4	1	0	2	Hex3HexNAc4NeuAc1dHex2	1881.69	1899.7	C73 H121 N5 O52	1	0.8732	0.4827	0.1996	0.068	0.0199	0.0052	0.0012	0.0003	0	0	0	0	0	0
4	4	1	0	1	Hex4HexNAc4NeuAc1dHex1	1897.68	1915.69	C73 H121 N5 O53	1	0.8736	0.4851	0.2016	0.069	0.0203	0.0053	0.0012	0.0003	0.0001	0	0	0	0	0
4	4	0	0	3	Hex4HexNAc4dHex3	1898.7	1916.71	C74 H124 N4 O53	1	0.8815	0.492	0.2054	0.0706	0.0209	0.0055	0.0013	0.0003	0.0001	0	0	0	0	0
3	7	0	0	0	Hex3HexNAc7	1907.71	1925.72	C74 H123 N7 O51	1	0.8917	0.4969	0.2068	0.0707	0.0207	0.0054	0.0013	0.0003	0.0001	0	0	0	0	0
5	4	1	0	0	Hex5HexNAc4NeuAc1	1913.68	1931.69	C73 H121 N5 O54	1	0.8739	0.4875	0.2035	0.0701	0.0208	0.0055	0.0013	0.0003	0.0001	0	0	0	0	0
5	4	0	0	2	Hex5HexNAc4dHex2	1914.7	1932.71	C74 H124 N4 O54	1	0.8819	0.4944	0.2074	0.0717	0.0213	0.0056	0.0013	0.0003	0.0001	0	0	0	0	0
6	4	0	0	1	Hex6HexNAc4dHex1	1930.69	1948.7	C74 H124 N4 O55	1	0.8823	0.4968	0.2094	0.0728	0.0218	0.0058	0.0014	0.0003	0.0001	0	0	0	0	0
3	5	1	0	1	Hex3HexNAc5NeuAc1dHex1	1938.71	1956.72	C75 H124 N6 O53	1	0.9001	0.5085	0.2146	0.0745	0.0222	0.0059	0.0014	0.0003	0.0001	0	0	0	0	0
3	5	0	0	3	Hex3HexNAc5dHex3	1939.73	1957.74	C76 H127 N5 O53	1	0.908	0.5156	0.2186	0.0762	0.0228	0.006	0.0014	0.0003	0.0001	0	0	0	0	0
7	4	0	0	0	Hex7HexNAc4	1946.69	1964.7	C74 H124 N4 O56	1	0.8827	0.4992	0.2114	0.0739	0.0222	0.0059	0.0014	0.0003	0.0001	0	0	0	0	0
4	5	1	0	0	Hex4HexNAc5NeuAc1	1954.7	1972.71	C75 H124 N6 O54	1	0.9005	0.5109	0.2166	0.0756	0.0227	0.006	0.0014	0.0003	0.0001	0	0	0	0	0
4	5	0	0	2	Hex4HexNAc5dHex2	1955.72	1973.73	C76 H127 N5 O54	1	0.9084	0.518	0.2207	0.0773	0.0233	0.0062	0.0015	0.0003	0.0001	0	0	0	0	0
5	5	0	0	1	Hex5HexNAc5dHex1	1971.72	1989.73	C76 H127 N5 O55	1	0.9088	0.5204	0.2227	0.0784	0.0237	0.0064	0.0015	0.0003	0.0001	0	0	0	0	0
6	5	0	0	0	Hex6HexNAc5	1987.71	2005.72	C76 H127 N5 O56	1	0.9092	0.5228	0.2248	0.0796	0.0242	0.0065	0.0016	0.0004	0.0001	0	0	0	0	0
3	6	0	0	2	Hex3HexNAc6dHex2	1996.75	2014.76	C78 H130 N6 O54	1	0.9349	0.5423	0.2346	0.0833	0.0254	0.0068	0.0017	0.0004	0.0001	0	0	0	0	0
5	3	1	0	2	Hex5HexNAc3NeuAc1dHex2	2002.71	2020.72	C77 H128 N4 O57	1	0.9172	0.5321	0.2308	0.0825	0.0253	0.0069	0.0017	0.0004	0.0001	0	0	0	0	0
4	6	0	0	1	Hex4HexNAc6dHex1	2012.75	2030.76	C78 H130 N6 O55	1	0.9353	0.5447	0.2367	0.0845	0.0259	0.007	0.0017	0.0004	0.0001	0	0	0	0	0
6	3	1	0	1	Hex6HexNAc3NeuAc1dHex1	2018.71	2036.72	C77 H128 N4 O58	1	0.9176	0.5345	0.2329	0.0836	0.0258	0.0071	0.0017	0.0004	0.0001	0	0	0	0	0
10	2	0	0	0	Hex10HexNAc2	2026.69	2044.7	C76 H128 N2 O61	1	0.9002	0.5249	0.2293	0.0829	0.0258	0.0071	0.0018	0.0004	0.0001	0	0	0	0	0
3	4	1	0	3	Hex3HexNAc4NeuAc1dHex3	2027.75	2045.76	C79 H131 N5 O56	1	0.9433	0.5543	0.243	0.0875	0.027	0.0074	0.0018	0.0004	0.0001	0	0	0	0	0
5	6	0	0	0	Hex5HexNAc6	2028.74	2046.75	C78 H130 N6 O56	1	0.9357	0.5471	0.2389	0.0857	0.0264	0.0072	0.0018	0.0004	0.0001	0	0	0	0	0
4	4	2	0	0	Hex4HexNAc4NeuAc2	2042.72	2060.73	C78 H128 N6 O57	1	0.9358	0.5492	0.2408	0.0868	0.0269	0.0074	0.0018	0.0004	0.0001	0	0	0	0	0
4	4	1	0	2	Hex4HexNAc4NeuAc1dHex2	2043.74	2061.75	C79 H131 N5 O57	1	0.9437	0.5567	0.2452	0.0887	0.0276	0.0076	0.0019	0.0004	0.0001	0	0	0	0	0
3	7	0	0	1	Hex3HexNAc7dHex1	2053.77	2071.78	C80 H133 N7 O55	1	0.9618	0.5697	0.2514	0.0909	0.0282	0.0077	0.0019	0.0004	0.0001	0	0	0	0	0
4	4	1	0	2	Hex4HexNAc4NeuAc1dHex2	2059.73	2077.74	C79 H131 N5 O58	1	0.9441	0.559	0.2473	0.0899	0.0281	0.0078	0.0019	0.0004	0.0001	0	0	0	0	0
5	4	1	0	1	Hex5HexNAc4NeuAc1dHex1	2059.73	2077.74	C79 H131 N5 O58	1	0.9441	0.559	0.2473	0.0899	0.0281	0.0078	0.0019	0.0004	0.0001	0	0	0	0	0
5	4	0	0	3	Hex5HexNAc4dHex3	2060.76	2078.77	C80 H134 N4 O58	1	0.9521	0.5665	0.2517	0.0919	0.0288	0.008	0.002	0.0005	0.0001	0	0	0	0	0
4	7	0	0	0	Hex4HexNAc7	2069.77	2087.78	C80 H133 N7 O56	1	0.9622	0.5721	0.2536	0.0921	0.0287	0.0079	0.002	0.0004	0.0001	0	0	0	0	0
6	4	1	0	0	Hex6HexNAc4NeuAc1	2075.73	2093.74	C79 H131 N5 O59	1	0.9445	0.5614	0.2494	0.0912	0.0286	0.008	0.002	0.0005	0.0001	0	0	0	0	0
6	4	0	0	2	Hex6HexNAc4dHex2	2076.75	2094.76	C80 H134 N4 O59	1	0.9524	0.5689	0.2539	0.0931	0.0294	0.0082	0.0021	0.0005	0.0001	0	0	0	0	0
3	5	1	0	2	Hex3HexNAc5NeuAc1dHex2	2084.77	2102.78	C81 H134 N6 O57	1	0.9702	0.5819	0.2601	0.0953	0.03	0.0083	0.0021	0.0005	0.0001	0	0	0	0	0
3	5	0	0	4	Hex3HexNAc5dHex4	2085.79	2103.8	C82 H137 N5 O57	1	0.9782	0.5896	0.2647	0.0974	0.0307	0.0086	0.0022	0.0005	0.0001	0	0	0	0	0
7	4	0	0	1	Hex7HexNAc4dHex1	2092.75	2110.76	C80 H134 N4 O60	1	0.9528	0.5713	0.256	0.0944	0.0299	0.0084	0.0021	0.0005	0.0001	0	0	0	0	0
4	5	1	0	1	Hex4HexNAc5NeuAc1dHex1	2100.76	2118.77	C81 H134 N6 O58	1	0.9706	0.5843	0.2623	0.0966	0.0305	0.0085	0.0022	0.0005	0.0001	0	0	0	0	0
4	5	0	0	3	Hex4HexNAc5dHex3	2101.78	2119.79	C82 H137 N5 O58	1	0.9786	0.592	0.267	0.0987	0.0313	0.0088	0.0022	0.0005	0.0001	0	0	0	0	0
5	5	1	0	0	Hex5HexNAc5NeuAc1	2116.76	2134.77	C81 H134 N6 O59	1	0.971	0.5867	0.2645	0.0979	0.0311	0.0087	0.0022	0.0005	0.0001	0	0	0	0	0
5	5	0	0	2	Hex5HexNAc5dHex2	2117.78	2135.79	C82 H137 N5 O59	1	0.979	0.5944	0.2692	0.1	0.0319	0.009	0.0023	0.0005	0.0001	0	0	0	0	0
6	5	0	0	1	Hex6HexNAc5dHex1	2133.77	2151.78	C82 H137 N5 O60	1	0.9793	0.5968	0.2714	0.1013	0.0325	0.0092	0.0024	0.0005	0.0001	0	0	0	0	0
3	6	0	0	3	Hex3HexNAc6dHex3	2142.81	2160.82	C84 H140 N6 O58	0.9949	1	0.615	0.2814	0.1054	0.0338	0.0096	0.0024	0.0006	0.0001	0	0	0	0	0
7	5	0	0	0	Hex7HexNAc5	2149.77	2167.78	C82 H137 N5 O61	1	0.9797	0.5992	0.2736	0.1026	0.0331	0.0094	0.0024	0.0006	0.0001	0	0	0	0	0
4	6	1	0	0	Hex4HexNAc6NeuAc1	2157.78	2175.79	C83 H137 N7 O59	1	0.9975	0.6127	0.2803	0.105	0.0338	0.0096	0.0025	0.0006	0.0001	0	0	0	0	0
4	6	0	0	2	Hex4HexNAc6dHex2	2158.8	2176.81	C84 H140 N6 O59	0.9946	1	0.6172	0.2836	0.1067	0.0344	0.0098	0.0025	0.0006	0.0001	0	0	0	0	0
6	3	1	0	2	Hex6HexNAc3NeuAc1dHex2	2164.77	2182.78	C83 H138 N4 O62	1	0.9877	0.6091	0.2804	0.1061	0.0345	0.0099	0.0026	0.0006	0.0001	0	0	0	0	0
5	6	0	0	1	Hex5HexNAc6dHex1	2174.8	2192.81	C84 H140 N6 O60	0.9942	1	0.6194	0.2858	0.108	0.035	0.01	0.0026	0.0006	0.0001	0	0	0	0	0
11	2	0	0	0	Hex11HexNAc2	2188.74	2206.75	C82 H138 N2 O66	1	0.9707	0.6007	0.2782	0.1063	0.0349	0.0102	0.0027	0.0006	0.0001	0	0	0	0	0
4	4	2	0	1	Hex4HexNAc4NeuAc2dHex1	2188.78	2206.79	C84 H138 N6 O61	0.9941	1	0.6214	0.2878	0.1093	0.0356	0.0103	0.0027	0.0006	0.0001	0	0	0	0	0
4	4	1	0	3	Hex4HexNAc4NeuAc1dHex3	2189.8	2207.81	C85 H141 N5 O61	0.9863	1	0.6244	0.2905	0.1107	0.0362	0.0105	0.0027	0.0006	0.0001	0	0	0	0	0
6	6	0	0	0	Hex6HexNAc6	2190.79	2208.8	C84 H140 N6 O61	0.9938	1	0.6216	0.2879	0.1093	0.0356	0.0103	0.0027	0.0006	0.0001	0	0	0	0	0
3	7	0	0	2	Hex3HexNAc7dHex2	2199.83	2217.84	C86 H143 N7 O59	0.969	1	0.6274	0.2925	0.1114	0.0363	0.0105	0.0027	0.0006	0.0001	0	0	0	0	0
5	4	2	0	0	Hex5HexNAc4NeuAc2	2204.77	2222.78	C84 H138 N6 O62	0.9937	1	0.6236	0.29	0.1106	0.0362	0.0105	0.0027	0.0007	0.0001	0	0	0	0	0
5	4	1	0	2	Hex5HexNAc4NeuAc1dHex2	2205.79	2223.8	C85 H141 N5 O62	0.9859	1	0.6266	0.2926	0.112	0.0368	0.0107	0.0028	0.0007	0.0001	0	0	0	0	0
4	7	0	0	1	Hex4HexNAc7dHex1	2215.82	2233.83	C86 H143 N7 O60	0.9687	1	0.6295	0.2946	0.1127	0.037	0.0107	0.0028	0.0007	0.0001	0	0	0	0	0
6	4	1	0	1	Hex6HexNAc4NeuAc1dHex1	2221.79	2239.8	C85 H141 N5 O63	0.9856	1	0.6288	0.2948	0.1134	0.0374	0.0109	0.0029	0.0007	0.0002	0	0	0	0	0
6	4	0	0	3	Hex6HexNAc4dHex3	2222.81	2240.82	C86 H144 N4 O63	0.9779	1	0.6317	0.2974	0.1148	0.038	0.0111	0.0029	0.0007	0.0002	0	0	0	0	0
3	5	1	0	3	Hex3HexNAc5NeuAc1dHex3	2230.82	2248.83	C87 H144 N6 O61	0.9612	1	0.6346	0.2994	0.1155	0.0382	0.0111	0.0029	0.0007	0.0002	0	0	0	0	0
5	7	0	0	0	Hex5HexNAc7	2231.82	2249.83	C86 H143 N7 O61	0.9683	1	0.6316	0.2968	0.1141	0.0376	0.0109	0.0029	0.0007	0.0001	0	0	0	0	0
7	4	1	0	0	Hex7HexNAc4NeuAc1	2237.78	2255.79	C85 H141 N5 O64	0.9852	1	0.6309	0.297	0.1147	0.0381	0.0112	0.003	0.0007	0.0002	0	0	0	0	0
7	4	0	0	2	Hex7HexNAc4dHex2	2238.8	2256.81	C86 H144 N4 O64	0.9775	1	0.6339	0.2996	0.1162	0.0387	0.0114	0.003	0.0007	0.0002	0	0	0	0	0
4	5	2	0	0	Hex4HexNAc5NeuAc2	2245.8	2263.81	C86 H141 N7 O62	0.9682	1	0.6337	0.2989	0.1154	0.0382	0.0112	0.0029	0.0007	0.0002	0	0	0	0	0
4	5	1	0	2	Hex4HexNAc5NeuAc1dHex2	2246.82	2264.83	C87 H144 N6 O62	0.9608	1	0.6367	0.3016	0.1169	0.0388	0.0114	0.003	0.0007	0.0002	0	0	0	0	0
4	5	0	0	4	Hex4HexNAc5dHex4	2247.84	2265.85	C88 H147 N5 O62	0.9535	1	0.6397	0.3043	0.1184	0.0394	0.0116	0.0031	0.0007	0.0002	0	0	0	0	0
5	5	1	0	1	Hex5HexNAc5NeuAc1dHex1	2262.81	2280.82	C87 H144 N6 O63	0.9605	1	0.6388	0.3037	0.1182	0.0395	0.0116	0.0031	0.0008	0.0002	0	0	0	0	0
5	5	0	0	3	Hex5HexNAc5dHex3	2263.83	2281.84	C88 H147 N5 O63	0.9532	1	0.6418	0.3065	0.1197	0.0401	0.0119	0.0032	0.0008	0.0002	0	0	0	0	0
6	5	1	0	0	Hex6HexNAc5NeuAc1	2278.81	2296.82	C87 H144 N6 O64	0.9601	1	0.6409	0.3059	0.1196	0.0401	0.0119	0.0032	0.0008	0.0002	0	0	0	0	0
6	5	0	0	2	Hex6HexNAc5dHex2	2279.83	2297.84	C88 H147 N5 O64	0.9528	1	0.6439	0.3086	0.1211	0.0407	0.0121	0.0032	0.0008	0.0002	0	0	0	0	0
3	6	0	0	4	Hex3HexNAc6dHex4	2288.87	2306.88	C90 H150 N6 O62	0.93	1	0.65	0.3135	0.1234	0.0416	0.0124	0.0033	0.0008	0.0002	0	0	0	0	0
7	5	0	0	1	Hex7HexNAc5dHex1	2295.82	2313.83	C88 H147 N5 O65	0.9525	1	0.646	0.3108	0.1225	0.0414	0.0124	0.0033	0.0008	0.0002	0	0	0	0	0
4	6	1	0	1	Hex4HexNAc6NeuAc1dHex1	2303.84	2321.85	C89 H147 N7 O63	0.9366	1	0.649	0.3129	0.1233	0.0416	0.0124	0.0033	0.0008	0.0002	0	0	0	0	0
4	6	0	0	3	Hex4HexNAc6dHex3	2304.86	2322.87	C90 H150 N6 O63	0.9297	1	0.6521	0.3157	0.1248	0.0423	0.0126	0.0034	0.0008	0.0002	0	0	0	0	0
5	6	1	0	0	Hex5HexNAc6NeuAc1	2319.84	2337.85	C89 H147 N7 O64	0.9363	1	0.651	0.3151	0.1247	0.0423	0.0127	0.0034	0.0008	0.0002	0	0	0	0	0
5	6	0	0	2	Hex5HexNAc6dHex2	2320.86	2338.87	C90 H150 N6 O64	0.9294	1	0.6541	0.3179	0.1262	0.0429	0.0129	0.0035	0.0009	0.0002	0	0	0	0	0
4	4	2	0	2	Hex4HexNAc4NeuAc2dHex2	2334.84	2352.85	C90 H148 N6 O65	0.9293	1	0.656	0.32	0.1276	0.0436	0.0132	0.0036	0.0009	0.0002	0	0	0	0	0
6	6	0	0	1	Hex6HexNAc6dHex1	2336.85	2354.86	C90 H150 N6 O65	0.929	1	0.6562	0.3201	0.1277	0.0436	0.0132	0.0036	0.0009	0.0002	0	0	0	0	0
3	7	0	0	3	Hex3HexNAc7dHex3	2345.89	2363.9	C92 H153 N7 O63	0.9073	1	0.6625	0.3252	0.1301	0.0445	0.0134	0.0037	0.0009	0.0002	0	0	0	0	0
12	2	0	0	0	Hex12HexNAc2	2350.79	2368.8	C88 H148 N2 O71	0.9604	1	0.6545	0.3201	0.1288	0.0445	0.0136	0.0038	0.001	0.0002	0	0	0	0	0
5	4	2	0	1	Hex5HexNAc4NeuAc2dHex1	2350.83	2368.84	C90 H148 N6 O66	0.929	1	0.6581	0.3221	0.129	0.0443	0.0134	0.0037	0.0009	0.0002	0	0	0	0	0
5	4	1	0	3	Hex5HexNAc4NeuAc1dHex3	2351.85	2369.86	C91 H151 N5 O66	0.9221	1	0.6611	0.3249	0.1306	0.045	0.0137	0.0037	0.0009	0.0002	0	0	0	0	0
7	6	0	0	0	Hex7HexNAc6	2352.85	2370.86	C90 H150 N6 O66	0.9287	1	0.6582	0.3222	0.1291	0.0443	0.0134	0.0037	0.0009	0.0002	0	0	0	0	0
4	7	1	0	0	Hex4HexNAc7NeuAc1	2360.86	2378.87	C91 H150 N8 O64	0.9136	1	0.6613	0.3245	0.13	0.0445	0.0135	0.0037	0.0009	0.0002	0	0	0	0	0
4	7	0	0	2	Hex4HexNAc7dHex2	2361.88	2379.89	C92 H153 N7 O64	0.907	1	0.6645	0.3274	0.1316	0.0452	0.0137	0.0037	0.0009	0.0002	0	0	0	0	0
6	4	2	0	0	Hex6HexNAc4NeuAc2	2366.83	2384.84	C90 H148 N6 O67	0.9286	1	0.6601	0.3243	0.1304	0.045	0.0137	0.0038	0.0009	0.0002	0	0	0	0	0
6	4	1	0	2	Hex6HexNAc4NeuAc1dHex2	2367.85	2385.86	C91 H151 N5 O67	0.9218	1	0.6632	0.3271	0.132	0.0457	0.014	0.0038	0.001	0.0002	0	0	0	0	0
5	7	0	0	1	Hex5HexNAc7dHex1	2377.88	2395.89	C92 H153 N7 O65	0.9067	1	0.6665	0.3296	0.133	0.0459	0.014	0.0038	0.001	0.0002	0	0	0	0	0
7	4	1	0	1	Hex7HexNAc4NeuAc1dHex1	2383.84	2401.85	C91 H151 N5 O68	0.9215	1	0.6652	0.3293	0.1334	0.0464	0.0142	0.0039	0.001	0.0002	0	0	0	0	0
7	4	0	0	3	Hex7HexNAc4dHex3	2384.86	2402.87	C92 H154 N4 O68	0.9148	1	0.6682	0.3321	0.1351	0.0471	0.0145	0.004	0.001	0.0002	0.0001	0	0	0	0
4	5	2	0	1	Hex4HexNAc5NeuAc2dHex1	2391.86	2409.87	C92 H151 N7 O66	0.9066	1	0.6683	0.3316	0.1344	0.0466	0.0143	0.0039	0.001	0.0002	0	0	0	0	0
4	5	1	0	3	Hex4HexNAc5NeuAc1dHex3	2392.88	2410.89	C93 H154 N6 O66	0.9001	1	0.6714	0.3345	0.136	0.0473	0.0145	0.004	0.001	0.0002	0	0	0	0	0
6	7	0	0	0	Hex6HexNAc7	2393.87	2411.88	C92 H153 N7 O66	0.9064	1	0.6685	0.3317	0.1344	0.0467	0.0143	0.0039	0.001	0.0002	0	0	0	0	0
5	5	2	0	0	Hex5HexNAc5NeuAc2	2407.85	2425.86	C92 H151 N7 O67	0.9063	1	0.6703	0.3338	0.1358	0.0473	0.0146	0.004	0.001	0.0002	0	0	0	0	0
5	5	1	0	2	Hex5HexNAc5NeuAc1dHex2	2408.87	2426.88	C93 H154 N6 O67	0.8998	1	0.6734	0.3367	0.1375	0.0481	0.0148	0.0041	0.001	0.0002	0.0001	0	0	0	0
5	5	0	0	4	Hex5HexNAc5dHex4	2409.89	2427.9	C94 H157 N5 O67	0.8934	1	0.6765	0.3396	0.1391	0.0488	0.0151	0.0042	0.0011	0.0002	0.0001	0	0	0	0
6	5	1	0	1	Hex6HexNAc5NeuAc1dHex1	2424.87	2442.88	C93 H154 N6 O68	0.8995	1	0.6754	0.3389	0.1389	0.0488	0.0151	0.0042	0.0011	0.0003	0.0001	0	0	0	0
6	5	0	0	3	Hex6HexNAc5dHex3	2425.89	2443.9	C94 H157 N5 O68	0.8931	1	0.6785	0.3418	0.1406	0.0495	0.0154	0.0043	0.0011	0.0003	0.0001	0	0	0	0
3	6	0	0	5	Hex3HexNAc6dHex5	2434.92	2452.93	C96 H160 N6 O66	0.873	1	0.685	0.3473	0.1434	0.0506	0.0157	0.0044	0.0011	0.0003	0.0001	0	0	0	0
7	5	1	0	0	Hex7HexNAc5NeuAc1	2440.86	2458.87	C93 H154 N6 O69	0.8992	1	0.6774	0.3411	0.1404	0.0495	0.0154	0.0043	0.0011	0.0003	0.0001	0	0	0	0
7	5	0	0	2	Hex7HexNAc5dHex2	2441.88	2459.89	C94 H157 N5 O69	0.8928	1	0.6805	0.344	0.1421	0.0503	0.0157	0.0044	0.0011	0.0003	0.0001	0	0	0	0
4	6	1	0	2	Hex4HexNAc6NeuAc1dHex2	2449.9	2467.91	C95 H157 N7 O67	0.8789	1	0.6838	0.3465	0.1431	0.0506	0.0158	0.0044	0.0011	0.0003	0.0001	0	0	0	0
4	6	0	0	4	Hex4HexNAc6dHex4	2450.92	2468.93	C96 H160 N6 O67	0.8728	1	0.687	0.3495	0.1449	0.0513	0.0161	0.0045	0.0012	0.0003	0.0001	0	0	0	0
5	6	1	0	1	Hex5HexNAc6NeuAc1dHex1	2465.89	2483.9	C95 H157 N7 O68	0.8786	1	0.6858	0.3487	0.1446	0.0513	0.0161	0.0045	0.0012	0.0003	0.0001	0	0	0	0
5	6	0	0	3	Hex5HexNAc6dHex3	2466.91	2484.92	C96 H160 N6 O68	0.8725	1	0.6889	0.3517	0.1464	0.0521	0.0164	0.0046	0.0012	0.0003	0.0001	0	0	0	0
4	4	2	0	3	Hex4HexNAc4NeuAc2dHex3	2480.89	2498.9	C96 H158 N6 O69	0.8724	1	0.6907	0.3537	0.1478	0.0528	0.0167	0.0047	0.0012	0.0003	0.0001	0	0	0	0
6	6	1	0	0	Hex6HexNAc6NeuAc1	2481.89	2499.9	C95 H157 N7 O69	0.8783	1	0.6877	0.3509	0.1461	0.0521	0.0164	0.0046	0.0012	0.0003	0.0001	0	0	0	0
6	6	0	0	2	Hex6HexNAc6dHex2	2482.91	2500.92	C96 H160 N6 O69	0.8722	1	0.6908	0.3538	0.1478	0.0529	0.0167	0.0047	0.0012	0.0003	0.0001	0	0	0	0
3	7	0	0	4	Hex3HexNAc7dHex4	2491.95	2509.96	C98 H163 N7 O67	0.853	1	0.6975	0.3596	0.1508	0.054	0.017	0.0048	0.0013	0.0003	0.0001	0	0	0	0
5	4	2	0	2	Hex5HexNAc4NeuAc2dHex2	2496.89	2514.9	C96 H158 N6 O70	0.8721	1	0.6926	0.3559	0.1493	0.0536	0.017	0.0048	0.0013	0.0003	0.0001	0	0	0	0
7	6	0	0	1	Hex7HexNAc6dHex1	2498.9	2516.91	C96 H160 N6 O70	0.8719	1	0.6927	0.356	0.1493	0.0536	0.017	0.0048	0.0013	0.0003	0.0001	0	0	0	0
4	7	1	0	1	Hex4HexNAc7NeuAc1dHex1	2506.92	2524.93	C97 H160 N8 O68	0.8586	1	0.6962	0.3587	0.1505	0.054	0.0171	0.0049	0.0013	0.0003	0.0001	0	0	0	0
4	7	0	0	3	Hex4HexNAc7dHex3	2507.94	2525.95	C98 H163 N7 O68	0.8527	1	0.6994	0.3618	0.1523	0.0548	0.0174	0.005	0.0013	0.0003	0.0001	0	0	0	0
6	4	2	0	1	Hex6HexNAc4NeuAc2dHex1	2512.88	2530.89	C96 H158 N6 O71	0.8718	1	0.6945	0.3581	0.1508	0.0543	0.0173	0.005	0.0013	0.0003	0.0001	0	0	0	0
6	4	1	0	3	Hex6HexNAc4NeuAc1dHex3	2513.9	2531.91	C97 H161 N5 O71	0.8658	1	0.6976	0.3611	0.1525	0.0552	0.0176	0.0051	0.0013	0.0003	0.0001	0	0	0	0
5	7	1	0	0	Hex5HexNAc7NeuAc1	2522.92	2540.93	C97 H160 N8 O69	0.8583	1	0.6981	0.3609	0.152	0.0547	0.0174	0.005	0.0013	0.0003	0.0001	0	0	0	0
5	7	0	0	2	Hex5HexNAc7dHex2	2523.94	2541.95	C98 H163 N7 O69	0.8525	1	0.7013	0.364	0.1538	0.0556	0.0177	0.0051	0.0013	0.0003	0.0001	0	0	0	0
7	4	2	0	0	Hex7HexNAc4NeuAc2	2528.88	2546.89	C96 H158 N6 O72	0.8716	1	0.6965	0.3603	0.1523	0.0551	0.0176	0.0051	0.0013	0.0003	0.0001	0	0	0	0
7	4	1	0	2	Hex7HexNAc4NeuAc1dHex2	2529.9	2547.91	C97 H161 N5 O72	0.8655	1	0.6996	0.3633	0.1541	0.0559	0.0179	0.0052	0.0014	0.0003	0.0001	0	0	0	0
4	5	2	0	2	Hex4HexNAc5NeuAc2dHex2	2537.91	2555.92	C98 H161 N7 O70	0.8524	1	0.7031	0.366	0.1553	0.0563	0.018	0.0052	0.0014	0.0003	0.0001	0	0	0	0
4	5	1	0	4	Hex4HexNAc5NeuAc1dHex4	2538.94	2556.95	C99 H164 N6 O70	0.8467	1	0.7062	0.3691	0.1571	0.0572	0.0183	0.0053	0.0014	0.0003	0.0001	0	0	0	0
6	7	0	0	1	Hex6HexNAc7dHex1	2539.93	2557.94	C98 H163 N7 O70	0.8522	1	0.7032	0.3662	0.1553	0.0564	0.018	0.0052	0.0014	0.0003	0.0001	0	0	0	0
5	5	2	0	1	Hex5HexNAc5NeuAc2dHex1	2553.91	2571.92	C98 H161 N7 O71	0.8521	1	0.705	0.3682	0.1568	0.0571	0.0183	0.0053	0.0014	0.0003	0.0001	0	0	0	0
5	5	1	0	3	Hex5HexNAc5NeuAc1dHex3	2554.93	2572.94	C99 H164 N6 O71	0.8464	1	0.7081	0.3713	0.1586	0.058	0.0187	0.0054	0.0014	0.0003	0.0001	0	0	0	0
7	7	0	0	0	Hex7HexNAc7	2555.93	2573.94	C98 H163 N7 O71	0.8519	1	0.7051	0.3683	0.1569	0.0571	0.0184	0.0053	0.0014	0.0003	0.0001	0	0	0	0
6	5	2	0	0	Hex6HexNAc5NeuAc2	2569.9	2587.91	C98 H161 N7 O72	0.8519	1	0.7068	0.3704	0.1583	0.0579	0.0187	0.0054	0.0014	0.0004	0.0001	0	0	0	0
6	5	1	0	2	Hex6HexNAc5NeuAc1dHex2	2570.93	2588.94	C99 H164 N6 O72	0.8461	1	0.71	0.3735	0.1602	0.0588	0.019	0.0055	0.0015	0.0004	0.0001	0	0	0	0
6	5	0	0	4	Hex6HexNAc5dHex4	2571.95	2589.96	C100 H167 N5 O72	0.8405	1	0.7131	0.3766	0.162	0.0596	0.0193	0.0056	0.0015	0.0004	0.0001	0	0	0	0
7	5	1	0	1	Hex7HexNAc5NeuAc1dHex1	2586.92	2604.93	C99 H164 N6 O73	0.8459	1	0.7118	0.3757	0.1617	0.0596	0.0194	0.0057	0.0015	0.0004	0.0001	0	0	0	0
7	5	0	0	3	Hex7HexNAc5dHex3	2587.94	2605.95	C100 H167 N5 O73	0.8402	1	0.715	0.3788	0.1636	0.0604	0.0197	0.0058	0.0015	0.0004	0.0001	0	0	0	0
4	6	1	0	3	Hex4HexNAc6NeuAc1dHex3	2595.96	2613.97	C101 H167 N7 O71	0.8278	1	0.7187	0.3817	0.1649	0.0609	0.0198	0.0058	0.0015	0.0004	0.0001	0	0	0	0
4	6	0	0	5	Hex4HexNAc6dHex5	2596.98	2614.99	C102 H170 N6 O71	0.8224	1	0.7219	0.3849	0.1669	0.0618	0.0201	0.0059	0.0016	0.0004	0.0001	0	0	0	0
5	6	2	0	0	Hex5HexNAc6NeuAc2	2610.93	2628.94	C100 H164 N8 O72	0.8331	1	0.7173	0.3808	0.1646	0.0608	0.0198	0.0058	0.0016	0.0004	0.0001	0	0	0	0
5	6	1	0	2	Hex5HexNAc6NeuAc1dHex2	2611.95	2629.96	C101 H167 N7 O72	0.8276	1	0.7205	0.3839	0.1665	0.0617	0.0202	0.0059	0.0016	0.0004	0.0001	0	0	0	0
5	6	0	0	4	Hex5HexNAc6dHex4	2612.97	2630.98	C102 H170 N6 O72	0.8221	1	0.7237	0.3871	0.1684	0.0626	0.0205	0.006	0.0016	0.0004	0.0001	0	0	0	0
6	6	1	0	1	Hex6HexNAc6NeuAc1dHex1	2627.95	2645.96	C101 H167 N7 O73	0.8273	1	0.7223	0.3861	0.168	0.0625	0.0205	0.0061	0.0016	0.0004	0.0001	0	0	0	0
6	6	0	0	3	Hex6HexNAc6dHex3	2628.97	2646.98	C102 H170 N6 O73	0.8219	1	0.7255	0.3839	0.17	0.0634	0.0209	0.0062	0.0017	0.0004	0.0001	0	0	0	0
3	7	0	0	5	Hex3HexNAc7dHex5	2638	2656.01	C104 H173 N7 O71	0.8048	1	0.7326	0.3956	0.1734	0.0649	0.0214	0.0063	0.0017	0.0004	0.0001	0	0	0	0
5	4	2	0	3	Hex5HexNAc4NeuAc2dHex3	2642.95	2660.96	C102 H168 N6 O74	0.8218	1	0.7272	0.3913	0.1715	0.0642	0.0212	0.0063	0.0017	0.0004	0.0001	0	0	0	0
7	6	1	0	0	Hex7HexNAc6NeuAc1	2643.94	2661.95	C101 H167 N7 O74	0.827	1	0.7242	0.3883	0.1696	0.0634	0.0209	0.0062	0.0017	0.0004	0.0001	0	0	0	0
7	6	0	0	2	Hex7HexNAc6dHex2	2644.96	2662.97	C102 H170 N6 O74	0.8216	1	0.7273	0.3915	0.1716	0.0643	0.0212	0.0063	0.0017	0.0004	0.0001	0	0	0	0
4	7	1	0	2	Hex4HexNAc7NeuAc1dHex2	2652.98	2670.99	C103 H170 N8 O72	0.8098	1	0.7312	0.3946	0.173	0.0648	0.0214	0.0063	0.0017	0.0004	0.0001	0	0	0	0
4	7	0	0	4	Hex4HexNAc7dHex4	2654	2672.01	C104 H173 N7 O72	0.8046	1	0.7344	0.3978	0.175	0.0657	0.0217	0.0065	0.0017	0.0004	0.0001	0	0	0	0
6	4	2	0	2	Hex6HexNAc4NeuAc2dHex2	2658.94	2676.95	C102 H168 N6 O75	0.8216	1	0.729	0.3935	0.1731	0.0651	0.0216	0.0064	0.0018	0.0004	0.0001	0	0	0	0
5	7	1	0	1	Hex5HexNAc7NeuAc1dHex1	2668.97	2686.98	C103 H170 N8 O73	0.8095	1	0.733	0.3968	0.1746	0.0656	0.0217	0.0065	0.0018	0.0004	0.0001	0	0	0	0
5	7	0	0	3	Hex5HexNAc7dHex3	2669.99	2688	C104 H173 N7 O73	0.8044	1	0.7362	0.4	0.1766	0.0666	0.0221	0.0066	0.0018	0.0004	0.0001	0	0	0	0
7	4	2	0	1	Hex7HexNAc4NeuAc2dHex1	2674.94	2692.95	C102 H168 N6 O76	0.8213	1	0.7309	0.3957	0.1746	0.0659	0.022	0.0066	0.0018	0.0005	0.0001	0	0	0	0
7	4	1	0	3	Hex7HexNAc4NeuAc1dHex3	2675.96	2693.97	C103 H171 N5 O76	0.816	1	0.734	0.3989	0.1766	0.0669	0.0223	0.0067	0.0018	0.0005	0.0001	0	0	0	0
4	5	2	0	3	Hex4HexNAc5NeuAc2dHex3	2683.97	2701.98	C104 H171 N7 O74	0.8043	1	0.7378	0.4021	0.1781	0.0674	0.0225	0.0067	0.0018	0.0005	0.0001	0	0	0	0
6	7	1	0	0	Hex6HexNAc7NeuAc1	2684.97	2702.98	C103 H170 N8 O74	0.8093	1	0.7348	0.399	0.1762	0.0665	0.0221	0.0066	0.0018	0.0005	0.0001	0	0	0	0
6	7	0	0	2	Hex6HexNAc7dHex2	2685.99	2704	C104 H173 N7 O74	0.8041	1	0.738	0.4022	0.1782	0.0674	0.0225	0.0067	0.0018	0.0005	0.0001	0	0	0	0
5	5	2	0	2	Hex5HexNAc5NeuAc2dHex2	2699.97	2717.98	C104 H171 N7 O75	0.8041	1	0.7396	0.4043	0.1797	0.0683	0.0228	0.0069	0.0019	0.0005	0.0001	0	0	0	0
5	5	1	0	4	Hex5HexNAc5NeuAc1dHex4	2700.99	2719	C105 H174 N6 O75	0.799	1	0.7428	0.4075	0.1818	0.0692	0.0232	0.007	0.0019	0.0005	0.0001	0	0	0	0
7	7	0	0	1	Hex7HexNAc7dHex1	2701.98	2719.99	C104 H173 N7 O75	0.8039	1	0.7398	0.4044	0.1798	0.0683	0.0229	0.0069	0.0019	0.0005	0.0001	0	0	0	0
6	5	2	0	1	Hex6HexNAc5NeuAc2dHex1	2715.96	2733.97	C104 H171 N7 O76	0.8038	1	0.7414	0.4065	0.1813	0.0691	0.0232	0.007	0.0019	0.0005	0.0001	0	0	0	0
6	5	1	0	3	Hex6HexNAc5NeuAc1dHex3	2716.98	2734.99	C105 H174 N6 O76	0.7987	1	0.7446	0.4097	0.1834	0.0701	0.0236	0.0072	0.002	0.0005	0.0001	0	0	0	0
7	5	2	0	0	Hex7HexNAc5NeuAc2	2731.96	2749.97	C104 H171 N7 O77	0.8036	1	0.7432	0.4087	0.183	0.07	0.0236	0.0072	0.002	0.0005	0.0001	0	0	0	0
7	5	1	0	2	Hex7HexNAc5NeuAc1dHex2	2732.98	2750.99	C105 H174 N6 O77	0.7985	1	0.7464	0.4119	0.185	0.071	0.024	0.0073	0.002	0.0005	0.0001	0	0	0	0
4	6	1	0	4	Hex4HexNAc6NeuAc1dHex4	2742.01	2760.02	C107 H177 N7 O75	0.7824	1	0.7535	0.4186	0.1888	0.0726	0.0246	0.0075	0.0021	0.0005	0.0001	0	0	0	0
5	6	2	0	1	Hex5HexNAc6NeuAc2dHex1	2756.99	2775	C106 H174 N8 O76	0.7871	1	0.7521	0.4175	0.1883	0.0725	0.0246	0.0075	0.0021	0.0005	0.0001	0	0	0	0
5	6	1	0	3	Hex5HexNAc6NeuAc1dHex3	2758.01	2776.02	C107 H177 N7 O76	0.7821	1	0.7553	0.4208	0.1904	0.0735	0.025	0.0076	0.0021	0.0005	0.0001	0	0	0	0
5	6	0	0	5	Hex5HexNAc6dHex5	2759.03	2777.04	C108 H180 N6 O76	0.7773	1	0.7585	0.4241	0.1925	0.0746	0.0254	0.0078	0.0022	0.0006	0.0001	0	0	0	0
6	6	2	0	0	Hex6HexNAc6NeuAc2	2772.98	2790.99	C106 H174 N8 O77	0.7868	1	0.7538	0.4197	0.1899	0.0734	0.025	0.0076	0.0021	0.0005	0.0001	0	0	0	0
6	6	1	0	2	Hex6HexNAc6NeuAc1dHex2	2774	2792.01	C107 H177 N7 O77	0.7819	1	0.757	0.423	0.192	0.0744	0.0254	0.0078	0.0022	0.0006	0.0001	0	0	0	0
6	6	0	0	4	Hex6HexNAc6dHex4	2775.02	2793.03	C108 H180 N6 O77	0.7771	1	0.7603	0.4263	0.1942	0.0755	0.0258	0.008	0.0022	0.0006	0.0001	0	0	0	0
7	6	1	0	1	Hex7HexNAc6NeuAc1dHex1	2790	2808.01	C107 H177 N7 O78	0.7817	1	0.7588	0.4252	0.1937	0.0753	0.0258	0.008	0.0022	0.0006	0.0001	0	0	0	0
7	6	0	0	3	Hex7HexNAc6dHex3	2791.02	2809.03	C108 H180 N6 O78	0.7769	1	0.762	0.4285	0.1958	0.0764	0.0263	0.0081	0.0023	0.0006	0.0001	0	0	0	0
4	7	1	0	3	Hex4HexNAc7NeuAc1dHex3	2799.04	2817.05	C109 H180 N8 O76	0.7663	1	0.7661	0.4321	0.1976	0.0771	0.0264	0.0082	0.0023	0.0006	0.0001	0	0	0	0
4	7	0	0	5	Hex4HexNAc7dHex5	2800.06	2818.07	C110 H183 N7 O76	0.7616	1	0.7693	0.4355	0.1998	0.0782	0.0269	0.0083	0.0023	0.0006	0.0001	0	0	0	0
6	4	2	0	3	Hex6HexNAc4NeuAc2dHex3	2805	2823.01	C108 H178 N6 O79	0.7768	1	0.7636	0.4306	0.1974	0.0773	0.0267	0.0083	0.0023	0.0006	0.0001	0	0	0	0
5	7	2	0	0	Hex5HexNAc7NeuAc2	2814.01	2832.02	C108 H177 N9 O77	0.7707	1	0.7646	0.4309	0.1971	0.0769	0.0264	0.0082	0.0023	0.0006	0.0001	0	0	0	0
5	7	1	0	2	Hex5HexNAc7NeuAc1dHex2	2815.03	2833.04	C109 H180 N8 O77	0.766	1	0.7678	0.4343	0.1993	0.078	0.0269	0.0083	0.0023	0.0006	0.0001	0	0	0	0
5	7	0	0	4	Hex5HexNAc7dHex4	2816.05	2834.06	C110 H183 N7 O77	0.7614	1	0.7711	0.4377	0.2015	0.0791	0.0273	0.0085	0.0024	0.0006	0.0001	0	0	0	0
7	4	2	0	2	Hex7HexNAc4NeuAc2dHex2	2820.99	2839	C108 H178 N6 O80	0.7766	1	0.7654	0.4328	0.1991	0.0782	0.0271	0.0084	0.0024	0.0006	0.0002	0	0	0	0
6	7	1	0	1	Hex6HexNAc7NeuAc1dHex1	2831.03	2849.04	C109 H180 N8 O78	0.7658	1	0.7695	0.4365	0.201	0.0789	0.0273	0.0085	0.0024	0.0006	0.0001	0	0	0	0
6	7	0	0	3	Hex6HexNAc7dHex3	2832.05	2850.06	C110 H183 N7 O78	0.7612	1	0.7728	0.4399	0.2032	0.08	0.0277	0.0086	0.0025	0.0006	0.0002	0	0	0	0
5	5	2	0	3	Hex5HexNAc5NeuAc2dHex3	2846.03	2864.04	C110 H181 N7 O79	0.7611	1	0.7744	0.442	0.2048	0.0809	0.0282	0.0088	0.0025	0.0007	0.0002	0	0	0	0
7	7	1	0	0	Hex7HexNAc7NeuAc1	2847.02	2865.03	C109 H180 N8 O79	0.7656	1	0.7712	0.4387	0.2026	0.0799	0.0277	0.0087	0.0025	0.0006	0.0002	0	0	0	0
7	7	0	0	2	Hex7HexNAc7dHex2	2848.04	2866.05	C110 H183 N7 O79	0.761	1	0.7745	0.4421	0.2049	0.081	0.0282	0.0088	0.0025	0.0007	0.0002	0	0	0	0
6	5	3	0	0	Hex6HexNAc5NeuAc3	2861	2879.01	C109 H178 N8 O80	0.7656	1	0.7728	0.4408	0.2042	0.0808	0.0281	0.0088	0.0025	0.0007	0.0002	0	0	0	0
6	5	2	0	2	Hex6HexNAc5NeuAc2dHex2	2862.02	2880.03	C110 H181 N7 O80	0.7609	1	0.7761	0.4442	0.2065	0.0819	0.0286	0.009	0.0026	0.0007	0.0002	0	0	0	0
6	5	1	0	4	Hex6HexNAc5NeuAc1dHex4	2863.04	2881.05	C111 H184 N6 O80	0.7563	1	0.7793	0.4476	0.2087	0.083	0.0291	0.0092	0.0026	0.0007	0.0002	0	0	0	0
7	5	2	0	1	Hex7HexNAc5NeuAc2dHex1	2878.02	2896.03	C110 H181 N7 O81	0.7607	1	0.7778	0.4464	0.2082	0.0829	0.0291	0.0092	0.0026	0.0007	0.0002	0	0	0	0
7	5	1	0	3	Hex7HexNAc5NeuAc1dHex3	2879.04	2897.05	C111 H184 N6 O81	0.7561	1	0.781	0.4498	0.2104	0.084	0.0295	0.0093	0.0027	0.0007	0.0002	0	0	0	0
4	6	1	0	5	Hex4HexNAc6NeuAc1dHex5	2888.07	2906.08	C113 H187 N7 O79	0.7417	1	0.7884	0.4571	0.2147	0.0859	0.0302	0.0096	0.0028	0.0007	0.0002	0	0	0	0
5	6	2	0	2	Hex5HexNAc6NeuAc2dHex2	2903.05	2921.06	C112 H184 N8 O80	0.7459	1	0.7869	0.4558	0.2141	0.0857	0.0302	0.0096	0.0028	0.0007	0.0002	0	0	0	0
5	6	1	0	4	Hex5HexNAc6NeuAc1dHex4	2904.07	2922.08	C113 H187 N7 O80	0.7415	1	0.7901	0.4593	0.2164	0.0869	0.0307	0.0097	0.0028	0.0008	0.0002	0	0	0	0
6	6	2	0	1	Hex6HexNAc6NeuAc2dHex1	2919.04	2937.05	C112 H184 N8 O81	0.7457	1	0.7885	0.458	0.2158	0.0867	0.0307	0.0098	0.0028	0.0008	0.0002	0	0	0	0
6	6	1	0	3	Hex6HexNAc6NeuAc1dHex3	2920.06	2938.07	C113 H187 N7 O81	0.7413	1	0.7918	0.4615	0.2181	0.0879	0.0312	0.0099	0.0029	0.0008	0.0002	0	0	0	0
6	6	0	0	5	Hex6HexNAc6dHex5	2921.08	2939.09	C114 H190 N6 O81	0.7369	1	0.795	0.465	0.2205	0.0891	0.0317	0.0101	0.0029	0.0008	0.0002	0	0	0	0
7	6	2	0	0	Hex7HexNAc6NeuAc2	2935.04	2953.05	C112 H184 N8 O82	0.7454	1	0.7902	0.4602	0.2175	0.0877	0.0311	0.0099	0.0029	0.0008	0.0002	0	0	0	0
7	6	1	0	2	Hex7HexNAc6NeuAc1dHex2	2936.06	2954.07	C113 H187 N7 O82	0.741	1	0.7935	0.4637	0.2199	0.0889	0.0316	0.0101	0.003	0.0008	0.0002	0	0	0	0
7	6	0	0	4	Hex7HexNAc6dHex4	2937.08	2955.09	C114 H190 N6 O82	0.7367	1	0.7967	0.4673	0.2222	0.0901	0.0322	0.0103	0.003	0.0008	0.0002	0	0	0	0
4	7	1	0	4	Hex4HexNAc7NeuAc1dHex4	2945.09	2963.1	C115 H190 N8 O80	0.7272	1	0.801	0.4712	0.2244	0.091	0.0324	0.0104	0.003	0.0008	0.0002	0	0	0	0
5	7	2	0	1	Hex5HexNAc7NeuAc2dHex1	2960.07	2978.08	C114 H187 N9 O81	0.7312	1	0.7994	0.4698	0.2237	0.0908	0.0324	0.0104	0.003	0.0008	0.0002	0	0	0	0
5	7	1	0	3	Hex5HexNAc7NeuAc1dHex3	2961.09	2979.1	C115 H190 N8 O81	0.727	1	0.8027	0.4734	0.2261	0.092	0.0329	0.0106	0.0031	0.0008	0.0002	0	0	0	0
5	7	0	0	5	Hex5HexNAc7dHex5	2962.11	2980.12	C116 H193 N7 O81	0.7228	1	0.806	0.477	0.2285	0.0932	0.0334	0.0108	0.0032	0.0009	0.0002	0	0	0	0
7	4	2	0	3	Hex7HexNAc4NeuAc2dHex3	2967.05	2985.06	C114 H188 N6 O84	0.7365	1	0.7999	0.4715	0.2256	0.0921	0.0331	0.0107	0.0032	0.0009	0.0002	0	0	0	0
6	7	2	0	0	Hex6HexNAc7NeuAc2	2976.06	2994.07	C114 H187 N9 O82	0.731	1	0.8011	0.472	0.2254	0.0918	0.0329	0.0106	0.0031	0.0008	0.0002	0	0	0	0
6	7	1	0	2	Hex6HexNAc7NeuAc1dHex2	2977.08	2995.09	C115 H190 N8 O82	0.7268	1	0.8043	0.4756	0.2279	0.093	0.0334	0.0108	0.0032	0.0009	0.0002	0	0	0	0
6	7	0	0	4	Hex6HexNAc7dHex4	2978.1	2996.11	C116 H193 N7 O82	0.7226	1	0.8076	0.4792	0.2303	0.0943	0.0339	0.011	0.0032	0.0009	0.0002	0.0001	0	0	0
5	5	2	0	4	Hex5HexNAc5NeuAc2dHex4	2992.08	3010.09	C116 H191 N7 O83	0.7225	1	0.8091	0.4813	0.232	0.0953	0.0344	0.0112	0.0033	0.0009	0.0002	0.0001	0	0	0
7	7	1	0	1	Hex7HexNAc7NeuAc1dHex1	2993.08	3011.09	C115 H190 N8 O83	0.7266	1	0.806	0.4778	0.2296	0.0941	0.0339	0.011	0.0032	0.0009	0.0002	0.0001	0	0	0
7	7	0	0	3	Hex7HexNAc7dHex3	2994.1	3012.11	C116 H193 N7 O83	0.7224	1	0.8092	0.4814	0.2321	0.0953	0.0344	0.0112	0.0033	0.0009	0.0002	0.0001	0	0	0
6	5	3	0	1	Hex6HexNAc5NeuAc3dHex1	3007.06	3025.07	C115 H188 N8 O84	0.7265	1	0.8075	0.4799	0.2313	0.095	0.0344	0.0112	0.0033	0.0009	0.0002	0.0001	0	0	0
6	5	2	0	3	Hex6HexNAc5NeuAc2dHex3	3008.08	3026.09	C116 H191 N7 O84	0.7223	1	0.8107	0.4835	0.2337	0.0963	0.0349	0.0114	0.0034	0.0009	0.0002	0.0001	0	0	0
7	5	2	0	2	Hex7HexNAc5NeuAc2dHex2	3024.07	3042.08	C116 H191 N7 O85	0.7222	1	0.8124	0.4857	0.2355	0.0974	0.0354	0.0116	0.0034	0.0009	0.0002	0.0001	0	0	0
5	6	2	0	3	Hex5HexNAc6NeuAc2dHex3	3049.1	3067.11	C118 H194 N8 O84	0.7088	1	0.8217	0.4957	0.2421	0.1007	0.0368	0.0121	0.0036	0.001	0.0003	0.0001	0	0	0
5	6	1	0	5	Hex5HexNAc6NeuAc1dHex5	3050.13	3068.14	C119 H197 N7 O84	0.7048	1	0.825	0.4994	0.2446	0.102	0.0374	0.0123	0.0037	0.001	0.0003	0.0001	0	0	0
6	6	3	0	0	Hex6HexNAc6NeuAc3	3064.08	3082.09	C117 H191 N9 O85	0.7126	1	0.82	0.4943	0.2414	0.1004	0.0367	0.0121	0.0036	0.001	0.0003	0.0001	0	0	0
6	6	2	0	2	Hex6HexNAc6NeuAc2dHex2	3065.1	3083.11	C118 H194 N8 O85	0.7086	1	0.8233	0.498	0.2439	0.1018	0.0373	0.0123	0.0037	0.001	0.0003	0.0001	0	0	0
6	6	1	0	4	Hex6HexNAc6NeuAc1dHex4	3066.12	3084.13	C119 H197 N7 O85	0.7046	1	0.8266	0.5017	0.2465	0.1031	0.0379	0.0125	0.0038	0.001	0.0003	0.0001	0	0	0
7	6	2	0	1	Hex7HexNAc6NeuAc2dHex1	3081.09	3099.1	C118 H194 N8 O86	0.7084	1	0.8249	0.5002	0.2457	0.1028	0.0379	0.0125	0.0038	0.001	0.0003	0.0001	0	0	0
7	6	1	0	3	Hex7HexNAc6NeuAc1dHex3	3082.12	3100.13	C119 H197 N7 O86	0.7044	1	0.8282	0.5039	0.2483	0.1042	0.0385	0.0127	0.0038	0.0011	0.0003	0.0001	0	0	0
7	6	0	0	5	Hex7HexNAc6dHex5	3083.14	3101.15	C120 H200 N6 O86	0.7005	1	0.8314	0.5076	0.2508	0.1056	0.0391	0.013	0.0039	0.0011	0.0003	0.0001	0	0	0
4	7	1	0	5	Hex4HexNAc7NeuAc1dHex5	3091.15	3109.16	C121 H200 N8 O84	0.6919	1	0.836	0.512	0.2533	0.1066	0.0394	0.0131	0.004	0.0011	0.0003	0.0001	0	0	0
5	7	2	0	2	Hex5HexNAc7NeuAc2dHex2	3106.13	3124.14	C120 H197 N9 O85	0.6955	1	0.8343	0.5104	0.2525	0.1063	0.0393	0.0131	0.004	0.0011	0.0003	0.0001	0	0	0
5	7	1	0	4	Hex5HexNAc7NeuAc1dHex4	3107.15	3125.16	C121 H200 N8 O85	0.6917	1	0.8376	0.5142	0.2552	0.1077	0.04	0.0133	0.004	0.0011	0.0003	0.0001	0	0	0
6	7	2	0	1	Hex6HexNAc7NeuAc2dHex1	3122.12	3140.13	C120 H197 N9 O86	0.6953	1	0.8358	0.5126	0.2544	0.1074	0.0399	0.0133	0.004	0.0011	0.0003	0.0001	0	0	0
6	7	1	0	3	Hex6HexNAc7NeuAc1dHex3	3123.14	3141.15	C121 H200 N8 O86	0.6915	1	0.8391	0.5164	0.257	0.1089	0.0405	0.0135	0.0041	0.0012	0.0003	0.0001	0	0	0
6	7	0	0	5	Hex6HexNAc7dHex5	3124.16	3142.17	C122 H203 N7 O86	0.6877	1	0.8425	0.5202	0.2597	0.1103	0.0411	0.0138	0.0042	0.0012	0.0003	0.0001	0	0	0
7	7	2	0	0	Hex7HexNAc7NeuAc2	3138.12	3156.13	C120 H197 N9 O87	0.6952	1	0.8374	0.5149	0.2562	0.1086	0.0404	0.0135	0.0041	0.0012	0.0003	0.0001	0	0	0
7	7	1	0	2	Hex7HexNAc7NeuAc1dHex2	3139.14	3157.15	C121 H200 N8 O87	0.6913	1	0.8407	0.5186	0.2588	0.11	0.0411	0.0138	0.0042	0.0012	0.0003	0.0001	0	0	0
7	7	0	0	4	Hex7HexNAc7dHex4	3140.16	3158.17	C122 H203 N7 O87	0.6875	1	0.844	0.5224	0.2615	0.1114	0.0417	0.014	0.0043	0.0012	0.0003	0.0001	0	0	0
6	5	3	0	2	Hex6HexNAc5NeuAc3dHex2	3153.12	3171.13	C121 H198 N8 O88	0.6913	1	0.8422	0.5207	0.2606	0.1111	0.0416	0.014	0.0043	0.0012	0.0003	0.0001	0	0	0
6	5	2	0	4	Hex6HexNAc5NeuAc2dHex4	3154.14	3172.15	C122 H201 N7 O88	0.6875	1	0.8455	0.5245	0.2633	0.1125	0.0422	0.0142	0.0044	0.0012	0.0003	0.0001	0	0	0
7	5	2	0	3	Hex7HexNAc5NeuAc2dHex3	3170.13	3188.14	C122 H201 N7 O89	0.6873	1	0.847	0.5267	0.2651	0.1136	0.0428	0.0145	0.0045	0.0013	0.0003	0.0001	0	0	0
5	6	2	0	4	Hex5HexNAc6NeuAc2dHex4	3195.16	3213.17	C124 H204 N8 O88	0.6752	1	0.8565	0.5373	0.2724	0.1175	0.0445	0.0151	0.0047	0.0013	0.0004	0.0001	0	0	0
6	6	3	0	1	Hex6HexNAc6NeuAc3dHex1	3210.14	3228.15	C123 H201 N9 O89	0.6787	1	0.8547	0.5357	0.2715	0.1171	0.0444	0.0151	0.0047	0.0013	0.0004	0.0001	0	0	0
6	6	2	0	3	Hex6HexNAc6NeuAc2dHex3	3211.16	3229.17	C124 H204 N8 O89	0.675	1	0.858	0.5396	0.2743	0.1186	0.0451	0.0154	0.0048	0.0014	0.0004	0.0001	0	0	0
6	6	1	0	5	Hex6HexNAc6NeuAc1dHex5	3212.18	3230.19	C125 H207 N7 O89	0.6714	1	0.8614	0.5435	0.2771	0.1201	0.0458	0.0156	0.0049	0.0014	0.0004	0.0001	0	0	0
7	6	3	0	0	Hex7HexNAc6NeuAc3	3226.13	3244.14	C123 H201 N9 O90	0.6785	1	0.8563	0.5379	0.2734	0.1183	0.045	0.0154	0.0048	0.0014	0.0004	0.0001	0	0	0
7	6	2	0	2	Hex7HexNAc6NeuAc2dHex2	3227.15	3245.16	C124 H204 N8 O90	0.6749	1	0.8596	0.5418	0.2762	0.1198	0.0457	0.0156	0.0049	0.0014	0.0004	0.0001	0	0	0
7	6	1	0	4	Hex7HexNAc6NeuAc1dHex4	3228.17	3246.18	C125 H207 N7 O90	0.6712	1	0.8629	0.5457	0.2789	0.1213	0.0464	0.0159	0.005	0.0014	0.0004	0.0001	0	0	0
5	7	2	0	3	Hex5HexNAc7NeuAc2dHex3	3252.18	3270.19	C126 H207 N9 O89	0.6632	1	0.8691	0.5527	0.2837	0.1238	0.0474	0.0163	0.0051	0.0015	0.0004	0.0001	0	0	0
5	7	1	0	5	Hex5HexNAc7NeuAc1dHex5	3253.2	3271.21	C127 H210 N8 O89	0.6597	1	0.8725	0.5566	0.2866	0.1254	0.0481	0.0166	0.0052	0.0015	0.0004	0.0001	0	0	0
6	7	3	0	0	Hex6HexNAc7NeuAc3	3267.16	3285.17	C125 H204 N10 O90	0.6665	1	0.8673	0.5509	0.2827	0.1234	0.0473	0.0163	0.0051	0.0015	0.0004	0.0001	0	0	0
6	7	2	0	2	Hex6HexNAc7NeuAc2dHex2	3268.18	3286.19	C126 H207 N9 O90	0.663	1	0.8707	0.5549	0.2856	0.125	0.048	0.0166	0.0052	0.0015	0.0004	0.0001	0	0	0
6	7	1	0	4	Hex6HexNAc7NeuAc1dHex4	3269.2	3287.21	C127 H210 N8 O90	0.6595	1	0.874	0.5588	0.2885	0.1266	0.0488	0.0169	0.0053	0.0015	0.0004	0.0001	0	0	0
7	7	2	0	1	Hex7HexNAc7NeuAc2dHex1	3284.17	3302.18	C126 H207 N9 O91	0.6628	1	0.8722	0.5571	0.2875	0.1262	0.0487	0.0168	0.0053	0.0015	0.0004	0.0001	0	0	0
7	7	1	0	3	Hex7HexNAc7NeuAc1dHex3	3285.19	3303.21	C127 H210 N8 O91	0.6593	1	0.8755	0.5611	0.2904	0.1278	0.0494	0.0171	0.0054	0.0016	0.0004	0.0001	0	0	0
7	7	0	0	5	Hex7HexNAc7dHex5	3286.21	3304.22	C128 H213 N7 O91	0.6559	1	0.8788	0.5651	0.2933	0.1294	0.0501	0.0174	0.0055	0.0016	0.0004	0.0001	0	0	0
6	5	3	0	3	Hex6HexNAc5NeuAc3dHex3	3299.17	3317.18	C127 H208 N8 O92	0.6593	1	0.8769	0.5632	0.2922	0.129	0.05	0.0174	0.0055	0.0016	0.0004	0.0001	0	0	0
5	6	2	0	5	Hex5HexNAc6NeuAc2dHex5	3341.22	3359.23	C130 H214 N8 O92	0.6447	1	0.8914	0.5806	0.305	0.1362	0.0533	0.0187	0.006	0.0018	0.0005	0.0001	0	0	0
6	6	3	0	2	Hex6HexNAc6NeuAc3dHex2	3356.2	3374.21	C129 H211 N9 O93	0.6478	1	0.8895	0.5788	0.304	0.1357	0.0532	0.0187	0.006	0.0018	0.0005	0.0001	0	0	0
6	6	2	0	4	Hex6HexNAc6NeuAc2dHex4	3357.22	3375.23	C130 H214 N8 O93	0.6445	1	0.8928	0.5828	0.307	0.1374	0.054	0.019	0.0061	0.0018	0.0005	0.0001	0	0	0
7	6	3	0	1	Hex7HexNAc6NeuAc3dHex1	3372.19	3390.2	C129 H211 N9 O94	0.6477	1	0.891	0.581	0.306	0.137	0.0539	0.019	0.0061	0.0018	0.0005	0.0001	0	0	0
7	6	2	0	3	Hex7HexNAc6NeuAc2dHex3	3373.21	3391.22	C130 H214 N8 O94	0.6443	1	0.8943	0.5851	0.309	0.1397	0.0547	0.0193	0.0062	0.0018	0.0005	0.0001	0	0	0
7	6	1	0	5	Hex7HexNAc6NeuAc1dHex5	3374.23	3392.24	C131 H217 N7 O94	0.6411	1	0.8977	0.5891	0.312	0.1404	0.0555	0.0197	0.0063	0.0019	0.0005	0.0001	0	0	0
5	7	2	0	4	Hex5HexNAc7NeuAc2dHex4	3398.24	3416.25	C132 H217 N9 O93	0.6337	1	0.904	0.5965	0.3172	0.1433	0.0568	0.0202	0.0065	0.0019	0.0005	0.0001	0	0	0
6	7	3	0	1	Hex6HexNAc7NeuAc3dHex1	3413.22	3431.23	C131 H214 N10 O94	0.6367	1	0.9021	0.5946	0.3161	0.1428	0.0566	0.0201	0.0065	0.0019	0.0005	0.0001	0	0	0
6	7	2	0	3	Hex6HexNAc7NeuAc2dHex3	3414.24	3432.25	C132 H217 N9 O94	0.6335	1	0.9055	0.5988	0.3192	0.1446	0.0574	0.0205	0.0066	0.002	0.0005	0.0001	0	0	0
6	7	1	0	5	Hex6HexNAc7NeuAc1dHex5	3415.26	3433.27	C133 H220 N8 O94	0.6303	1	0.9089	0.6029	0.3224	0.1464	0.0583	0.0208	0.0068	0.002	0.0006	0.0001	0	0	0
7	7	3	0	0	Hex7HexNAc7NeuAc3	3429.21	3447.22	C131 H214 N10 O95	0.6366	1	0.9036	0.5969	0.3181	0.1441	0.0573	0.0204	0.0066	0.002	0.0005	0.0001	0	0	0
7	7	2	0	2	Hex7HexNAc7NeuAc2dHex2	3430.23	3448.24	C132 H217 N9 O95	0.6334	1	0.9069	0.601	0.3212	0.1459	0.0581	0.0208	0.0068	0.002	0.0006	0.0001	0	0	0
7	7	1	0	4	Hex7HexNAc7NeuAc1dHex4	3431.25	3449.26	C133 H220 N8 O95	0.6302	1	0.9103	0.6052	0.3244	0.1477	0.059	0.0211	0.0069	0.0021	0.0006	0.0001	0	0	0
6	5	3	0	4	Hex6HexNAc5NeuAc3dHex4	3445.23	3463.24	C133 H218 N8 O96	0.6302	1	0.9116	0.6072	0.3262	0.1489	0.0597	0.0214	0.007	0.0021	0.0006	0.0002	0	0	0
6	6	3	0	3	Hex6HexNAc6NeuAc3dHex3	3502.25	3520.26	C135 H221 N9 O97	0.6197	1	0.9243	0.6235	0.339	0.1565	0.0634	0.023	0.0076	0.0023	0.0007	0.0002	0	0	0
6	6	2	0	5	Hex6HexNAc6NeuAc2dHex5	3503.27	3521.28	C136 H224 N8 O97	0.6166	1	0.9277	0.6277	0.3422	0.1584	0.0643	0.0234	0.0077	0.0024	0.0007	0.0002	0	0	0
7	6	4	0	0	Hex7HexNAc6NeuAc4	3517.23	3535.24	C134 H218 N10 O98	0.6226	1	0.9223	0.6215	0.3378	0.1559	0.0632	0.023	0.0076	0.0023	0.0007	0.0002	0	0	0
7	6	3	0	2	Hex7HexNAc6NeuAc3dHex2	3518.25	3536.26	C135 H221 N9 O98	0.6195	1	0.9257	0.6257	0.341	0.1578	0.0641	0.0233	0.0077	0.0024	0.0007	0.0002	0	0	0
7	6	2	0	4	Hex7HexNAc6NeuAc2dHex4	3519.27	3537.28	C136 H224 N8 O98	0.6165	1	0.9291	0.63	0.3443	0.1598	0.065	0.0237	0.0079	0.0024	0.0007	0.0002	0	0	0
5	7	2	0	5	Hex5HexNAc7NeuAc2dHex5	3544.3	3562.31	C138 H227 N9 O97	0.6067	1	0.939	0.642	0.3533	0.1649	0.0675	0.0247	0.0082	0.0025	0.0007	0.0002	0	0	0
6	7	3	0	2	Hex6HexNAc7NeuAc3dHex2	3559.27	3577.28	C137 H224 N10 O98	0.6095	1	0.937	0.64	0.352	0.1643	0.0673	0.0247	0.0082	0.0025	0.0007	0.0002	0	0	0
6	7	2	0	4	Hex6HexNAc7NeuAc2dHex4	3560.3	3578.31	C138 H227 N9 O98	0.6066	1	0.9404	0.6443	0.3554	0.1663	0.0682	0.0251	0.0084	0.0026	0.0007	0.0002	0	0	0
7	7	3	0	1	Hex7HexNAc7NeuAc3dHex1	3575.27	3593.28	C137 H224 N10 O99	0.6094	1	0.9384	0.6422	0.3541	0.1657	0.068	0.025	0.0084	0.0026	0.0007	0.0002	0	0	0
7	7	2	0	3	Hex7HexNAc7NeuAc2dHex3	3576.29	3594.3	C138 H227 N9 O99	0.6064	1	0.9418	0.6465	0.3574	0.1677	0.069	0.0254	0.0085	0.0026	0.0008	0.0002	0	0	0
7	7	1	0	5	Hex7HexNAc7NeuAc1dHex5	3577.31	3595.32	C139 H230 N8 O99	0.6035	1	0.9451	0.6509	0.3608	0.1697	0.07	0.0259	0.0087	0.0027	0.0008	0.0002	0	0	0
6	6	3	0	4	Hex6HexNAc6NeuAc3dHex4	3648.31	3666.32	C141 H231 N9 O101	0.5938	1	0.9591	0.6698	0.3764	0.1794	0.075	0.0281	0.0096	0.003	0.0009	0.0002	0.0001	0	0
7	6	4	0	1	Hex7HexNAc6NeuAc4dHex1	3663.29	3681.3	C140 H228 N10 O102	0.5965	1	0.9571	0.6677	0.3751	0.1788	0.0747	0.028	0.0095	0.003	0.0009	0.0002	0.0001	0	0
7	6	3	0	3	Hex7HexNAc6NeuAc3dHex3	3664.31	3682.32	C141 H231 N9 O102	0.5937	1	0.9605	0.6721	0.3786	0.1809	0.0758	0.0284	0.0097	0.0031	0.0009	0.0002	0.0001	0	0
7	6	2	0	5	Hex7HexNAc6NeuAc2dHex5	3665.33	3683.34	C142 H234 N8 O102	0.5909	1	0.9639	0.6765	0.3821	0.1831	0.0769	0.0289	0.0099	0.0031	0.0009	0.0002	0.0001	0	0
6	7	3	0	3	Hex6HexNAc7NeuAc3dHex3	3705.33	3723.34	C143 H234 N10 O102	0.5845	1	0.9718	0.687	0.3904	0.1881	0.0794	0.03	0.0103	0.0033	0.001	0.0003	0.0001	0	0
6	7	2	0	5	Hex6HexNAc7NeuAc2dHex5	3706.35	3724.36	C144 H237 N9 O102	0.5818	1	0.9752	0.6915	0.3941	0.1903	0.0805	0.0305	0.0105	0.0033	0.001	0.0003	0.0001	0	0
7	7	4	0	0	Hex7HexNAc7NeuAc4	3720.31	3738.32	C142 H231 N11 O103	0.5871	1	0.9698	0.6847	0.389	0.1875	0.0792	0.0299	0.0103	0.0033	0.001	0.0003	0.0001	0	0
7	7	3	0	2	Hex7HexNAc7NeuAc3dHex2	3721.33	3739.34	C143 H234 N10 O103	0.5844	1	0.9732	0.6892	0.3926	0.1896	0.0803	0.0304	0.0105	0.0033	0.001	0.0003	0.0001	0	0
7	7	2	0	4	Hex7HexNAc7NeuAc2dHex4	3722.35	3740.36	C144 H237 N9 O103	0.5817	1	0.9766	0.6937	0.3962	0.1919	0.0814	0.0309	0.0107	0.0034	0.001	0.0003	0.0001	0	0
6	6	3	0	5	Hex6HexNAc6NeuAc3dHex5	3794.37	3812.38	C147 H241 N9 O105	0.5701	1	0.9939	0.7178	0.4165	0.2048	0.0882	0.034	0.0119	0.0038	0.0012	0.0003	0.0001	0	0
7	6	4	0	2	Hex7HexNAc6NeuAc4dHex2	3809.34	3827.35	C146 H238 N10 O106	0.5726	1	0.9918	0.7155	0.415	0.204	0.0879	0.0339	0.0119	0.0038	0.0012	0.0003	0.0001	0	0
7	6	3	0	4	Hex7HexNAc6NeuAc3dHex4	3810.36	3828.37	C147 H241 N9 O106	0.57	1	0.9953	0.7201	0.4187	0.2064	0.0891	0.0344	0.0121	0.0039	0.0012	0.0003	0.0001	0	0
6	7	3	0	4	Hex6HexNAc7NeuAc3dHex4	3851.39	3869.4	C149 H244 N10 O106	0.5578	0.9934	1	0.7307	0.4287	0.213	0.0926	0.0361	0.0128	0.0042	0.0013	0.0004	0.0001	0	0
7	7	4	0	1	Hex7HexNAc7NeuAc4dHex1	3866.36	3884.37	C148 H241 N11 O107	0.5613	0.9955	1	0.7298	0.428	0.2126	0.0925	0.036	0.0128	0.0042	0.0013	0.0004	0.0001	0	0
7	7	3	0	3	Hex7HexNAc7NeuAc3dHex3	3867.39	3885.4	C149 H244 N10 O107	0.5569	0.9921	1	0.732	0.4303	0.2143	0.0934	0.0365	0.013	0.0042	0.0013	0.0004	0.0001	0	0
7	7	2	0	5	Hex7HexNAc7NeuAc2dHex5	3868.41	3886.42	C150 H247 N9 O107	0.5526	0.9887	1	0.7341	0.4327	0.216	0.0944	0.0369	0.0131	0.0043	0.0013	0.0004	0.0001	0	0
7	6	4	0	3	Hex7HexNAc6NeuAc4dHex3	3955.4	3973.41	C152 H248 N10 O110	0.5362	0.9741	1	0.7451	0.4457	0.2258	0.1001	0.0397	0.0144	0.0048	0.0015	0.0004	0.0001	0	0
7	6	3	0	5	Hex7HexNAc6NeuAc3dHex5	3956.42	3974.43	C153 H251 N9 O110	0.5321	0.9708	1	0.7473	0.4482	0.2276	0.1011	0.0402	0.0146	0.0048	0.0015	0.0004	0.0001	0	0
6	7	3	0	5	Hex6HexNAc7NeuAc3dHex5	3997.45	4015.46	C155 H254 N10 O110	0.5186	0.9601	1	0.7545	0.4564	0.2326	0.1046	0.0419	0.0152	0.0051	0.0016	0.0005	0.0001	0	0
7	7	4	0	2	Hex7HexNAc7NeuAc4dHex2	4012.42	4030.43	C154 H251 N11 O111	0.5219	0.9621	1	0.7536	0.4556	0.2331	0.1044	0.0418	0.0152	0.0051	0.0016	0.0005	0.0001	0	0
7	7	3	0	4	Hex7HexNAc7NeuAc3dHex4	4013.44	4031.45	C155 H254 N10 O111	0.5179	0.9589	1	0.7557	0.4581	0.235	0.1054	0.0423	0.0155	0.0052	0.0016	0.0005	0.0001	0	0
7	6	4	0	4	Hex7HexNAc6NeuAc4dHex4	4101.46	4119.47	C158 H258 N10 O114	0.4993	0.9421	1	0.7688	0.4739	0.2471	0.1127	0.046	0.0171	0.0058	0.0018	0.0005	0.0001	0	0
7	7	4	0	3	Hex7HexNAc7NeuAc4dHex3	4158.48	4176.49	C160 H261 N11 O115	0.4864	0.9309	1	0.7773	0.4841	0.2549	0.1174	0.0483	0.0181	0.0062	0.002	0.0006	0.0002	0	0
7	7	3	0	5	Hex7HexNAc7NeuAc3dHex5	4159.5	4177.51	C161 H264 N10 O115	0.4829	0.9279	1	0.7795	0.4866	0.2568	0.1185	0.0489	0.0183	0.0063	0.002	0.0006	0.0002	0	0
7	6	4	0	5	Hex7HexNAc6NeuAc4dHex5	4247.52	4265.53	C164 H268 N10 O118	0.4661	0.9122	1	0.7925	0.5028	0.2697	0.1264	0.053	0.0202	0.0071	0.0023	0.0007	0.0002	0	0
7	7	4	0	4	Hex7HexNAc7NeuAc4dHex4	4304.54	4322.55	C166 H271 N11 O119	0.4545	0.9016	1	0.801	0.5133	0.2779	0.1315	0.0556	0.0214	0.0075	0.0025	0.0008	0.0002	0.0001	0
7	7	4	0	5	Hex7HexNAc7NeuAc4dHex5	4450.6	4468.61	C172 H281 N11 O123	0.4256	0.8742	1	0.8246	0.5434	0.3023	0.1468	0.0637	0.0251	0.0091	0.0031	0.001	0.0003	0.0001	0

## Sheet: Suppl Table2
Supplementary Table2 The mamalian glycan database used in gQuant
Hex	HexNAc	NeuAc	NeuGc	dHex	composition	mw_residue	mw_free_end	element_compos	1st	2nd	3rd	4th	5th	6th	7th	8th	9th	10th	11th	12th	13th	14th	15th
3	2	0	0	0	Hex3HexNAc2	892.317	910.327	C34 H58 N2 O26	1	0.4064	0.1335	0.0319	0.0066	0.0012	0.0002	0	0	0	0	0	0	0	0
3	2	0	0	1	Hex3HexNAc2dHex1	1038.37	1056.39	C40 H68 N2 O30	1	0.4766	0.1723	0.046	0.0105	0.0021	0.0004	0.0001	0	0	0	0	0	0	0
4	2	0	0	0	Hex4HexNAc2	1054.37	1072.38	C40 H68 N2 O31	1	0.4769	0.1745	0.047	0.0108	0.0022	0.0004	0.0001	0	0	0	0	0	0	0
3	3	0	0	0	Hex3HexNAc3	1095.4	1113.41	C42 H71 N3 O31	1	0.5034	0.1873	0.0518	0.0121	0.0024	0.0004	0.0001	0	0	0	0	0	0	0
4	2	0	0	1	Hex4HexNAc2dHex1	1200.43	1218.44	C46 H78 N2 O35	1	0.5471	0.2182	0.0648	0.0163	0.0035	0.0007	0.0001	0	0	0	0	0	0	0
5	2	0	0	0	Hex5HexNAc2	1216.42	1234.43	C46 H78 N2 O36	1	0.5475	0.2204	0.066	0.0167	0.0037	0.0007	0.0001	0	0	0	0	0	0	0
3	3	0	0	1	Hex3HexNAc3dHex1	1241.45	1259.46	C48 H81 N3 O35	1	0.5736	0.2329	0.0707	0.018	0.004	0.0008	0.0001	0	0	0	0	0	0	0
4	3	0	0	0	Hex4HexNAc3	1257.45	1275.46	C48 H81 N3 O36	1	0.574	0.2352	0.0719	0.0185	0.0041	0.0008	0.0001	0	0	0	0	0	0	0
3	4	0	0	0	Hex3HexNAc4	1298.48	1316.49	C50 H84 N4 O36	1	0.6005	0.2506	0.0783	0.0205	0.0046	0.0009	0.0002	0	0	0	0	0	0	0
5	2	0	0	1	Hex5HexNAc2dHex1	1362.48	1380.49	C52 H88 N2 O40	1	0.6176	0.2691	0.0877	0.024	0.0057	0.0012	0.0002	0	0	0	0	0	0	0
6	2	0	0	0	Hex6HexNAc2	1378.48	1396.49	C52 H88 N2 O41	1	0.618	0.2714	0.089	0.0246	0.0059	0.0012	0.0002	0	0	0	0	0	0	0
3	3	1	0	0	Hex3HexNAc3NeuAc1	1386.49	1404.5	C53 H88 N4 O39	1	0.6358	0.2784	0.0913	0.025	0.0059	0.0012	0.0002	0	0	0	0	0	0	0
3	3	0	0	2	Hex3HexNAc3dHex2	1387.51	1405.52	C54 H91 N3 O39	1	0.6438	0.2834	0.0935	0.0258	0.0061	0.0013	0.0002	0	0	0	0	0	0	0
4	3	0	0	1	Hex4HexNAc3dHex1	1403.51	1421.52	C54 H91 N3 O40	1	0.6441	0.2857	0.0949	0.0264	0.0063	0.0013	0.0003	0	0	0	0	0	0	0
5	3	0	0	0	Hex5HexNAc3	1419.5	1437.51	C54 H91 N3 O41	1	0.6445	0.288	0.0964	0.027	0.0065	0.0014	0.0003	0	0	0	0	0	0	0
3	4	0	0	1	Hex3HexNAc4dHex1	1444.53	1462.54	C56 H94 N4 O40	1	0.6707	0.303	0.1026	0.029	0.007	0.0015	0.0003	0.0001	0	0	0	0	0	0
4	4	0	0	0	Hex4HexNAc4	1460.53	1478.54	C56 H94 N4 O41	1	0.671	0.3053	0.1041	0.0296	0.0073	0.0016	0.0003	0.0001	0	0	0	0	0	0
3	5	0	0	0	Hex3HexNAc5	1501.56	1519.57	C58 H97 N5 O41	1	0.6976	0.3233	0.1124	0.0324	0.0081	0.0018	0.0004	0.0001	0	0	0	0	0	0
3	3	1	0	1	Hex3HexNAc3NeuAc1dHex1	1532.55	1550.56	C59 H98 N4 O43	1	0.706	0.3332	0.118	0.0347	0.0088	0.002	0.0004	0.0001	0	0	0	0	0	0
7	2	0	0	0	Hex7HexNAc2	1540.53	1558.54	C58 H98 N2 O46	1	0.6885	0.3273	0.1165	0.0347	0.0089	0.002	0.0004	0.0001	0	0	0	0	0	0
4	3	1	0	0	Hex4HexNAc3NeuAc1	1548.54	1566.55	C59 H98 N4 O44	1	0.7063	0.3355	0.1195	0.0355	0.0091	0.0021	0.0004	0.0001	0	0	0	0	0	0
4	3	0	0	2	Hex4HexNAc3dHex2	1549.57	1567.58	C60 H101 N3 O44	1	0.7143	0.3411	0.1222	0.0364	0.0093	0.0021	0.0004	0.0001	0	0	0	0	0	0
4	3	0	1	0	Hex4HexNAc3NeuGc1	1564.54	1582.55	C59 H98 N4 O45	1	0.7067	0.3378	0.1211	0.0362	0.0093	0.0021	0.0004	0.0001	0	0	0	0	0	0
5	3	0	0	1	Hex5HexNAc3dHex1	1565.56	1583.57	C60 H101 N3 O45	1	0.7147	0.3434	0.1238	0.0371	0.0096	0.0022	0.0005	0.0001	0	0	0	0	0	0
6	3	0	0	0	Hex6HexNAc3	1581.56	1599.57	C60 H101 N3 O46	1	0.7151	0.3458	0.1254	0.0379	0.0099	0.0023	0.0005	0.0001	0	0	0	0	0	0
3	4	1	0	0	Hex3HexNAc4NeuAc1	1589.57	1607.58	C61 H101 N5 O44	1	0.7329	0.3545	0.1286	0.0387	0.01	0.0023	0.0005	0.0001	0	0	0	0	0	0
3	4	0	0	2	Hex3HexNAc4dHex2	1590.59	1608.6	C62 H104 N4 O44	1	0.7408	0.3603	0.1314	0.0397	0.0103	0.0024	0.0005	0.0001	0	0	0	0	0	0
3	4	0	1	0	Hex3HexNAc4NeuGc1	1605.57	1623.58	C61 H101 N5 O45	1	0.7332	0.3568	0.1302	0.0395	0.0103	0.0024	0.0005	0.0001	0	0	0	0	0	0
4	4	0	0	1	Hex4HexNAc4dHex1	1606.59	1624.6	C62 H104 N4 O45	1	0.7412	0.3623	0.133	0.0405	0.0106	0.0025	0.0005	0.0001	0	0	0	0	0	0
5	4	0	0	0	Hex5HexNAc4	1622.58	1640.59	C62 H104 N4 O46	1	0.7416	0.3649	0.1347	0.0413	0.0109	0.0026	0.0005	0.0001	0	0	0	0	0	0
3	5	0	0	1	Hex3HexNAc5dHex1	1647.61	1665.62	C64 H107 N5 O45	1	0.7677	0.3825	0.1428	0.0441	0.0117	0.0028	0.0006	0.0001	0	0	0	0	0	0
4	5	0	0	0	Hex4HexNAc5	1663.61	1681.62	C64 H107 N5 O46	1	0.7681	0.3848	0.1445	0.0449	0.012	0.0029	0.0006	0.0001	0	0	0	0	0	0
3	3	1	0	2	Hex3HexNAc3NeuAc1dHex2	1678.61	1696.62	C65 H108 N4 O47	1	0.7761	0.393	0.1492	0.0469	0.0127	0.003	0.0007	0.0001	0	0	0	0	0	0
4	3	1	0	1	Hex4HexNAc3NeuAc1dHex1	1694.6	1712.61	C65 H108 N4 O48	1	0.7765	0.3953	0.1509	0.0477	0.013	0.0031	0.0007	0.0001	0	0	0	0	0	0
8	2	0	0	0	Hex8HexNAc2	1702.58	1720.59	C64 H108 N2 O51	1	0.7591	0.3882	0.1488	0.0476	0.0131	0.0032	0.0007	0.0001	0	0	0	0	0	0
3	6	0	0	0	Hex3HexNAc6	1704.63	1722.64	C66 H110 N6 O46	1	0.7946	0.4054	0.1549	0.0489	0.0133	0.0032	0.0007	0.0001	0	0	0	0	0	0
4	3	0	1	1	Hex4HexNAc3NeuGc1dHex1	1710.6	1728.61	C65 H108 N4 O49	1	0.7769	0.3977	0.1526	0.0486	0.0133	0.0033	0.0007	0.0001	0	0	0	0	0	0
5	3	1	0	0	Hex5HexNAc3NeuAc1	1710.6	1728.61	C65 H108 N4 O49	1	0.7769	0.3977	0.1526	0.0486	0.0133	0.0033	0.0007	0.0001	0	0	0	0	0	0
5	3	0	0	2	Hex5HexNAc3dHex2	1711.62	1729.63	C66 H111 N3 O49	1	0.7849	0.4038	0.1558	0.0498	0.0137	0.0034	0.0007	0.0001	0	0	0	0	0	0
5	3	0	1	0	Hex5HexNAc3NeuGc1	1726.59	1744.6	C65 H108 N4 O50	1	0.7773	0.4	0.1544	0.0495	0.0137	0.0034	0.0007	0.0002	0	0	0	0	0	0
6	3	0	0	1	Hex6HexNAc3dHex1	1727.61	1745.62	C66 H111 N3 O50	1	0.7852	0.4062	0.1575	0.0507	0.0141	0.0035	0.0008	0.0002	0	0	0	0	0	0
3	4	1	0	1	Hex3HexNAc4NeuAc1dHex1	1735.63	1753.64	C67 H111 N5 O48	1	0.803	0.4162	0.1616	0.0518	0.0143	0.0035	0.0008	0.0002	0	0	0	0	0	0
3	4	0	0	3	Hex3HexNAc4dHex3	1736.65	1754.66	C68 H114 N4 O48	1	0.811	0.4225	0.1649	0.0531	0.0147	0.0036	0.0008	0.0002	0	0	0	0	0	0
4	4	1	0	0	Hex4HexNAc4NeuAc1	1751.62	1769.63	C67 H111 N5 O49	1	0.8034	0.4185	0.1634	0.0527	0.0147	0.0036	0.0008	0.0002	0	0	0	0	0	0
4	4	0	0	2	Hex4HexNAc4dHex2	1752.64	1770.65	C68 H114 N4 O49	1	0.8114	0.4249	0.1667	0.054	0.0151	0.0037	0.0008	0.0002	0	0	0	0	0	0
4	4	0	1	0	Hex4HexNAc4NeuGc1	1767.62	1785.63	C67 H111 N5 O50	1	0.8038	0.4208	0.1652	0.0537	0.015	0.0037	0.0008	0.0002	0	0	0	0	0	0
5	4	0	0	1	Hex5HexNAc4dHex1	1768.64	1786.65	C68 H114 N4 O50	1	0.8117	0.4272	0.1685	0.055	0.0154	0.0038	0.0009	0.0002	0	0	0	0	0	0
6	4	0	0	0	Hex6HexNAc4	1784.63	1802.64	C68 H114 N4 O51	1	0.8121	0.4296	0.1703	0.0559	0.0158	0.004	0.0009	0.0002	0	0	0	0	0	0
3	5	1	0	0	Hex3HexNAc5NeuAc1	1792.65	1810.66	C69 H114 N6 O49	1	0.8299	0.44	0.1746	0.0572	0.0161	0.004	0.0009	0.0002	0	0	0	0	0	0
3	5	0	0	2	Hex3HexNAc5dHex2	1793.67	1811.68	C70 H117 N5 O49	1	0.8379	0.4466	0.1781	0.0585	0.0166	0.0041	0.0009	0.0002	0	0	0	0	0	0
4	5	0	0	1	Hex4HexNAc5dHex1	1809.67	1827.68	C70 H117 N5 O50	1	0.8383	0.449	0.18	0.0595	0.0169	0.0043	0.001	0.0002	0	0	0	0	0	0
5	5	0	0	0	Hex5HexNAc5	1825.66	1843.67	C70 H117 N5 O51	1	0.8386	0.4513	0.1819	0.0605	0.0173	0.0044	0.001	0.0002	0	0	0	0	0	0
4	3	1	0	2	Hex4HexNAc3NeuAc1dHex2	1840.66	1858.67	C71 H118 N4 O52	1	0.8467	0.4601	0.1872	0.0629	0.0182	0.0047	0.0011	0.0002	0	0	0	0	0	0
3	6	0	0	1	Hex3HexNAc6dHex1	1850.69	1868.7	C72 H120 N6 O50	1	0.8648	0.4714	0.1921	0.0644	0.0186	0.0047	0.0011	0.0002	0	0	0	0	0	0
5	3	1	0	1	Hex5HexNAc3NeuAc1dHex1	1856.66	1874.67	C71 H118 N4 O53	1	0.847	0.4624	0.1891	0.0639	0.0186	0.0048	0.0011	0.0002	0	0	0	0	0	0
9	2	0	0	0	Hex9HexNAc2	1864.63	1882.64	C70 H118 N2 O56	1	0.8296	0.454	0.1863	0.0635	0.0186	0.0049	0.0011	0.0002	0	0	0	0	0	0
4	6	0	0	0	Hex4HexNAc6	1866.69	1884.7	C72 H120 N6 O51	1	0.8651	0.4738	0.194	0.0654	0.019	0.0049	0.0011	0.0002	0	0	0	0	0	0
6	3	1	0	0	Hex6HexNAc3NeuAc1	1872.65	1890.66	C71 H118 N4 O54	1	0.8474	0.4648	0.191	0.0649	0.019	0.0049	0.0012	0.0002	0	0	0	0	0	0
6	3	0	0	2	Hex6HexNAc3dHex2	1873.67	1891.68	C72 H121 N3 O54	1	0.8554	0.4715	0.1947	0.0664	0.0195	0.0051	0.0012	0.0003	0	0	0	0	0	0
3	4	1	0	2	Hex3HexNAc4NeuAc1dHex2	1881.69	1899.7	C73 H121 N5 O52	1	0.8732	0.4827	0.1996	0.068	0.0199	0.0052	0.0012	0.0003	0	0	0	0	0	0
6	3	0	1	0	Hex6HexNAc3NeuGc1	1888.65	1906.66	C71 H118 N4 O55	1	0.8478	0.4671	0.1929	0.0659	0.0194	0.0051	0.0012	0.0003	0.0001	0	0	0	0	0
4	4	1	0	1	Hex4HexNAc4NeuAc1dHex1	1897.68	1915.69	C73 H121 N5 O53	1	0.8736	0.4851	0.2016	0.069	0.0203	0.0053	0.0012	0.0003	0.0001	0	0	0	0	0
4	4	0	0	3	Hex4HexNAc4dHex3	1898.7	1916.71	C74 H124 N4 O53	1	0.8815	0.492	0.2054	0.0706	0.0209	0.0055	0.0013	0.0003	0.0001	0	0	0	0	0
3	7	0	0	0	Hex3HexNAc7	1907.71	1925.72	C74 H123 N7 O51	1	0.8917	0.4969	0.2068	0.0707	0.0207	0.0054	0.0013	0.0003	0.0001	0	0	0	0	0
4	4	0	1	1	Hex4HexNAc4NeuGc1dHex1	1913.68	1931.69	C73 H121 N5 O54	1	0.8739	0.4875	0.2035	0.0701	0.0208	0.0055	0.0013	0.0003	0.0001	0	0	0	0	0
5	4	1	0	0	Hex5HexNAc4NeuAc1	1913.68	1931.69	C73 H121 N5 O54	1	0.8739	0.4875	0.2035	0.0701	0.0208	0.0055	0.0013	0.0003	0.0001	0	0	0	0	0
5	4	0	0	2	Hex5HexNAc4dHex2	1914.7	1932.71	C74 H124 N4 O54	1	0.8819	0.4944	0.2074	0.0717	0.0213	0.0056	0.0013	0.0003	0.0001	0	0	0	0	0
5	4	0	1	0	Hex5HexNAc4NeuGc1	1929.67	1947.68	C73 H121 N5 O55	1	0.8743	0.4898	0.2055	0.0712	0.0212	0.0056	0.0013	0.0003	0.0001	0	0	0	0	0
6	4	0	0	1	Hex6HexNAc4dHex1	1930.69	1948.7	C74 H124 N4 O55	1	0.8823	0.4968	0.2094	0.0728	0.0218	0.0058	0.0014	0.0003	0.0001	0	0	0	0	0
3	5	1	0	1	Hex3HexNAc5NeuAc1dHex1	1938.71	1956.72	C75 H124 N6 O53	1	0.9001	0.5085	0.2146	0.0745	0.0222	0.0059	0.0014	0.0003	0.0001	0	0	0	0	0
3	5	0	0	3	Hex3HexNAc5dHex3	1939.73	1957.74	C76 H127 N5 O53	1	0.908	0.5156	0.2186	0.0762	0.0228	0.006	0.0014	0.0003	0.0001	0	0	0	0	0
7	4	0	0	0	Hex7HexNAc4	1946.69	1964.7	C74 H124 N4 O56	1	0.8827	0.4992	0.2114	0.0739	0.0222	0.0059	0.0014	0.0003	0.0001	0	0	0	0	0
3	5	0	1	1	Hex3HexNAc5NeuGc1dHex1	1954.7	1972.71	C75 H124 N6 O54	1	0.9005	0.5109	0.2166	0.0756	0.0227	0.006	0.0014	0.0003	0.0001	0	0	0	0	0
4	5	1	0	0	Hex4HexNAc5NeuAc1	1954.7	1972.71	C75 H124 N6 O54	1	0.9005	0.5109	0.2166	0.0756	0.0227	0.006	0.0014	0.0003	0.0001	0	0	0	0	0
4	5	0	0	2	Hex4HexNAc5dHex2	1955.72	1973.73	C76 H127 N5 O54	1	0.9084	0.518	0.2207	0.0773	0.0233	0.0062	0.0015	0.0003	0.0001	0	0	0	0	0
4	5	0	1	0	Hex4HexNAc5NeuGc1	1970.7	1988.71	C75 H124 N6 O55	1	0.9008	0.5132	0.2187	0.0767	0.0231	0.0062	0.0015	0.0003	0.0001	0	0	0	0	0
5	5	0	0	1	Hex5HexNAc5dHex1	1971.72	1989.73	C76 H127 N5 O55	1	0.9088	0.5204	0.2227	0.0784	0.0237	0.0064	0.0015	0.0003	0.0001	0	0	0	0	0
6	5	0	0	0	Hex6HexNAc5	1987.71	2005.72	C76 H127 N5 O56	1	0.9092	0.5228	0.2248	0.0796	0.0242	0.0065	0.0016	0.0004	0.0001	0	0	0	0	0
3	6	0	0	2	Hex3HexNAc6dHex2	1996.75	2014.76	C78 H130 N6 O54	1	0.9349	0.5423	0.2346	0.0833	0.0254	0.0068	0.0017	0.0004	0.0001	0	0	0	0	0
5	3	1	0	2	Hex5HexNAc3NeuAc1dHex2	2002.71	2020.72	C77 H128 N4 O57	1	0.9172	0.5321	0.2308	0.0825	0.0253	0.0069	0.0017	0.0004	0.0001	0	0	0	0	0
4	6	0	0	1	Hex4HexNAc6dHex1	2012.75	2030.76	C78 H130 N6 O55	1	0.9353	0.5447	0.2367	0.0845	0.0259	0.007	0.0017	0.0004	0.0001	0	0	0	0	0
6	3	1	0	1	Hex6HexNAc3NeuAc1dHex1	2018.71	2036.72	C77 H128 N4 O58	1	0.9176	0.5345	0.2329	0.0836	0.0258	0.0071	0.0017	0.0004	0.0001	0	0	0	0	0
10	2	0	0	0	Hex10HexNAc2	2026.69	2044.7	C76 H128 N2 O61	1	0.9002	0.5249	0.2293	0.0829	0.0258	0.0071	0.0018	0.0004	0.0001	0	0	0	0	0
3	4	1	0	3	Hex3HexNAc4NeuAc1dHex3	2027.75	2045.76	C79 H131 N5 O56	1	0.9433	0.5543	0.243	0.0875	0.027	0.0074	0.0018	0.0004	0.0001	0	0	0	0	0
5	6	0	0	0	Hex5HexNAc6	2028.74	2046.75	C78 H130 N6 O56	1	0.9357	0.5471	0.2389	0.0857	0.0264	0.0072	0.0018	0.0004	0.0001	0	0	0	0	0
6	3	0	1	1	Hex6HexNAc3NeuGc1dHex1	2034.7	2052.71	C77 H128 N4 O59	1	0.918	0.5369	0.235	0.0848	0.0263	0.0073	0.0018	0.0004	0.0001	0	0	0	0	0
4	4	2	0	0	Hex4HexNAc4NeuAc2	2042.72	2060.73	C78 H128 N6 O57	1	0.9358	0.5492	0.2408	0.0868	0.0269	0.0074	0.0018	0.0004	0.0001	0	0	0	0	0
4	4	1	0	2	Hex4HexNAc4NeuAc1dHex2	2043.74	2061.75	C79 H131 N5 O57	1	0.9437	0.5567	0.2452	0.0887	0.0276	0.0076	0.0019	0.0004	0.0001	0	0	0	0	0
3	7	0	0	1	Hex3HexNAc7dHex1	2053.77	2071.78	C80 H133 N7 O55	1	0.9618	0.5697	0.2514	0.0909	0.0282	0.0077	0.0019	0.0004	0.0001	0	0	0	0	0
4	4	1	0	2	Hex4HexNAc4NeuAc1dHex2	2059.73	2077.74	C79 H131 N5 O58	1	0.9441	0.559	0.2473	0.0899	0.0281	0.0078	0.0019	0.0004	0.0001	0	0	0	0	0
5	4	1	0	1	Hex5HexNAc4NeuAc1dHex1	2059.73	2077.74	C79 H131 N5 O58	1	0.9441	0.559	0.2473	0.0899	0.0281	0.0078	0.0019	0.0004	0.0001	0	0	0	0	0
5	4	0	0	3	Hex5HexNAc4dHex3	2060.76	2078.77	C80 H134 N4 O58	1	0.9521	0.5665	0.2517	0.0919	0.0288	0.008	0.002	0.0005	0.0001	0	0	0	0	0
4	7	0	0	0	Hex4HexNAc7	2069.77	2087.78	C80 H133 N7 O56	1	0.9622	0.5721	0.2536	0.0921	0.0287	0.0079	0.002	0.0004	0.0001	0	0	0	0	0
5	4	0	1	1	Hex5HexNAc4NeuGc1dHex1	2075.73	2093.74	C79 H131 N5 O59	1	0.9445	0.5614	0.2494	0.0912	0.0286	0.008	0.002	0.0005	0.0001	0	0	0	0	0
6	4	1	0	0	Hex6HexNAc4NeuAc1	2075.73	2093.74	C79 H131 N5 O59	1	0.9445	0.5614	0.2494	0.0912	0.0286	0.008	0.002	0.0005	0.0001	0	0	0	0	0
6	4	0	0	2	Hex6HexNAc4dHex2	2076.75	2094.76	C80 H134 N4 O59	1	0.9524	0.5689	0.2539	0.0931	0.0294	0.0082	0.0021	0.0005	0.0001	0	0	0	0	0
3	5	1	0	2	Hex3HexNAc5NeuAc1dHex2	2084.77	2102.78	C81 H134 N6 O57	1	0.9702	0.5819	0.2601	0.0953	0.03	0.0083	0.0021	0.0005	0.0001	0	0	0	0	0
3	5	0	0	4	Hex3HexNAc5dHex4	2085.79	2103.8	C82 H137 N5 O57	1	0.9782	0.5896	0.2647	0.0974	0.0307	0.0086	0.0022	0.0005	0.0001	0	0	0	0	0
6	4	0	1	0	Hex6HexNAc4NeuGc1	2091.72	2109.73	C79 H131 N5 O60	1	0.9448	0.5638	0.2516	0.0924	0.0292	0.0082	0.0021	0.0005	0.0001	0	0	0	0	0
7	4	0	0	1	Hex7HexNAc4dHex1	2092.75	2110.76	C80 H134 N4 O60	1	0.9528	0.5713	0.256	0.0944	0.0299	0.0084	0.0021	0.0005	0.0001	0	0	0	0	0
4	5	1	0	1	Hex4HexNAc5NeuAc1dHex1	2100.76	2118.77	C81 H134 N6 O58	1	0.9706	0.5843	0.2623	0.0966	0.0305	0.0085	0.0022	0.0005	0.0001	0	0	0	0	0
4	5	0	0	3	Hex4HexNAc5dHex3	2101.78	2119.79	C82 H137 N5 O58	1	0.9786	0.592	0.267	0.0987	0.0313	0.0088	0.0022	0.0005	0.0001	0	0	0	0	0
4	5	0	1	1	Hex4HexNAc5NeuGc1dHex1	2116.76	2134.77	C81 H134 N6 O59	1	0.971	0.5867	0.2645	0.0979	0.0311	0.0087	0.0022	0.0005	0.0001	0	0	0	0	0
5	5	1	0	0	Hex5HexNAc5NeuAc1	2116.76	2134.77	C81 H134 N6 O59	1	0.971	0.5867	0.2645	0.0979	0.0311	0.0087	0.0022	0.0005	0.0001	0	0	0	0	0
5	5	0	0	2	Hex5HexNAc5dHex2	2117.78	2135.79	C82 H137 N5 O59	1	0.979	0.5944	0.2692	0.1	0.0319	0.009	0.0023	0.0005	0.0001	0	0	0	0	0
5	5	0	1	0	Hex5HexNAc5NeuGc1	2132.75	2150.76	C81 H134 N6 O60	1	0.9714	0.5891	0.2667	0.0992	0.0317	0.009	0.0023	0.0005	0.0001	0	0	0	0	0
6	5	0	0	1	Hex6HexNAc5dHex1	2133.77	2151.78	C82 H137 N5 O60	1	0.9793	0.5968	0.2714	0.1013	0.0325	0.0092	0.0024	0.0005	0.0001	0	0	0	0	0
3	6	0	0	3	Hex3HexNAc6dHex3	2142.81	2160.82	C84 H140 N6 O58	0.9949	1	0.615	0.2814	0.1054	0.0338	0.0096	0.0024	0.0006	0.0001	0	0	0	0	0
7	5	0	0	0	Hex7HexNAc5	2149.77	2167.78	C82 H137 N5 O61	1	0.9797	0.5992	0.2736	0.1026	0.0331	0.0094	0.0024	0.0006	0.0001	0	0	0	0	0
3	6	0	1	1	Hex3HexNAc6NeuGc1dHex1	2157.78	2175.79	C83 H137 N7 O59	1	0.9975	0.6127	0.2803	0.105	0.0338	0.0096	0.0025	0.0006	0.0001	0	0	0	0	0
4	6	1	0	0	Hex4HexNAc6NeuAc1	2157.78	2175.79	C83 H137 N7 O59	1	0.9975	0.6127	0.2803	0.105	0.0338	0.0096	0.0025	0.0006	0.0001	0	0	0	0	0
4	6	0	0	2	Hex4HexNAc6dHex2	2158.8	2176.81	C84 H140 N6 O59	0.9946	1	0.6172	0.2836	0.1067	0.0344	0.0098	0.0025	0.0006	0.0001	0	0	0	0	0
6	3	1	0	2	Hex6HexNAc3NeuAc1dHex2	2164.77	2182.78	C83 H138 N4 O62	1	0.9877	0.6091	0.2804	0.1061	0.0345	0.0099	0.0026	0.0006	0.0001	0	0	0	0	0
5	6	0	0	1	Hex5HexNAc6dHex1	2174.8	2192.81	C84 H140 N6 O60	0.9942	1	0.6194	0.2858	0.108	0.035	0.01	0.0026	0.0006	0.0001	0	0	0	0	0
11	2	0	0	0	Hex11HexNAc2	2188.74	2206.75	C82 H138 N2 O66	1	0.9707	0.6007	0.2782	0.1063	0.0349	0.0102	0.0027	0.0006	0.0001	0	0	0	0	0
4	4	2	0	1	Hex4HexNAc4NeuAc2dHex1	2188.78	2206.79	C84 H138 N6 O61	0.9941	1	0.6214	0.2878	0.1093	0.0356	0.0103	0.0027	0.0006	0.0001	0	0	0	0	0
4	4	1	0	3	Hex4HexNAc4NeuAc1dHex3	2189.8	2207.81	C85 H141 N5 O61	0.9863	1	0.6244	0.2905	0.1107	0.0362	0.0105	0.0027	0.0006	0.0001	0	0	0	0	0
6	6	0	0	0	Hex6HexNAc6	2190.79	2208.8	C84 H140 N6 O61	0.9938	1	0.6216	0.2879	0.1093	0.0356	0.0103	0.0027	0.0006	0.0001	0	0	0	0	0
3	7	0	0	2	Hex3HexNAc7dHex2	2199.83	2217.84	C86 H143 N7 O59	0.969	1	0.6274	0.2925	0.1114	0.0363	0.0105	0.0027	0.0006	0.0001	0	0	0	0	0
5	4	2	0	0	Hex5HexNAc4NeuAc2	2204.77	2222.78	C84 H138 N6 O62	0.9937	1	0.6236	0.29	0.1106	0.0362	0.0105	0.0027	0.0007	0.0001	0	0	0	0	0
5	4	1	0	2	Hex5HexNAc4NeuAc1dHex2	2205.79	2223.8	C85 H141 N5 O62	0.9859	1	0.6266	0.2926	0.112	0.0368	0.0107	0.0028	0.0007	0.0001	0	0	0	0	0
4	7	0	0	1	Hex4HexNAc7dHex1	2215.82	2233.83	C86 H143 N7 O60	0.9687	1	0.6295	0.2946	0.1127	0.037	0.0107	0.0028	0.0007	0.0001	0	0	0	0	0
5	4	1	1	0	Hex5HexNAc4NeuAc1NeuGc1	2220.77	2238.78	C84 H138 N6 O63	0.9934	1	0.6258	0.2922	0.112	0.0368	0.0107	0.0028	0.0007	0.0001	0	0	0	0	0
5	4	0	1	2	Hex5HexNAc4NeuGc1dHex2	2221.79	2239.8	C85 H141 N5 O63	0.9856	1	0.6288	0.2948	0.1134	0.0374	0.0109	0.0029	0.0007	0.0002	0	0	0	0	0
6	4	1	0	1	Hex6HexNAc4NeuAc1dHex1	2221.79	2239.8	C85 H141 N5 O63	0.9856	1	0.6288	0.2948	0.1134	0.0374	0.0109	0.0029	0.0007	0.0002	0	0	0	0	0
6	4	0	0	3	Hex6HexNAc4dHex3	2222.81	2240.82	C86 H144 N4 O63	0.9779	1	0.6317	0.2974	0.1148	0.038	0.0111	0.0029	0.0007	0.0002	0	0	0	0	0
3	5	1	0	3	Hex3HexNAc5NeuAc1dHex3	2230.82	2248.83	C87 H144 N6 O61	0.9612	1	0.6346	0.2994	0.1155	0.0382	0.0111	0.0029	0.0007	0.0002	0	0	0	0	0
5	7	0	0	0	Hex5HexNAc7	2231.82	2249.83	C86 H143 N7 O61	0.9683	1	0.6316	0.2968	0.1141	0.0376	0.0109	0.0029	0.0007	0.0001	0	0	0	0	0
5	4	0	2	0	Hex5HexNAc4NeuGc2	2236.76	2254.77	C84 H138 N6 O64	0.993	1	0.628	0.2943	0.1133	0.0375	0.011	0.0029	0.0007	0.0002	0	0	0	0	0
6	4	0	1	1	Hex6HexNAc4NeuGc1dHex1	2237.78	2255.79	C85 H141 N5 O64	0.9852	1	0.6309	0.297	0.1147	0.0381	0.0112	0.003	0.0007	0.0002	0	0	0	0	0
7	4	1	0	0	Hex7HexNAc4NeuAc1	2237.78	2255.79	C85 H141 N5 O64	0.9852	1	0.6309	0.297	0.1147	0.0381	0.0112	0.003	0.0007	0.0002	0	0	0	0	0
7	4	0	0	2	Hex7HexNAc4dHex2	2238.8	2256.81	C86 H144 N4 O64	0.9775	1	0.6339	0.2996	0.1162	0.0387	0.0114	0.003	0.0007	0.0002	0	0	0	0	0
4	5	2	0	0	Hex4HexNAc5NeuAc2	2245.8	2263.81	C86 H141 N7 O62	0.9682	1	0.6337	0.2989	0.1154	0.0382	0.0112	0.0029	0.0007	0.0002	0	0	0	0	0
4	5	1	0	2	Hex4HexNAc5NeuAc1dHex2	2246.82	2264.83	C87 H144 N6 O62	0.9608	1	0.6367	0.3016	0.1169	0.0388	0.0114	0.003	0.0007	0.0002	0	0	0	0	0
4	5	0	0	4	Hex4HexNAc5dHex4	2247.84	2265.85	C88 H147 N5 O62	0.9535	1	0.6397	0.3043	0.1184	0.0394	0.0116	0.0031	0.0007	0.0002	0	0	0	0	0
4	5	1	1	0	Hex4HexNAc5NeuAc1NeuGc1	2261.79	2279.8	C86 H141 N7 O63	0.9679	1	0.6358	0.301	0.1168	0.0388	0.0114	0.003	0.0007	0.0002	0	0	0	0	0
4	5	0	1	2	Hex4HexNAc5NeuGc1dHex2	2262.81	2280.82	C87 H144 N6 O63	0.9605	1	0.6388	0.3037	0.1182	0.0395	0.0116	0.0031	0.0008	0.0002	0	0	0	0	0
5	5	1	0	1	Hex5HexNAc5NeuAc1dHex1	2262.81	2280.82	C87 H144 N6 O63	0.9605	1	0.6388	0.3037	0.1182	0.0395	0.0116	0.0031	0.0008	0.0002	0	0	0	0	0
5	5	0	0	3	Hex5HexNAc5dHex3	2263.83	2281.84	C88 H147 N5 O63	0.9532	1	0.6418	0.3065	0.1197	0.0401	0.0119	0.0032	0.0008	0.0002	0	0	0	0	0
4	5	0	2	0	Hex4HexNAc5NeuGc2	2277.79	2295.8	C86 H141 N7 O64	0.9675	1	0.6379	0.3032	0.1181	0.0395	0.0117	0.0031	0.0008	0.0002	0	0	0	0	0
5	5	0	1	1	Hex5HexNAc5NeuGc1dHex1	2278.81	2296.82	C87 H144 N6 O64	0.9601	1	0.6409	0.3059	0.1196	0.0401	0.0119	0.0032	0.0008	0.0002	0	0	0	0	0
6	5	1	0	0	Hex6HexNAc5NeuAc1	2278.81	2296.82	C87 H144 N6 O64	0.9601	1	0.6409	0.3059	0.1196	0.0401	0.0119	0.0032	0.0008	0.0002	0	0	0	0	0
6	5	0	0	2	Hex6HexNAc5dHex2	2279.83	2297.84	C88 H147 N5 O64	0.9528	1	0.6439	0.3086	0.1211	0.0407	0.0121	0.0032	0.0008	0.0002	0	0	0	0	0
3	6	0	0	4	Hex3HexNAc6dHex4	2288.87	2306.88	C90 H150 N6 O62	0.93	1	0.65	0.3135	0.1234	0.0416	0.0124	0.0033	0.0008	0.0002	0	0	0	0	0
6	5	0	1	0	Hex6HexNAc5NeuGc1	2294.8	2312.81	C87 H144 N6 O65	0.9598	1	0.643	0.3081	0.121	0.0408	0.0121	0.0033	0.0008	0.0002	0	0	0	0	0
7	5	0	0	1	Hex7HexNAc5dHex1	2295.82	2313.83	C88 H147 N5 O65	0.9525	1	0.646	0.3108	0.1225	0.0414	0.0124	0.0033	0.0008	0.0002	0	0	0	0	0
3	6	0	1	2	Hex3HexNAc6NeuGc1dHex2	2303.84	2321.85	C89 H147 N7 O63	0.9366	1	0.649	0.3129	0.1233	0.0416	0.0124	0.0033	0.0008	0.0002	0	0	0	0	0
4	6	1	0	1	Hex4HexNAc6NeuAc1dHex1	2303.84	2321.85	C89 H147 N7 O63	0.9366	1	0.649	0.3129	0.1233	0.0416	0.0124	0.0033	0.0008	0.0002	0	0	0	0	0
4	6	0	0	3	Hex4HexNAc6dHex3	2304.86	2322.87	C90 H150 N6 O63	0.9297	1	0.6521	0.3157	0.1248	0.0423	0.0126	0.0034	0.0008	0.0002	0	0	0	0	0
5	6	1	0	0	Hex5HexNAc6NeuAc1	2319.84	2337.85	C89 H147 N7 O64	0.9363	1	0.651	0.3151	0.1247	0.0423	0.0127	0.0034	0.0008	0.0002	0	0	0	0	0
5	6	0	0	2	Hex5HexNAc6dHex2	2320.86	2338.87	C90 H150 N6 O64	0.9294	1	0.6541	0.3179	0.1262	0.0429	0.0129	0.0035	0.0009	0.0002	0	0	0	0	0
4	4	2	0	2	Hex4HexNAc4NeuAc2dHex2	2334.84	2352.85	C90 H148 N6 O65	0.9293	1	0.656	0.32	0.1276	0.0436	0.0132	0.0036	0.0009	0.0002	0	0	0	0	0
6	6	0	0	1	Hex6HexNAc6dHex1	2336.85	2354.86	C90 H150 N6 O65	0.929	1	0.6562	0.3201	0.1277	0.0436	0.0132	0.0036	0.0009	0.0002	0	0	0	0	0
3	7	0	0	3	Hex3HexNAc7dHex3	2345.89	2363.9	C92 H153 N7 O63	0.9073	1	0.6625	0.3252	0.1301	0.0445	0.0134	0.0037	0.0009	0.0002	0	0	0	0	0
12	2	0	0	0	Hex12HexNAc2	2350.79	2368.8	C88 H148 N2 O71	0.9604	1	0.6545	0.3201	0.1288	0.0445	0.0136	0.0038	0.001	0.0002	0	0	0	0	0
5	4	2	0	1	Hex5HexNAc4NeuAc2dHex1	2350.83	2368.84	C90 H148 N6 O66	0.929	1	0.6581	0.3221	0.129	0.0443	0.0134	0.0037	0.0009	0.0002	0	0	0	0	0
5	4	1	0	3	Hex5HexNAc4NeuAc1dHex3	2351.85	2369.86	C91 H151 N5 O66	0.9221	1	0.6611	0.3249	0.1306	0.045	0.0137	0.0037	0.0009	0.0002	0	0	0	0	0
7	6	0	0	0	Hex7HexNAc6	2352.85	2370.86	C90 H150 N6 O66	0.9287	1	0.6582	0.3222	0.1291	0.0443	0.0134	0.0037	0.0009	0.0002	0	0	0	0	0
4	7	1	0	0	Hex4HexNAc7NeuAc1	2360.86	2378.87	C91 H150 N8 O64	0.9136	1	0.6613	0.3245	0.13	0.0445	0.0135	0.0037	0.0009	0.0002	0	0	0	0	0
4	7	0	0	2	Hex4HexNAc7dHex2	2361.88	2379.89	C92 H153 N7 O64	0.907	1	0.6645	0.3274	0.1316	0.0452	0.0137	0.0037	0.0009	0.0002	0	0	0	0	0
5	4	1	1	1	Hex5HexNAc4NeuAc1NeuGc1dHex1	2366.83	2384.84	C90 H148 N6 O67	0.9286	1	0.6601	0.3243	0.1304	0.045	0.0137	0.0038	0.0009	0.0002	0	0	0	0	0
6	4	2	0	0	Hex6HexNAc4NeuAc2	2366.83	2384.84	C90 H148 N6 O67	0.9286	1	0.6601	0.3243	0.1304	0.045	0.0137	0.0038	0.0009	0.0002	0	0	0	0	0
6	4	1	0	2	Hex6HexNAc4NeuAc1dHex2	2367.85	2385.86	C91 H151 N5 O67	0.9218	1	0.6632	0.3271	0.132	0.0457	0.014	0.0038	0.001	0.0002	0	0	0	0	0
5	7	0	0	1	Hex5HexNAc7dHex1	2377.88	2395.89	C92 H153 N7 O65	0.9067	1	0.6665	0.3296	0.133	0.0459	0.014	0.0038	0.001	0.0002	0	0	0	0	0
5	4	0	2	1	Hex5HexNAc4NeuGc2dHex1	2382.82	2400.83	C90 H148 N6 O68	0.9283	1	0.6622	0.3265	0.1318	0.0457	0.014	0.0039	0.001	0.0002	0	0	0	0	0
7	4	1	0	1	Hex7HexNAc4NeuAc1dHex1	2383.84	2401.85	C91 H151 N5 O68	0.9215	1	0.6652	0.3293	0.1334	0.0464	0.0142	0.0039	0.001	0.0002	0	0	0	0	0
7	4	0	0	3	Hex7HexNAc4dHex3	2384.86	2402.87	C92 H154 N4 O68	0.9148	1	0.6682	0.3321	0.1351	0.0471	0.0145	0.004	0.001	0.0002	0.0001	0	0	0	0
4	5	2	0	1	Hex4HexNAc5NeuAc2dHex1	2391.86	2409.87	C92 H151 N7 O66	0.9066	1	0.6683	0.3316	0.1344	0.0466	0.0143	0.0039	0.001	0.0002	0	0	0	0	0
4	5	1	0	3	Hex4HexNAc5NeuAc1dHex3	2392.88	2410.89	C93 H154 N6 O66	0.9001	1	0.6714	0.3345	0.136	0.0473	0.0145	0.004	0.001	0.0002	0	0	0	0	0
6	7	0	0	0	Hex6HexNAc7	2393.87	2411.88	C92 H153 N7 O66	0.9064	1	0.6685	0.3317	0.1344	0.0467	0.0143	0.0039	0.001	0.0002	0	0	0	0	0
4	5	1	1	1	Hex4HexNAc5NeuAc1NeuGc1dHex1	2407.85	2425.86	C92 H151 N7 O67	0.9063	1	0.6703	0.3338	0.1358	0.0473	0.0146	0.004	0.001	0.0002	0	0	0	0	0
5	5	2	0	0	Hex5HexNAc5NeuAc2	2407.85	2425.86	C92 H151 N7 O67	0.9063	1	0.6703	0.3338	0.1358	0.0473	0.0146	0.004	0.001	0.0002	0	0	0	0	0
5	5	1	0	2	Hex5HexNAc5NeuAc1dHex2	2408.87	2426.88	C93 H154 N6 O67	0.8998	1	0.6734	0.3367	0.1375	0.0481	0.0148	0.0041	0.001	0.0002	0.0001	0	0	0	0
5	5	0	0	4	Hex5HexNAc5dHex4	2409.89	2427.9	C94 H157 N5 O67	0.8934	1	0.6765	0.3396	0.1391	0.0488	0.0151	0.0042	0.0011	0.0002	0.0001	0	0	0	0
4	5	0	2	1	Hex4HexNAc5NeuGc2dHex1	2423.85	2441.86	C92 H151 N7 O68	0.906	1	0.6773	0.336	0.1373	0.0481	0.0149	0.0041	0.0011	0.0002	0.0001	0	0	0	0
5	5	1	1	0	Hex5HexNAc5NeuAc1NeuGc1	2423.85	2441.86	C92 H151 N7 O68	0.906	1	0.6723	0.336	0.1373	0.0481	0.0149	0.0041	0.0011	0.0002	0.0001	0	0	0	0
6	5	1	0	1	Hex6HexNAc5NeuAc1dHex1	2424.87	2442.88	C93 H154 N6 O68	0.8995	1	0.6754	0.3389	0.1389	0.0488	0.0151	0.0042	0.0011	0.0003	0.0001	0	0	0	0
6	5	0	0	3	Hex6HexNAc5dHex3	2425.89	2443.9	C94 H157 N5 O68	0.8931	1	0.6785	0.3418	0.1406	0.0495	0.0154	0.0043	0.0011	0.0003	0.0001	0	0	0	0
3	6	0	0	5	Hex3HexNAc6dHex5	2434.92	2452.93	C96 H160 N6 O66	0.873	1	0.685	0.3473	0.1434	0.0506	0.0157	0.0044	0.0011	0.0003	0.0001	0	0	0	0
5	5	0	2	0	Hex5HexNAc5NeuGc2	2439.84	2457.85	C92 H151 N7 O69	0.9057	1	0.6743	0.3382	0.1387	0.0488	0.0152	0.0042	0.0011	0.0003	0.0001	0	0	0	0
6	5	0	1	1	Hex6HexNAc5NeuGc1dHex1	2440.86	2458.87	C93 H154 N6 O69	0.8992	1	0.6774	0.3411	0.1404	0.0495	0.0154	0.0043	0.0011	0.0003	0.0001	0	0	0	0
7	5	1	0	0	Hex7HexNAc5NeuAc1	2440.86	2458.87	C93 H154 N6 O69	0.8992	1	0.6774	0.3411	0.1404	0.0495	0.0154	0.0043	0.0011	0.0003	0.0001	0	0	0	0
7	5	0	0	2	Hex7HexNAc5dHex2	2441.88	2459.89	C94 H157 N5 O69	0.8928	1	0.6805	0.344	0.1421	0.0503	0.0157	0.0044	0.0011	0.0003	0.0001	0	0	0	0
3	6	1	1	1	Hex3HexNAc6NeuAc1NeuGc1dHex1	2448.88	2466.89	C94 H154 N8 O67	0.8851	1	0.6807	0.3436	0.1414	0.0498	0.0155	0.0043	0.0011	0.0003	0.0001	0	0	0	0
4	6	1	0	2	Hex4HexNAc6NeuAc1dHex2	2449.9	2467.91	C95 H157 N7 O67	0.8789	1	0.6838	0.3465	0.1431	0.0506	0.0158	0.0044	0.0011	0.0003	0.0001	0	0	0	0
4	6	0	0	4	Hex4HexNAc6dHex4	2450.92	2468.93	C96 H160 N6 O67	0.8728	1	0.687	0.3495	0.1449	0.0513	0.0161	0.0045	0.0012	0.0003	0.0001	0	0	0	0
3	6	0	2	1	Hex3HexNAc6NeuGc2dHex1	2464.87	2482.88	C94 H154 N8 O68	0.8848	1	0.6826	0.3457	0.1429	0.0506	0.0158	0.0044	0.0011	0.0003	0.0001	0	0	0	0
5	6	1	0	1	Hex5HexNAc6NeuAc1dHex1	2465.89	2483.9	C95 H157 N7 O68	0.8786	1	0.6858	0.3487	0.1446	0.0513	0.0161	0.0045	0.0012	0.0003	0.0001	0	0	0	0
5	6	0	0	3	Hex5HexNAc6dHex3	2466.91	2484.92	C96 H160 N6 O68	0.8725	1	0.6889	0.3517	0.1464	0.0521	0.0164	0.0046	0.0012	0.0003	0.0001	0	0	0	0
4	4	2	0	3	Hex4HexNAc4NeuAc2dHex3	2480.89	2498.9	C96 H158 N6 O69	0.8724	1	0.6907	0.3537	0.1478	0.0528	0.0167	0.0047	0.0012	0.0003	0.0001	0	0	0	0
6	6	1	0	0	Hex6HexNAc6NeuAc1	2481.89	2499.9	C95 H157 N7 O69	0.8783	1	0.6877	0.3509	0.1461	0.0521	0.0164	0.0046	0.0012	0.0003	0.0001	0	0	0	0
6	6	0	0	2	Hex6HexNAc6dHex2	2482.91	2500.92	C96 H160 N6 O69	0.8722	1	0.6908	0.3538	0.1478	0.0529	0.0167	0.0047	0.0012	0.0003	0.0001	0	0	0	0
3	7	0	0	4	Hex3HexNAc7dHex4	2491.95	2509.96	C98 H163 N7 O67	0.853	1	0.6975	0.3596	0.1508	0.054	0.017	0.0048	0.0013	0.0003	0.0001	0	0	0	0
5	4	2	0	2	Hex5HexNAc4NeuAc2dHex2	2496.89	2514.9	C96 H158 N6 O70	0.8721	1	0.6926	0.3559	0.1493	0.0536	0.017	0.0048	0.0013	0.0003	0.0001	0	0	0	0
7	6	0	0	1	Hex7HexNAc6dHex1	2498.9	2516.91	C96 H160 N6 O70	0.8719	1	0.6927	0.356	0.1493	0.0536	0.017	0.0048	0.0013	0.0003	0.0001	0	0	0	0
4	7	1	0	1	Hex4HexNAc7NeuAc1dHex1	2506.92	2524.93	C97 H160 N8 O68	0.8586	1	0.6962	0.3587	0.1505	0.054	0.0171	0.0049	0.0013	0.0003	0.0001	0	0	0	0
4	7	0	0	3	Hex4HexNAc7dHex3	2507.94	2525.95	C98 H163 N7 O68	0.8527	1	0.6994	0.3618	0.1523	0.0548	0.0174	0.005	0.0013	0.0003	0.0001	0	0	0	0
6	4	2	0	1	Hex6HexNAc4NeuAc2dHex1	2512.88	2530.89	C96 H158 N6 O71	0.8718	1	0.6945	0.3581	0.1508	0.0543	0.0173	0.005	0.0013	0.0003	0.0001	0	0	0	0
6	4	1	0	3	Hex6HexNAc4NeuAc1dHex3	2513.9	2531.91	C97 H161 N5 O71	0.8658	1	0.6976	0.3611	0.1525	0.0552	0.0176	0.0051	0.0013	0.0003	0.0001	0	0	0	0
5	7	1	0	0	Hex5HexNAc7NeuAc1	2522.92	2540.93	C97 H160 N8 O69	0.8583	1	0.6981	0.3609	0.152	0.0547	0.0174	0.005	0.0013	0.0003	0.0001	0	0	0	0
5	7	0	0	2	Hex5HexNAc7dHex2	2523.94	2541.95	C98 H163 N7 O69	0.8525	1	0.7013	0.364	0.1538	0.0556	0.0177	0.0051	0.0013	0.0003	0.0001	0	0	0	0
7	4	2	0	0	Hex7HexNAc4NeuAc2	2528.88	2546.89	C96 H158 N6 O72	0.8716	1	0.6965	0.3603	0.1523	0.0551	0.0176	0.0051	0.0013	0.0003	0.0001	0	0	0	0
7	4	1	0	2	Hex7HexNAc4NeuAc1dHex2	2529.9	2547.91	C97 H161 N5 O72	0.8655	1	0.6996	0.3633	0.1541	0.0559	0.0179	0.0052	0.0014	0.0003	0.0001	0	0	0	0
4	5	2	0	2	Hex4HexNAc5NeuAc2dHex2	2537.91	2555.92	C98 H161 N7 O70	0.8524	1	0.7031	0.366	0.1553	0.0563	0.018	0.0052	0.0014	0.0003	0.0001	0	0	0	0
4	5	1	0	4	Hex4HexNAc5NeuAc1dHex4	2538.94	2556.95	C99 H164 N6 O70	0.8467	1	0.7062	0.3691	0.1571	0.0572	0.0183	0.0053	0.0014	0.0003	0.0001	0	0	0	0
6	7	0	0	1	Hex6HexNAc7dHex1	2539.93	2557.94	C98 H163 N7 O70	0.8522	1	0.7032	0.3662	0.1553	0.0564	0.018	0.0052	0.0014	0.0003	0.0001	0	0	0	0
5	5	2	0	1	Hex5HexNAc5NeuAc2dHex1	2553.91	2571.92	C98 H161 N7 O71	0.8521	1	0.705	0.3682	0.1568	0.0571	0.0183	0.0053	0.0014	0.0003	0.0001	0	0	0	0
5	5	1	0	3	Hex5HexNAc5NeuAc1dHex3	2554.93	2572.94	C99 H164 N6 O71	0.8464	1	0.7081	0.3713	0.1586	0.058	0.0187	0.0054	0.0014	0.0003	0.0001	0	0	0	0
7	7	0	0	0	Hex7HexNAc7	2555.93	2573.94	C98 H163 N7 O71	0.8519	1	0.7051	0.3683	0.1569	0.0571	0.0184	0.0053	0.0014	0.0003	0.0001	0	0	0	0
5	5	1	1	1	Hex5HexNAc5NeuAc1NeuGc1dHex1	2569.9	2587.91	C98 H161 N7 O72	0.8519	1	0.7068	0.3704	0.1583	0.0579	0.0187	0.0054	0.0014	0.0004	0.0001	0	0	0	0
6	5	2	0	0	Hex6HexNAc5NeuAc2	2569.9	2587.91	C98 H161 N7 O72	0.8519	1	0.7068	0.3704	0.1583	0.0579	0.0187	0.0054	0.0014	0.0004	0.0001	0	0	0	0
6	5	1	0	2	Hex6HexNAc5NeuAc1dHex2	2570.93	2588.94	C99 H164 N6 O72	0.8461	1	0.71	0.3735	0.1602	0.0588	0.019	0.0055	0.0015	0.0004	0.0001	0	0	0	0
6	5	0	0	4	Hex6HexNAc5dHex4	2571.95	2589.96	C100 H167 N5 O72	0.8405	1	0.7131	0.3766	0.162	0.0596	0.0193	0.0056	0.0015	0.0004	0.0001	0	0	0	0
5	5	0	2	1	Hex5HexNAc5NeuGc2dHex1	2585.9	2603.91	C98 H161 N7 O73	0.8516	1	0.7087	0.3726	0.1598	0.0587	0.019	0.0056	0.0015	0.0004	0.0001	0	0	0	0
6	5	1	1	0	Hex6HexNAc5NeuAc1NeuGc1	2585.9	2603.91	C98 H161 N7 O73	0.8516	1	0.7087	0.3726	0.1598	0.0587	0.019	0.0056	0.0015	0.0004	0.0001	0	0	0	0
6	5	0	1	2	Hex6HexNAc5NeuGc1dHex2	2586.92	2604.93	C99 H164 N6 O73	0.8459	1	0.7118	0.3757	0.1617	0.0596	0.0194	0.0057	0.0015	0.0004	0.0001	0	0	0	0
7	5	1	0	1	Hex7HexNAc5NeuAc1dHex1	2586.92	2604.93	C99 H164 N6 O73	0.8459	1	0.7118	0.3757	0.1617	0.0596	0.0194	0.0057	0.0015	0.0004	0.0001	0	0	0	0
7	5	0	0	3	Hex7HexNAc5dHex3	2587.94	2605.95	C100 H167 N5 O73	0.8402	1	0.715	0.3788	0.1636	0.0604	0.0197	0.0058	0.0015	0.0004	0.0001	0	0	0	0
4	6	1	0	3	Hex4HexNAc6NeuAc1dHex3	2595.96	2613.97	C101 H167 N7 O71	0.8278	1	0.7187	0.3817	0.1649	0.0609	0.0198	0.0058	0.0015	0.0004	0.0001	0	0	0	0
4	6	0	0	5	Hex4HexNAc6dHex5	2596.98	2614.99	C102 H170 N6 O71	0.8224	1	0.7219	0.3849	0.1669	0.0618	0.0201	0.0059	0.0016	0.0004	0.0001	0	0	0	0
6	5	0	2	0	Hex6HexNAc5NeuGc2	2601.89	2619.9	C98 H161 N7 O74	0.8513	1	0.7106	0.3748	0.1614	0.0595	0.0194	0.0057	0.0015	0.0004	0.0001	0	0	0	0
5	6	2	0	0	Hex5HexNAc6NeuAc2	2610.93	2628.94	C100 H164 N8 O72	0.8331	1	0.7173	0.3808	0.1646	0.0608	0.0198	0.0058	0.0016	0.0004	0.0001	0	0	0	0
5	6	1	0	2	Hex5HexNAc6NeuAc1dHex2	2611.95	2629.96	C101 H167 N7 O72	0.8276	1	0.7205	0.3839	0.1665	0.0617	0.0202	0.0059	0.0016	0.0004	0.0001	0	0	0	0
5	6	0	0	4	Hex5HexNAc6dHex4	2612.97	2630.98	C102 H170 N6 O72	0.8221	1	0.7237	0.3871	0.1684	0.0626	0.0205	0.006	0.0016	0.0004	0.0001	0	0	0	0
6	6	1	0	1	Hex6HexNAc6NeuAc1dHex1	2627.95	2645.96	C101 H167 N7 O73	0.8273	1	0.7223	0.3861	0.168	0.0625	0.0205	0.0061	0.0016	0.0004	0.0001	0	0	0	0
6	6	0	0	3	Hex6HexNAc6dHex3	2628.97	2646.98	C102 H170 N6 O73	0.8219	1	0.7255	0.3839	0.17	0.0634	0.0209	0.0062	0.0017	0.0004	0.0001	0	0	0	0
3	7	0	0	5	Hex3HexNAc7dHex5	2638	2656.01	C104 H173 N7 O71	0.8048	1	0.7326	0.3956	0.1734	0.0649	0.0214	0.0063	0.0017	0.0004	0.0001	0	0	0	0
5	4	2	0	3	Hex5HexNAc4NeuAc2dHex3	2642.95	2660.96	C102 H168 N6 O74	0.8218	1	0.7272	0.3913	0.1715	0.0642	0.0212	0.0063	0.0017	0.0004	0.0001	0	0	0	0
7	6	1	0	0	Hex7HexNAc6NeuAc1	2643.94	2661.95	C101 H167 N7 O74	0.827	1	0.7242	0.3883	0.1696	0.0634	0.0209	0.0062	0.0017	0.0004	0.0001	0	0	0	0
7	6	0	0	2	Hex7HexNAc6dHex2	2644.96	2662.97	C102 H170 N6 O74	0.8216	1	0.7273	0.3915	0.1716	0.0643	0.0212	0.0063	0.0017	0.0004	0.0001	0	0	0	0
4	7	1	0	2	Hex4HexNAc7NeuAc1dHex2	2652.98	2670.99	C103 H170 N8 O72	0.8098	1	0.7312	0.3946	0.173	0.0648	0.0214	0.0063	0.0017	0.0004	0.0001	0	0	0	0
4	7	0	0	4	Hex4HexNAc7dHex4	2654	2672.01	C104 H173 N7 O72	0.8046	1	0.7344	0.3978	0.175	0.0657	0.0217	0.0065	0.0017	0.0004	0.0001	0	0	0	0
5	4	1	1	3	Hex5HexNAc4NeuAc1NeuGc1dHex3	2658.94	2676.95	C102 H168 N6 O75	0.8216	1	0.729	0.3935	0.1731	0.0651	0.0216	0.0064	0.0018	0.0004	0.0001	0	0	0	0
6	4	2	0	2	Hex6HexNAc4NeuAc2dHex2	2658.94	2676.95	C102 H168 N6 O75	0.8216	1	0.729	0.3935	0.1731	0.0651	0.0216	0.0064	0.0018	0.0004	0.0001	0	0	0	0
7	6	0	1	0	Hex7HexNAc6NeuGc1	2659.94	2677.95	C101 H167 N7 O75	0.8268	1	0.726	0.3905	0.1712	0.0642	0.0212	0.0063	0.0017	0.0004	0.0001	0	0	0	0
5	7	1	0	1	Hex5HexNAc7NeuAc1dHex1	2668.97	2686.98	C103 H170 N8 O73	0.8095	1	0.733	0.3968	0.1746	0.0656	0.0217	0.0065	0.0018	0.0004	0.0001	0	0	0	0
5	7	0	0	3	Hex5HexNAc7dHex3	2669.99	2688	C104 H173 N7 O73	0.8044	1	0.7362	0.4	0.1766	0.0666	0.0221	0.0066	0.0018	0.0004	0.0001	0	0	0	0
5	4	0	2	3	Hex5HexNAc4NeuGc2dHex3	2674.94	2692.95	C102 H168 N6 O76	0.8213	1	0.7309	0.3957	0.1746	0.0659	0.022	0.0066	0.0018	0.0005	0.0001	0	0	0	0
7	4	2	0	1	Hex7HexNAc4NeuAc2dHex1	2674.94	2692.95	C102 H168 N6 O76	0.8213	1	0.7309	0.3957	0.1746	0.0659	0.022	0.0066	0.0018	0.0005	0.0001	0	0	0	0
7	4	1	0	3	Hex7HexNAc4NeuAc1dHex3	2675.96	2693.97	C103 H171 N5 O76	0.816	1	0.734	0.3989	0.1766	0.0669	0.0223	0.0067	0.0018	0.0005	0.0001	0	0	0	0
4	5	2	0	3	Hex4HexNAc5NeuAc2dHex3	2683.97	2701.98	C104 H171 N7 O74	0.8043	1	0.7378	0.4021	0.1781	0.0674	0.0225	0.0067	0.0018	0.0005	0.0001	0	0	0	0
6	7	1	0	0	Hex6HexNAc7NeuAc1	2684.97	2702.98	C103 H170 N8 O74	0.8093	1	0.7348	0.399	0.1762	0.0665	0.0221	0.0066	0.0018	0.0005	0.0001	0	0	0	0
6	7	0	0	2	Hex6HexNAc7dHex2	2685.99	2704	C104 H173 N7 O74	0.8041	1	0.738	0.4022	0.1782	0.0674	0.0225	0.0067	0.0018	0.0005	0.0001	0	0	0	0
5	5	2	0	2	Hex5HexNAc5NeuAc2dHex2	2699.97	2717.98	C104 H171 N7 O75	0.8041	1	0.7396	0.4043	0.1797	0.0683	0.0228	0.0069	0.0019	0.0005	0.0001	0	0	0	0
5	5	1	0	4	Hex5HexNAc5NeuAc1dHex4	2700.99	2719	C105 H174 N6 O75	0.799	1	0.7428	0.4075	0.1818	0.0692	0.0232	0.007	0.0019	0.0005	0.0001	0	0	0	0
7	7	0	0	1	Hex7HexNAc7dHex1	2701.98	2719.99	C104 H173 N7 O75	0.8039	1	0.7398	0.4044	0.1798	0.0683	0.0229	0.0069	0.0019	0.0005	0.0001	0	0	0	0
6	5	2	0	1	Hex6HexNAc5NeuAc2dHex1	2715.96	2733.97	C104 H171 N7 O76	0.8038	1	0.7414	0.4065	0.1813	0.0691	0.0232	0.007	0.0019	0.0005	0.0001	0	0	0	0
6	5	1	0	3	Hex6HexNAc5NeuAc1dHex3	2716.98	2734.99	C105 H174 N6 O76	0.7987	1	0.7446	0.4097	0.1834	0.0701	0.0236	0.0072	0.002	0.0005	0.0001	0	0	0	0
6	5	1	1	1	Hex6HexNAc5NeuAc1NeuGc1dHex1	2731.96	2749.97	C104 H171 N7 O77	0.8036	1	0.7432	0.4087	0.183	0.07	0.0236	0.0072	0.002	0.0005	0.0001	0	0	0	0
7	5	2	0	0	Hex7HexNAc5NeuAc2	2731.96	2749.97	C104 H171 N7 O77	0.8036	1	0.7432	0.4087	0.183	0.07	0.0236	0.0072	0.002	0.0005	0.0001	0	0	0	0
6	5	0	1	3	Hex6HexNAc5NeuGc1dHex3	2732.98	2750.99	C105 H174 N6 O77	0.7985	1	0.7464	0.4119	0.185	0.071	0.024	0.0073	0.002	0.0005	0.0001	0	0	0	0
7	5	1	0	2	Hex7HexNAc5NeuAc1dHex2	2732.98	2750.99	C105 H174 N6 O77	0.7985	1	0.7464	0.4119	0.185	0.071	0.024	0.0073	0.002	0.0005	0.0001	0	0	0	0
4	6	1	0	4	Hex4HexNAc6NeuAc1dHex4	2742.01	2760.02	C107 H177 N7 O75	0.7824	1	0.7535	0.4186	0.1888	0.0726	0.0246	0.0075	0.0021	0.0005	0.0001	0	0	0	0
5	6	2	0	1	Hex5HexNAc6NeuAc2dHex1	2756.99	2775	C106 H174 N8 O76	0.7871	1	0.7521	0.4175	0.1883	0.0725	0.0246	0.0075	0.0021	0.0005	0.0001	0	0	0	0
5	6	1	0	3	Hex5HexNAc6NeuAc1dHex3	2758.01	2776.02	C107 H177 N7 O76	0.7821	1	0.7553	0.4208	0.1904	0.0735	0.025	0.0076	0.0021	0.0005	0.0001	0	0	0	0
5	6	0	0	5	Hex5HexNAc6dHex5	2759.03	2777.04	C108 H180 N6 O76	0.7773	1	0.7585	0.4241	0.1925	0.0746	0.0254	0.0078	0.0022	0.0006	0.0001	0	0	0	0
5	6	1	1	1	Hex5HexNAc6NeuAc1NeuGc1dHex1	2772.98	2790.99	C106 H174 N8 O77	0.7868	1	0.7538	0.4197	0.1899	0.0734	0.025	0.0076	0.0021	0.0005	0.0001	0	0	0	0
6	6	2	0	0	Hex6HexNAc6NeuAc2	2772.98	2790.99	C106 H174 N8 O77	0.7868	1	0.7538	0.4197	0.1899	0.0734	0.025	0.0076	0.0021	0.0005	0.0001	0	0	0	0
6	6	1	0	2	Hex6HexNAc6NeuAc1dHex2	2774	2792.01	C107 H177 N7 O77	0.7819	1	0.757	0.423	0.192	0.0744	0.0254	0.0078	0.0022	0.0006	0.0001	0	0	0	0
6	6	0	0	4	Hex6HexNAc6dHex4	2775.02	2793.03	C108 H180 N6 O77	0.7771	1	0.7603	0.4263	0.1942	0.0755	0.0258	0.008	0.0022	0.0006	0.0001	0	0	0	0
6	6	1	1	0	Hex6HexNAc6NeuAc1NeuGc1	2788.98	2806.99	C106 H174 N8 O78	0.7866	1	0.7556	0.4219	0.1916	0.0743	0.0254	0.0078	0.0022	0.0006	0.0001	0	0	0	0
7	6	1	0	1	Hex7HexNAc6NeuAc1dHex1	2790	2808.01	C107 H177 N7 O78	0.7817	1	0.7588	0.4252	0.1937	0.0753	0.0258	0.008	0.0022	0.0006	0.0001	0	0	0	0
7	6	0	0	3	Hex7HexNAc6dHex3	2791.02	2809.03	C108 H180 N6 O78	0.7769	1	0.762	0.4285	0.1958	0.0764	0.0263	0.0081	0.0023	0.0006	0.0001	0	0	0	0
4	7	1	0	3	Hex4HexNAc7NeuAc1dHex3	2799.04	2817.05	C109 H180 N8 O76	0.7663	1	0.7661	0.4321	0.1976	0.0771	0.0264	0.0082	0.0023	0.0006	0.0001	0	0	0	0
4	7	0	0	5	Hex4HexNAc7dHex5	2800.06	2818.07	C110 H183 N7 O76	0.7616	1	0.7693	0.4355	0.1998	0.0782	0.0269	0.0083	0.0023	0.0006	0.0001	0	0	0	0
6	6	0	2	0	Hex6HexNAc6NeuGc2	2804.97	2822.98	C106 H174 N8 O79	0.7864	1	0.7574	0.4241	0.1932	0.0752	0.0258	0.008	0.0022	0.0006	0.0001	0	0	0	0
6	4	2	0	3	Hex6HexNAc4NeuAc2dHex3	2805	2823.01	C108 H178 N6 O79	0.7768	1	0.7636	0.4306	0.1974	0.0773	0.0267	0.0083	0.0023	0.0006	0.0001	0	0	0	0
7	6	0	1	1	Hex7HexNAc6NeuGc1dHex1	2805.99	2824	C107 H177 N7 O79	0.7815	1	0.7605	0.4274	0.1953	0.0763	0.0262	0.0081	0.0023	0.0006	0.0001	0	0	0	0
5	7	2	0	0	Hex5HexNAc7NeuAc2	2814.01	2832.02	C108 H177 N9 O77	0.7707	1	0.7646	0.4309	0.1971	0.0769	0.0264	0.0082	0.0023	0.0006	0.0001	0	0	0	0
5	7	1	0	2	Hex5HexNAc7NeuAc1dHex2	2815.03	2833.04	C109 H180 N8 O77	0.766	1	0.7678	0.4343	0.1993	0.078	0.0269	0.0083	0.0023	0.0006	0.0001	0	0	0	0
5	7	0	0	4	Hex5HexNAc7dHex4	2816.05	2834.06	C110 H183 N7 O77	0.7614	1	0.7711	0.4377	0.2015	0.0791	0.0273	0.0085	0.0024	0.0006	0.0001	0	0	0	0
7	4	2	0	2	Hex7HexNAc4NeuAc2dHex2	2820.99	2839	C108 H178 N6 O80	0.7766	1	0.7654	0.4328	0.1991	0.0782	0.0271	0.0084	0.0024	0.0006	0.0002	0	0	0	0
6	7	1	0	1	Hex6HexNAc7NeuAc1dHex1	2831.03	2849.04	C109 H180 N8 O78	0.7658	1	0.7695	0.4365	0.201	0.0789	0.0273	0.0085	0.0024	0.0006	0.0001	0	0	0	0
6	7	0	0	3	Hex6HexNAc7dHex3	2832.05	2850.06	C110 H183 N7 O78	0.7612	1	0.7728	0.4399	0.2032	0.08	0.0277	0.0086	0.0025	0.0006	0.0002	0	0	0	0
5	5	2	0	3	Hex5HexNAc5NeuAc2dHex3	2846.03	2864.04	C110 H181 N7 O79	0.7611	1	0.7744	0.442	0.2048	0.0809	0.0282	0.0088	0.0025	0.0007	0.0002	0	0	0	0
7	7	1	0	0	Hex7HexNAc7NeuAc1	2847.02	2865.03	C109 H180 N8 O79	0.7656	1	0.7712	0.4387	0.2026	0.0799	0.0277	0.0087	0.0025	0.0006	0.0002	0	0	0	0
7	7	0	0	2	Hex7HexNAc7dHex2	2848.04	2866.05	C110 H183 N7 O79	0.761	1	0.7745	0.4421	0.2049	0.081	0.0282	0.0088	0.0025	0.0007	0.0002	0	0	0	0
6	5	3	0	0	Hex6HexNAc5NeuAc3	2861	2879.01	C109 H178 N8 O80	0.7656	1	0.7728	0.4408	0.2042	0.0808	0.0281	0.0088	0.0025	0.0007	0.0002	0	0	0	0
6	5	2	0	2	Hex6HexNAc5NeuAc2dHex2	2862.02	2880.03	C110 H181 N7 O80	0.7609	1	0.7761	0.4442	0.2065	0.0819	0.0286	0.009	0.0026	0.0007	0.0002	0	0	0	0
6	5	1	0	4	Hex6HexNAc5NeuAc1dHex4	2863.04	2881.05	C111 H184 N6 O80	0.7563	1	0.7793	0.4476	0.2087	0.083	0.0291	0.0092	0.0026	0.0007	0.0002	0	0	0	0
6	5	2	1	0	Hex6HexNAc5NeuAc2NeuGc1	2876.99	2895	C109 H178 N8 O81	0.7653	1	0.7746	0.443	0.2059	0.0817	0.0286	0.009	0.0026	0.0007	0.0002	0	0	0	0
7	5	2	0	1	Hex7HexNAc5NeuAc2dHex1	2878.02	2896.03	C110 H181 N7 O81	0.7607	1	0.7778	0.4464	0.2082	0.0829	0.0291	0.0092	0.0026	0.0007	0.0002	0	0	0	0
7	5	1	0	3	Hex7HexNAc5NeuAc1dHex3	2879.04	2897.05	C111 H184 N6 O81	0.7561	1	0.781	0.4498	0.2104	0.084	0.0295	0.0093	0.0027	0.0007	0.0002	0	0	0	0
4	6	1	0	5	Hex4HexNAc6NeuAc1dHex5	2888.07	2906.08	C113 H187 N7 O79	0.7417	1	0.7884	0.4571	0.2147	0.0859	0.0302	0.0096	0.0028	0.0007	0.0002	0	0	0	0
6	5	1	2	0	Hex6HexNAc5NeuAc1NeuGc2	2892.99	2911	C109 H178 N8 O82	0.7651	1	0.7763	0.4452	0.2076	0.0827	0.029	0.0092	0.0026	0.0007	0.0002	0	0	0	0
7	5	1	1	1	Hex7HexNAc5NeuAc1NeuGc1dHex1	2894.01	2912.02	C110 H181 N7 O82	0.7605	1	0.7795	0.4486	0.2098	0.0838	0.0295	0.0093	0.0027	0.0007	0.0002	0	0	0	0
5	6	2	0	2	Hex5HexNAc6NeuAc2dHex2	2903.05	2921.06	C112 H184 N8 O80	0.7459	1	0.7869	0.4558	0.2141	0.0857	0.0302	0.0096	0.0028	0.0007	0.0002	0	0	0	0
5	6	1	0	4	Hex5HexNAc6NeuAc1dHex4	2904.07	2922.08	C113 H187 N7 O80	0.7415	1	0.7901	0.4593	0.2164	0.0869	0.0307	0.0097	0.0028	0.0008	0.0002	0	0	0	0
6	5	0	3	0	Hex6HexNAc5NeuGc3	2908.98	2926.99	C109 H178 N8 O83	0.7649	1	0.778	0.4474	0.2093	0.0837	0.0295	0.0093	0.0027	0.0007	0.0002	0	0	0	0
7	5	0	2	1	Hex7HexNAc5NeuGc2dHex1	2910.01	2928.02	C110 H181 N7 O83	0.7603	1	0.7812	0.4508	0.2115	0.0848	0.03	0.0095	0.0028	0.0007	0.0002	0	0	0	0
6	6	2	0	1	Hex6HexNAc6NeuAc2dHex1	2919.04	2937.05	C112 H184 N8 O81	0.7457	1	0.7885	0.458	0.2158	0.0867	0.0307	0.0098	0.0028	0.0008	0.0002	0	0	0	0
6	6	1	0	3	Hex6HexNAc6NeuAc1dHex3	2920.06	2938.07	C113 H187 N7 O81	0.7413	1	0.7918	0.4615	0.2181	0.0879	0.0312	0.0099	0.0029	0.0008	0.0002	0	0	0	0
6	6	0	0	5	Hex6HexNAc6dHex5	2921.08	2939.09	C114 H190 N6 O81	0.7369	1	0.795	0.465	0.2205	0.0891	0.0317	0.0101	0.0029	0.0008	0.0002	0	0	0	0
5	6	1	2	0	Hex5HexNAc6NeuAc1NeuGc2	2934.02	2952.03	C117 H191 N9 O86	0.7499	1	0.787	0.4567	0.2152	0.0865	0.0306	0.0098	0.0028	0.0008	0.0002	0	0	0	0
6	6	1	1	1	Hex6HexNAc6NeuAc1NeuGc1dHex1	2935.04	2953.05	C112 H184 N8 O82	0.7454	1	0.7902	0.4602	0.2175	0.0877	0.0311	0.0099	0.0029	0.0008	0.0002	0	0	0	0
7	6	2	0	0	Hex7HexNAc6NeuAc2	2935.04	2953.05	C112 H184 N8 O82	0.7454	1	0.7902	0.4602	0.2175	0.0877	0.0311	0.0099	0.0029	0.0008	0.0002	0	0	0	0
7	6	1	0	2	Hex7HexNAc6NeuAc1dHex2	2936.06	2954.07	C113 H187 N7 O82	0.741	1	0.7935	0.4637	0.2199	0.0889	0.0316	0.0101	0.003	0.0008	0.0002	0	0	0	0
7	6	0	0	4	Hex7HexNAc6dHex4	2937.08	2955.09	C114 H190 N6 O82	0.7367	1	0.7967	0.4673	0.2222	0.0901	0.0322	0.0103	0.003	0.0008	0.0002	0	0	0	0
4	7	1	0	4	Hex4HexNAc7NeuAc1dHex4	2945.09	2963.1	C115 H190 N8 O80	0.7272	1	0.801	0.4712	0.2244	0.091	0.0324	0.0104	0.003	0.0008	0.0002	0	0	0	0
6	6	0	2	1	Hex6HexNAc6NeuGc2dHex1	2951.03	2969.04	C112 H184 N8 O83	0.7452	1	0.7919	0.4624	0.2192	0.0877	0.0316	0.0101	0.003	0.0008	0.0002	0	0	0	0
7	6	1	1	0	Hex7HexNAc6NeuAc1NeuGc1	2951.03	2969.04	C112 H184 N8 O83	0.7452	1	0.7919	0.4624	0.2192	0.0887	0.0316	0.0101	0.003	0.0008	0.0002	0	0	0	0
5	7	2	0	1	Hex5HexNAc7NeuAc2dHex1	2960.07	2978.08	C114 H187 N9 O81	0.7312	1	0.7994	0.4698	0.2237	0.0908	0.0324	0.0104	0.003	0.0008	0.0002	0	0	0	0
5	7	1	0	3	Hex5HexNAc7NeuAc1dHex3	2961.09	2979.1	C115 H190 N8 O81	0.727	1	0.8027	0.4734	0.2261	0.092	0.0329	0.0106	0.0031	0.0008	0.0002	0	0	0	0
5	7	0	0	5	Hex5HexNAc7dHex5	2962.11	2980.12	C116 H193 N7 O81	0.7228	1	0.806	0.477	0.2285	0.0932	0.0334	0.0108	0.0032	0.0009	0.0002	0	0	0	0
7	6	0	2	0	Hex7HexNAc6NeuGc2	2967.03	2985.04	C112 H184 N8 O84	0.745	1	0.7936	0.4646	0.221	0.0897	0.0321	0.0103	0.003	0.0008	0.0002	0	0	0	0
7	4	2	0	3	Hex7HexNAc4NeuAc2dHex3	2967.05	2985.06	C114 H188 N6 O84	0.7365	1	0.7999	0.4715	0.2256	0.0921	0.0331	0.0107	0.0032	0.0009	0.0002	0	0	0	0
6	7	2	0	0	Hex6HexNAc7NeuAc2	2976.06	2994.07	C114 H187 N9 O82	0.731	1	0.8011	0.472	0.2254	0.0918	0.0329	0.0106	0.0031	0.0008	0.0002	0	0	0	0
6	7	1	0	2	Hex6HexNAc7NeuAc1dHex2	2977.08	2995.09	C115 H190 N8 O82	0.7268	1	0.8043	0.4756	0.2279	0.093	0.0334	0.0108	0.0032	0.0009	0.0002	0	0	0	0
6	7	0	0	4	Hex6HexNAc7dHex4	2978.1	2996.11	C116 H193 N7 O82	0.7226	1	0.8076	0.4792	0.2303	0.0943	0.0339	0.011	0.0032	0.0009	0.0002	0.0001	0	0	0
5	5	2	0	4	Hex5HexNAc5NeuAc2dHex4	2992.08	3010.09	C116 H191 N7 O83	0.7225	1	0.8091	0.4813	0.232	0.0953	0.0344	0.0112	0.0033	0.0009	0.0002	0.0001	0	0	0
7	7	1	0	1	Hex7HexNAc7NeuAc1dHex1	2993.08	3011.09	C115 H190 N8 O83	0.7266	1	0.806	0.4778	0.2296	0.0941	0.0339	0.011	0.0032	0.0009	0.0002	0.0001	0	0	0
7	7	0	0	3	Hex7HexNAc7dHex3	2994.1	3012.11	C116 H193 N7 O83	0.7224	1	0.8092	0.4814	0.2321	0.0953	0.0344	0.0112	0.0033	0.0009	0.0002	0.0001	0	0	0
6	5	3	0	1	Hex6HexNAc5NeuAc3dHex1	3007.06	3025.07	C115 H188 N8 O84	0.7265	1	0.8075	0.4799	0.2313	0.095	0.0344	0.0112	0.0033	0.0009	0.0002	0.0001	0	0	0
6	5	2	0	3	Hex6HexNAc5NeuAc2dHex3	3008.08	3026.09	C116 H191 N7 O84	0.7223	1	0.8107	0.4835	0.2337	0.0963	0.0349	0.0114	0.0034	0.0009	0.0002	0.0001	0	0	0
6	5	2	1	1	Hex6HexNAc5NeuAc2NeuGc1dHex1	3023.05	3041.06	C115 H188 N8 O85	0.7263	1	0.8091	0.4821	0.233	0.0961	0.0349	0.0114	0.0034	0.0009	0.0002	0.0001	0	0	0
7	5	2	0	2	Hex7HexNAc5NeuAc2dHex2	3024.07	3042.08	C116 H191 N7 O85	0.7222	1	0.8124	0.4857	0.2355	0.0974	0.0354	0.0116	0.0034	0.0009	0.0002	0.0001	0	0	0
6	5	1	2	1	Hex6HexNAc5NeuAc1NeuGc2dHex1	3039.05	3057.06	C115 H188 N8 O86	0.7261	1	0.8108	0.4843	0.2348	0.0971	0.0354	0.0116	0.0035	0.001	0.0002	0.0001	0	0	0
5	6	2	0	3	Hex5HexNAc6NeuAc2dHex3	3049.1	3067.11	C118 H194 N8 O84	0.7088	1	0.8217	0.4957	0.2421	0.1007	0.0368	0.0121	0.0036	0.001	0.0003	0.0001	0	0	0
5	6	1	0	5	Hex5HexNAc6NeuAc1dHex5	3050.13	3068.14	C119 H197 N7 O84	0.7048	1	0.825	0.4994	0.2446	0.102	0.0374	0.0123	0.0037	0.001	0.0003	0.0001	0	0	0
6	5	0	3	1	Hex6HexNAc5NeuGc3dHex1	3055.04	3073.05	C115 H188 N8 O87	0.7259	1	0.8124	0.4865	0.2366	0.0982	0.0359	0.0118	0.0035	0.001	0.0002	0.0001	0	0	0
5	6	2	1	1	Hex5HexNAc6NeuAc2NeuGc1dHex1	3064.08	3082.09	C117 H191 N9 O85	0.7126	1	0.82	0.4943	0.2414	0.1004	0.0367	0.0121	0.0036	0.001	0.0003	0.0001	0	0	0
6	6	3	0	0	Hex6HexNAc6NeuAc3	3064.08	3082.09	C117 H191 N9 O85	0.7126	1	0.82	0.4943	0.2414	0.1004	0.0367	0.0121	0.0036	0.001	0.0003	0.0001	0	0	0
6	6	2	0	2	Hex6HexNAc6NeuAc2dHex2	3065.1	3083.11	C118 H194 N8 O85	0.7086	1	0.8233	0.498	0.2439	0.1018	0.0373	0.0123	0.0037	0.001	0.0003	0.0001	0	0	0
6	6	1	0	4	Hex6HexNAc6NeuAc1dHex4	3066.12	3084.13	C119 H197 N7 O85	0.7046	1	0.8266	0.5017	0.2465	0.1031	0.0379	0.0125	0.0038	0.001	0.0003	0.0001	0	0	0
7	6	2	0	1	Hex7HexNAc6NeuAc2dHex1	3081.09	3099.1	C118 H194 N8 O86	0.7084	1	0.8249	0.5002	0.2457	0.1028	0.0379	0.0125	0.0038	0.001	0.0003	0.0001	0	0	0
7	6	1	0	3	Hex7HexNAc6NeuAc1dHex3	3082.12	3100.13	C119 H197 N7 O86	0.7044	1	0.8282	0.5039	0.2483	0.1042	0.0385	0.0127	0.0038	0.0011	0.0003	0.0001	0	0	0
7	6	0	0	5	Hex7HexNAc6dHex5	3083.14	3101.15	C120 H200 N6 O86	0.7005	1	0.8314	0.5076	0.2508	0.1056	0.0391	0.013	0.0039	0.0011	0.0003	0.0001	0	0	0
4	7	1	0	5	Hex4HexNAc7NeuAc1dHex5	3091.15	3109.16	C121 H200 N8 O84	0.6919	1	0.836	0.512	0.2533	0.1066	0.0394	0.0131	0.004	0.0011	0.0003	0.0001	0	0	0
5	6	0	3	0	Hex5HexNAc6NeuGc3dHex1	3096.07	3114.08	C117 H191 N9 O87	0.7122	1	0.8232	0.4987	0.245	0.1026	0.0378	0.0125	0.0038	0.0011	0.0003	0.0001	0	0	0
5	7	2	0	2	Hex5HexNAc7NeuAc2dHex2	3106.13	3124.14	C120 H197 N9 O85	0.6955	1	0.8343	0.5104	0.2525	0.1063	0.0393	0.0131	0.004	0.0011	0.0003	0.0001	0	0	0
5	7	1	0	4	Hex5HexNAc7NeuAc1dHex4	3107.15	3125.16	C121 H200 N8 O85	0.6917	1	0.8376	0.5142	0.2552	0.1077	0.04	0.0133	0.004	0.0011	0.0003	0.0001	0	0	0
6	7	2	0	1	Hex6HexNAc7NeuAc2dHex1	3122.12	3140.13	C120 H197 N9 O86	0.6953	1	0.8358	0.5126	0.2544	0.1074	0.0399	0.0133	0.004	0.0011	0.0003	0.0001	0	0	0
6	7	1	0	3	Hex6HexNAc7NeuAc1dHex3	3123.14	3141.15	C121 H200 N8 O86	0.6915	1	0.8391	0.5164	0.257	0.1089	0.0405	0.0135	0.0041	0.0012	0.0003	0.0001	0	0	0
6	7	0	0	5	Hex6HexNAc7dHex5	3124.16	3142.17	C122 H203 N7 O86	0.6877	1	0.8425	0.5202	0.2597	0.1103	0.0411	0.0138	0.0042	0.0012	0.0003	0.0001	0	0	0
7	7	2	0	0	Hex7HexNAc7NeuAc2	3138.12	3156.13	C120 H197 N9 O87	0.6952	1	0.8374	0.5149	0.2562	0.1086	0.0404	0.0135	0.0041	0.0012	0.0003	0.0001	0	0	0
7	7	1	0	2	Hex7HexNAc7NeuAc1dHex2	3139.14	3157.15	C121 H200 N8 O87	0.6913	1	0.8407	0.5186	0.2588	0.11	0.0411	0.0138	0.0042	0.0012	0.0003	0.0001	0	0	0
7	7	0	0	4	Hex7HexNAc7dHex4	3140.16	3158.17	C122 H203 N7 O87	0.6875	1	0.844	0.5224	0.2615	0.1114	0.0417	0.014	0.0043	0.0012	0.0003	0.0001	0	0	0
6	5	3	0	2	Hex6HexNAc5NeuAc3dHex2	3153.12	3171.13	C121 H198 N8 O88	0.6913	1	0.8422	0.5207	0.2606	0.1111	0.0416	0.014	0.0043	0.0012	0.0003	0.0001	0	0	0
6	5	2	0	4	Hex6HexNAc5NeuAc2dHex4	3154.14	3172.15	C122 H201 N7 O88	0.6875	1	0.8455	0.5245	0.2633	0.1125	0.0422	0.0142	0.0044	0.0012	0.0003	0.0001	0	0	0
7	5	2	0	3	Hex7HexNAc5NeuAc2dHex3	3170.13	3188.14	C122 H201 N7 O89	0.6873	1	0.847	0.5267	0.2651	0.1136	0.0428	0.0145	0.0045	0.0013	0.0003	0.0001	0	0	0
5	6	2	0	4	Hex5HexNAc6NeuAc2dHex4	3195.16	3213.17	C124 H204 N8 O88	0.6752	1	0.8565	0.5373	0.2724	0.1175	0.0445	0.0151	0.0047	0.0013	0.0004	0.0001	0	0	0
6	6	3	0	1	Hex6HexNAc6NeuAc3dHex1	3210.14	3228.15	C123 H201 N9 O89	0.6787	1	0.8547	0.5357	0.2715	0.1171	0.0444	0.0151	0.0047	0.0013	0.0004	0.0001	0	0	0
6	6	2	0	3	Hex6HexNAc6NeuAc2dHex3	3211.16	3229.17	C124 H204 N8 O89	0.675	1	0.858	0.5396	0.2743	0.1186	0.0451	0.0154	0.0048	0.0014	0.0004	0.0001	0	0	0
6	6	1	0	5	Hex6HexNAc6NeuAc1dHex5	3212.18	3230.19	C125 H207 N7 O89	0.6714	1	0.8614	0.5435	0.2771	0.1201	0.0458	0.0156	0.0049	0.0014	0.0004	0.0001	0	0	0
6	6	2	1	1	Hex6HexNAc6NeuAc2NeuGc1dHex1	3226.13	3244.14	C123 H201 N9 O90	0.6785	1	0.8563	0.5379	0.2734	0.1183	0.045	0.0154	0.0048	0.0014	0.0004	0.0001	0	0	0
7	6	3	0	0	Hex7HexNAc6NeuAc3	3226.13	3244.14	C123 H201 N9 O90	0.6785	1	0.8563	0.5379	0.2734	0.1183	0.045	0.0154	0.0048	0.0014	0.0004	0.0001	0	0	0
7	6	2	0	2	Hex7HexNAc6NeuAc2dHex2	3227.15	3245.16	C124 H204 N8 O90	0.6749	1	0.8596	0.5418	0.2762	0.1198	0.0457	0.0156	0.0049	0.0014	0.0004	0.0001	0	0	0
7	6	1	0	4	Hex7HexNAc6NeuAc1dHex4	3228.17	3246.18	C125 H207 N7 O90	0.6712	1	0.8629	0.5457	0.2789	0.1213	0.0464	0.0159	0.005	0.0014	0.0004	0.0001	0	0	0
6	6	1	2	1	Hex6HexNAc6NeuAc1NeuGc2dHex1	3242.13	3260.14	C123 H201 N9 O91	0.6783	1	0.8578	0.5402	0.2753	0.1194	0.0456	0.0156	0.0049	0.0014	0.0004	0.0001	0	0	0
7	6	2	1	0	Hex7HexNAc6NeuAc2NeuGc1	3242.13	3260.14	C123 H201 N9 O91	0.6783	1	0.8578	0.5402	0.2753	0.1194	0.0456	0.0156	0.0049	0.0014	0.0004	0.0001	0	0	0
7	6	0	1	4	Hex7HexNAc6NeuGc1dHex4	3244.17	3262.18	C125 H207 N7 O91	0.6711	1	0.8644	0.5479	0.2808	0.1225	0.047	0.0162	0.0051	0.0015	0.0004	0.0001	0	0	0
5	7	2	0	3	Hex5HexNAc7NeuAc2dHex3	3252.18	3270.19	C126 H207 N9 O89	0.6632	1	0.8691	0.5527	0.2837	0.1238	0.0474	0.0163	0.0051	0.0015	0.0004	0.0001	0	0	0
5	7	1	0	5	Hex5HexNAc7NeuAc1dHex5	3253.2	3271.21	C127 H210 N8 O89	0.6597	1	0.8725	0.5566	0.2866	0.1254	0.0481	0.0166	0.0052	0.0015	0.0004	0.0001	0	0	0
6	6	0	3	1	Hex6HexNAc6NeuGc3dHex1	3258.12	3276.13	C123 H201 N9 O92	0.6782	1	0.8594	0.5424	0.2771	0.1206	0.0462	0.0159	0.005	0.0014	0.0004	0.0001	0	0	0
6	7	3	0	0	Hex6HexNAc7NeuAc3	3267.16	3285.17	C125 H204 N10 O90	0.6665	1	0.8673	0.5509	0.2827	0.1234	0.0473	0.0163	0.0051	0.0015	0.0004	0.0001	0	0	0
6	7	2	0	2	Hex6HexNAc7NeuAc2dHex2	3268.18	3286.19	C126 H207 N9 O90	0.663	1	0.8707	0.5549	0.2856	0.125	0.048	0.0166	0.0052	0.0015	0.0004	0.0001	0	0	0
6	7	1	0	4	Hex6HexNAc7NeuAc1dHex4	3269.2	3287.21	C127 H210 N8 O90	0.6595	1	0.874	0.5588	0.2885	0.1266	0.0488	0.0169	0.0053	0.0015	0.0004	0.0001	0	0	0
7	7	2	0	1	Hex7HexNAc7NeuAc2dHex1	3284.17	3302.18	C126 H207 N9 O91	0.6628	1	0.8722	0.5571	0.2875	0.1262	0.0487	0.0168	0.0053	0.0015	0.0004	0.0001	0	0	0
7	7	1	0	3	Hex7HexNAc7NeuAc1dHex3	3285.19	3303.21	C127 H210 N8 O91	0.6593	1	0.8755	0.5611	0.2904	0.1278	0.0494	0.0171	0.0054	0.0016	0.0004	0.0001	0	0	0
7	7	0	0	5	Hex7HexNAc7dHex5	3286.21	3304.22	C128 H213 N7 O91	0.6559	1	0.8788	0.5651	0.2933	0.1294	0.0501	0.0174	0.0055	0.0016	0.0004	0.0001	0	0	0
6	5	3	0	3	Hex6HexNAc5NeuAc3dHex3	3299.17	3317.18	C127 H208 N8 O92	0.6593	1	0.8769	0.5632	0.2922	0.129	0.05	0.0174	0.0055	0.0016	0.0004	0.0001	0	0	0
5	6	2	0	5	Hex5HexNAc6NeuAc2dHex5	3341.22	3359.23	C130 H214 N8 O92	0.6447	1	0.8914	0.5806	0.305	0.1362	0.0533	0.0187	0.006	0.0018	0.0005	0.0001	0	0	0
6	6	3	0	2	Hex6HexNAc6NeuAc3dHex2	3356.2	3374.21	C129 H211 N9 O93	0.6478	1	0.8895	0.5788	0.304	0.1357	0.0532	0.0187	0.006	0.0018	0.0005	0.0001	0	0	0
6	6	2	0	4	Hex6HexNAc6NeuAc2dHex4	3357.22	3375.23	C130 H214 N8 O93	0.6445	1	0.8928	0.5828	0.307	0.1374	0.054	0.019	0.0061	0.0018	0.0005	0.0001	0	0	0
7	6	3	0	1	Hex7HexNAc6NeuAc3dHex1	3372.19	3390.2	C129 H211 N9 O94	0.6477	1	0.891	0.581	0.306	0.137	0.0539	0.019	0.0061	0.0018	0.0005	0.0001	0	0	0
7	6	2	0	3	Hex7HexNAc6NeuAc2dHex3	3373.21	3391.22	C130 H214 N8 O94	0.6443	1	0.8943	0.5851	0.309	0.1397	0.0547	0.0193	0.0062	0.0018	0.0005	0.0001	0	0	0
7	6	1	0	5	Hex7HexNAc6NeuAc1dHex5	3374.23	3392.24	C131 H217 N7 O94	0.6411	1	0.8977	0.5891	0.312	0.1404	0.0555	0.0197	0.0063	0.0019	0.0005	0.0001	0	0	0
5	7	2	0	4	Hex5HexNAc7NeuAc2dHex4	3398.24	3416.25	C132 H217 N9 O93	0.6337	1	0.904	0.5965	0.3172	0.1433	0.0568	0.0202	0.0065	0.0019	0.0005	0.0001	0	0	0
6	7	3	0	1	Hex6HexNAc7NeuAc3dHex1	3413.22	3431.23	C131 H214 N10 O94	0.6367	1	0.9021	0.5946	0.3161	0.1428	0.0566	0.0201	0.0065	0.0019	0.0005	0.0001	0	0	0
6	7	2	0	3	Hex6HexNAc7NeuAc2dHex3	3414.24	3432.25	C132 H217 N9 O94	0.6335	1	0.9055	0.5988	0.3192	0.1446	0.0574	0.0205	0.0066	0.002	0.0005	0.0001	0	0	0
6	7	1	0	5	Hex6HexNAc7NeuAc1dHex5	3415.26	3433.27	C133 H220 N8 O94	0.6303	1	0.9089	0.6029	0.3224	0.1464	0.0583	0.0208	0.0068	0.002	0.0006	0.0001	0	0	0
7	7	3	0	0	Hex7HexNAc7NeuAc3	3429.21	3447.22	C131 H214 N10 O95	0.6366	1	0.9036	0.5969	0.3181	0.1441	0.0573	0.0204	0.0066	0.002	0.0005	0.0001	0	0	0
7	7	2	0	2	Hex7HexNAc7NeuAc2dHex2	3430.23	3448.24	C132 H217 N9 O95	0.6334	1	0.9069	0.601	0.3212	0.1459	0.0581	0.0208	0.0068	0.002	0.0006	0.0001	0	0	0
7	7	1	0	4	Hex7HexNAc7NeuAc1dHex4	3431.25	3449.26	C133 H220 N8 O95	0.6302	1	0.9103	0.6052	0.3244	0.1477	0.059	0.0211	0.0069	0.0021	0.0006	0.0001	0	0	0
6	5	3	0	4	Hex6HexNAc5NeuAc3dHex4	3445.23	3463.24	C133 H218 N8 O96	0.6302	1	0.9116	0.6072	0.3262	0.1489	0.0597	0.0214	0.007	0.0021	0.0006	0.0002	0	0	0
6	6	3	0	3	Hex6HexNAc6NeuAc3dHex3	3502.25	3520.26	C135 H221 N9 O97	0.6197	1	0.9243	0.6235	0.339	0.1565	0.0634	0.023	0.0076	0.0023	0.0007	0.0002	0	0	0
6	6	2	0	5	Hex6HexNAc6NeuAc2dHex5	3503.27	3521.28	C136 H224 N8 O97	0.6166	1	0.9277	0.6277	0.3422	0.1584	0.0643	0.0234	0.0077	0.0024	0.0007	0.0002	0	0	0
7	6	4	0	0	Hex7HexNAc6NeuAc4	3517.23	3535.24	C134 H218 N10 O98	0.6226	1	0.9223	0.6215	0.3378	0.1559	0.0632	0.023	0.0076	0.0023	0.0007	0.0002	0	0	0
7	6	3	0	2	Hex7HexNAc6NeuAc3dHex2	3518.25	3536.26	C135 H221 N9 O98	0.6195	1	0.9257	0.6257	0.341	0.1578	0.0641	0.0233	0.0077	0.0024	0.0007	0.0002	0	0	0
7	6	2	0	4	Hex7HexNAc6NeuAc2dHex4	3519.27	3537.28	C136 H224 N8 O98	0.6165	1	0.9291	0.63	0.3443	0.1598	0.065	0.0237	0.0079	0.0024	0.0007	0.0002	0	0	0
7	6	3	1	0	Hex7HexNAc6NeuAc3NeuGc1	3533.22	3551.23	C134 H218 N10 O99	0.6224	1	0.9238	0.6237	0.3398	0.1573	0.0639	0.0233	0.0077	0.0024	0.0007	0.0002	0	0	0
5	7	2	0	5	Hex5HexNAc7NeuAc2dHex5	3544.3	3562.31	C138 H227 N9 O97	0.6067	1	0.939	0.642	0.3533	0.1649	0.0675	0.0247	0.0082	0.0025	0.0007	0.0002	0	0	0
7	6	2	2	0	Hex7HexNAc6NeuAc2NeuGc2	3549.22	3567.23	C134 H218 N10 O100	0.6223	1	0.9252	0.626	0.3418	0.1587	0.0647	0.0236	0.0079	0.0024	0.0007	0.0002	0	0	0
6	7	3	0	2	Hex6HexNAc7NeuAc3dHex2	3559.27	3577.28	C137 H224 N10 O98	0.6095	1	0.937	0.64	0.352	0.1643	0.0673	0.0247	0.0082	0.0025	0.0007	0.0002	0	0	0
6	7	2	0	4	Hex6HexNAc7NeuAc2dHex4	3560.3	3578.31	C138 H227 N9 O98	0.6066	1	0.9404	0.6443	0.3554	0.1663	0.0682	0.0251	0.0084	0.0026	0.0007	0.0002	0	0	0
7	7	3	0	1	Hex7HexNAc7NeuAc3dHex1	3575.27	3593.28	C137 H224 N10 O99	0.6094	1	0.9384	0.6422	0.3541	0.1657	0.068	0.025	0.0084	0.0026	0.0007	0.0002	0	0	0
7	7	2	0	3	Hex7HexNAc7NeuAc2dHex3	3576.29	3594.3	C138 H227 N9 O99	0.6064	1	0.9418	0.6465	0.3574	0.1677	0.069	0.0254	0.0085	0.0026	0.0008	0.0002	0	0	0
7	7	1	0	5	Hex7HexNAc7NeuAc1dHex5	3577.31	3595.32	C139 H230 N8 O99	0.6035	1	0.9451	0.6509	0.3608	0.1697	0.07	0.0259	0.0087	0.0027	0.0008	0.0002	0	0	0
7	7	2	1	1	Hex7HexNAc7NeuAc2NeuGc1dHex1	3591.26	3609.27	C137 H224 N10 O100	0.6092	1	0.9398	0.6445	0.3562	0.1671	0.0688	0.0254	0.0085	0.0026	0.0008	0.0002	0	0	0
7	7	1	2	1	Hex7HexNAc7NeuAc1NeuGc2dHex1	3607.26	3625.27	C137 H224 N10 O101	0.6091	1	0.9412	0.6467	0.3582	0.1685	0.0696	0.0257	0.0087	0.0027	0.0008	0.0002	0	0	0
6	6	3	0	4	Hex6HexNAc6NeuAc3dHex4	3648.31	3666.32	C141 H231 N9 O101	0.5938	1	0.9591	0.6698	0.3764	0.1794	0.075	0.0281	0.0096	0.003	0.0009	0.0002	0.0001	0	0
7	6	4	0	1	Hex7HexNAc6NeuAc4dHex1	3663.29	3681.3	C140 H228 N10 O102	0.5965	1	0.9571	0.6677	0.3751	0.1788	0.0747	0.028	0.0095	0.003	0.0009	0.0002	0.0001	0	0
7	6	3	0	3	Hex7HexNAc6NeuAc3dHex3	3664.31	3682.32	C141 H231 N9 O102	0.5937	1	0.9605	0.6721	0.3786	0.1809	0.0758	0.0284	0.0097	0.0031	0.0009	0.0002	0.0001	0	0
7	6	2	0	5	Hex7HexNAc6NeuAc2dHex5	3665.33	3683.34	C142 H234 N8 O102	0.5909	1	0.9639	0.6765	0.3821	0.1831	0.0769	0.0289	0.0099	0.0031	0.0009	0.0002	0.0001	0	0
7	6	3	1	1	Hex7HexNAc6NeuAc3NeuGc1dHex1	3679.28	3697.29	C140 H228 N10 O103	0.5964	1	0.9585	0.6699	0.3772	0.1803	0.0756	0.0284	0.0097	0.0031	0.0009	0.0002	0.0001	0	0
6	7	3	0	3	Hex6HexNAc7NeuAc3dHex3	3705.33	3723.34	C143 H234 N10 O102	0.5845	1	0.9718	0.687	0.3904	0.1881	0.0794	0.03	0.0103	0.0033	0.001	0.0003	0.0001	0	0
6	7	2	0	5	Hex6HexNAc7NeuAc2dHex5	3706.35	3724.36	C144 H237 N9 O102	0.5818	1	0.9752	0.6915	0.3941	0.1903	0.0805	0.0305	0.0105	0.0033	0.001	0.0003	0.0001	0	0
6	7	3	1	1	Hex6HexNAc7NeuAc3NeuGc1dHex1	3720.31	3738.32	C142 H231 N11 O103	0.5871	1	0.9698	0.6847	0.389	0.1875	0.0792	0.0299	0.0103	0.0033	0.001	0.0003	0.0001	0	0
7	7	4	0	0	Hex7HexNAc7NeuAc4	3720.31	3738.32	C142 H231 N11 O103	0.5871	1	0.9698	0.6847	0.389	0.1875	0.0792	0.0299	0.0103	0.0033	0.001	0.0003	0.0001	0	0
7	7	3	0	2	Hex7HexNAc7NeuAc3dHex2	3721.33	3739.34	C143 H234 N10 O103	0.5844	1	0.9732	0.6892	0.3926	0.1896	0.0803	0.0304	0.0105	0.0033	0.001	0.0003	0.0001	0	0
7	7	2	0	4	Hex7HexNAc7NeuAc2dHex4	3722.35	3740.36	C144 H237 N9 O103	0.5817	1	0.9766	0.6937	0.3962	0.1919	0.0814	0.0309	0.0107	0.0034	0.001	0.0003	0.0001	0	0
6	6	3	0	5	Hex6HexNAc6NeuAc3dHex5	3794.37	3812.38	C147 H241 N9 O105	0.5701	1	0.9939	0.7178	0.4165	0.2048	0.0882	0.034	0.0119	0.0038	0.0012	0.0003	0.0001	0	0
7	6	4	0	2	Hex7HexNAc6NeuAc4dHex2	3809.34	3827.35	C146 H238 N10 O106	0.5726	1	0.9918	0.7155	0.415	0.204	0.0879	0.0339	0.0119	0.0038	0.0012	0.0003	0.0001	0	0
7	6	3	0	4	Hex7HexNAc6NeuAc3dHex4	3810.36	3828.37	C147 H241 N9 O106	0.57	1	0.9953	0.7201	0.4187	0.2064	0.0891	0.0344	0.0121	0.0039	0.0012	0.0003	0.0001	0	0
6	7	3	0	4	Hex6HexNAc7NeuAc3dHex4	3851.39	3869.4	C149 H244 N10 O106	0.5578	0.9934	1	0.7307	0.4287	0.213	0.0926	0.0361	0.0128	0.0042	0.0013	0.0004	0.0001	0	0
7	7	4	0	1	Hex7HexNAc7NeuAc4dHex1	3866.36	3884.37	C148 H241 N11 O107	0.5613	0.9955	1	0.7298	0.428	0.2126	0.0925	0.036	0.0128	0.0042	0.0013	0.0004	0.0001	0	0
7	7	3	0	3	Hex7HexNAc7NeuAc3dHex3	3867.39	3885.4	C149 H244 N10 O107	0.5569	0.9921	1	0.732	0.4303	0.2143	0.0934	0.0365	0.013	0.0042	0.0013	0.0004	0.0001	0	0
7	7	2	0	5	Hex7HexNAc7NeuAc2dHex5	3868.41	3886.42	C150 H247 N9 O107	0.5526	0.9887	1	0.7341	0.4327	0.216	0.0944	0.0369	0.0131	0.0043	0.0013	0.0004	0.0001	0	0
7	6	4	0	3	Hex7HexNAc6NeuAc4dHex3	3955.4	3973.41	C152 H248 N10 O110	0.5362	0.9741	1	0.7451	0.4457	0.2258	0.1001	0.0397	0.0144	0.0048	0.0015	0.0004	0.0001	0	0
7	6	3	0	5	Hex7HexNAc6NeuAc3dHex5	3956.42	3974.43	C153 H251 N9 O110	0.5321	0.9708	1	0.7473	0.4482	0.2276	0.1011	0.0402	0.0146	0.0048	0.0015	0.0004	0.0001	0	0
6	7	3	0	5	Hex6HexNAc7NeuAc3dHex5	3997.45	4015.46	C155 H254 N10 O110	0.5186	0.9601	1	0.7545	0.4564	0.2326	0.1046	0.0419	0.0152	0.0051	0.0016	0.0005	0.0001	0	0
7	7	4	0	2	Hex7HexNAc7NeuAc4dHex2	4012.42	4030.43	C154 H251 N11 O111	0.5219	0.9621	1	0.7536	0.4556	0.2331	0.1044	0.0418	0.0152	0.0051	0.0016	0.0005	0.0001	0	0
7	7	3	0	4	Hex7HexNAc7NeuAc3dHex4	4013.44	4031.45	C155 H254 N10 O111	0.5179	0.9589	1	0.7557	0.4581	0.235	0.1054	0.0423	0.0155	0.0052	0.0016	0.0005	0.0001	0	0
7	6	4	0	4	Hex7HexNAc6NeuAc4dHex4	4101.46	4119.47	C158 H258 N10 O114	0.4993	0.9421	1	0.7688	0.4739	0.2471	0.1127	0.046	0.0171	0.0058	0.0018	0.0005	0.0001	0	0
7	7	4	0	3	Hex7HexNAc7NeuAc4dHex3	4158.48	4176.49	C160 H261 N11 O115	0.4864	0.9309	1	0.7773	0.4841	0.2549	0.1174	0.0483	0.0181	0.0062	0.002	0.0006	0.0002	0	0
7	7	3	0	5	Hex7HexNAc7NeuAc3dHex5	4159.5	4177.51	C161 H264 N10 O115	0.4829	0.9279	1	0.7795	0.4866	0.2568	0.1185	0.0489	0.0183	0.0063	0.002	0.0006	0.0002	0	0
7	6	4	0	5	Hex7HexNAc6NeuAc4dHex5	4247.52	4265.53	C164 H268 N10 O118	0.4661	0.9122	1	0.7925	0.5028	0.2697	0.1264	0.053	0.0202	0.0071	0.0023	0.0007	0.0002	0	0
7	7	4	0	4	Hex7HexNAc7NeuAc4dHex4	4304.54	4322.55	C166 H271 N11 O119	0.4545	0.9016	1	0.801	0.5133	0.2779	0.1315	0.0556	0.0214	0.0075	0.0025	0.0008	0.0002	0.0001	0
7	7	4	0	5	Hex7HexNAc7NeuAc4dHex5	4450.6	4468.61	C172 H281 N11 O123	0.4256	0.8742	1	0.8246	0.5434	0.3023	0.1468	0.0637	0.0251	0.0091	0.0031	0.001	0.0003	0.0001	0

## Sheet: Suppl Table3
Supplementary Table3 Statistical analysis of the mamalian glycan isotope abundance distributions
Isotope rank	1st	2nd	3rd	4th	5th	6th	7th	8th	9th	10th	11th	12th	13th	14th	15th
Number of values	419	419	419	419	419	419	419	419	419	419	419	419	419	419	419
Minimum	0.4256	0.4064	0.1335	0.0319	0.0066	0.0012	0.0002	0	0	0	0	0	0	0	0
25% Percentile	0.7225	0.9618	0.592	0.267	0.0992	0.0317	0.009	0.0023	0.0005	0.0001	0	0	0	0	0
Median	0.8516	1	0.7068	0.3704	0.1583	0.0579	0.0187	0.0054	0.0014	0.0004	0.0001	0	0	0	0
75% Percentile	1	1	0.8107	0.4835	0.2337	0.0963	0.0349	0.0114	0.0034	0.0009	0.0002	0.0001	0	0	0
Maximum	1	1	1	0.8246	0.5434	0.3023	0.1468	0.0637	0.0251	0.0091	0.0031	0.001	0.0003	0.0001	0
Mean	0.8351	0.9507	0.689	0.3826	0.1781	0.0726	0.02666	0.008969	0.002802	0.0008186	0.0002229	5.155e-05	8.353e-06	4.773e-07	0
Std. Deviation	0.1484	0.1046	0.1843	0.1671	0.1077	0.05634	0.02534	0.01014	0.003692	0.001238	0.0003942	0.0001199	3.32e-05	6.901e-06	0
Std. Error of Mean	0.007251	0.005108	0.009005	0.008161	0.005264	0.002752	0.001238	0.0004955	0.0001803	6.048e-05	1.926e-05	5.856e-06	1.622e-06	3.371e-07	0

## Sheet: Suppl Table4
Supplementary Table 4 A gQuant processed result under paramters of mass tolerance 100ppm and PFBHA derivatization without fully derivated
m/z	charge	intensity	composition	L/H ratio	glycan	derivatization	adduct	experimental_mass	theoretical_mass	mz_diff	mz_diff_ppm	paired_m/z	paired_intensity	label_type	quant_H_mz	quant_L_mz	quant_H_intensity	quant_L_intensity	calibr_ratio
1290.34	1	1004.45	Hex3HexNAc2dHex1	0.969389	Hex3HexNAc2dHex1+PFBHA+1*K+light	PFBHA	K	1290.34	1290.36	-0.015717	12.1803	1292.35	1146.77	L	1292.35	1290.34	1146.77	1004.45	0.1723
1493.4	1	3571.62	Hex3HexNAc3dHex1	0.902574	Hex3HexNAc3dHex1+PFBHA+1*K+light	PFBHA	K	1493.4	1493.44	-0.039545	26.4792	1495.4	4055.48	L	1495.4	1493.4	4055.48	3571.62	0.2329
1290.34	1	1004.45	Hex4HexNAc2	0.967189	Hex4HexNAc2+PFBHA+1*Na+light	PFBHA	Na	1290.34	1290.38	-0.036687	28.4312	1292.35	1146.77	L	1292.35	1290.34	1146.77	1004.45	0.1745
1452.37	1	7308.01	Hex4HexNAc2dHex1	0.878499	Hex4HexNAc2dHex1+PFBHA+1*K+light	PFBHA	K	1452.37	1452.41	-0.042169	29.0338	1454.38	8014.69	L	1454.38	1452.37	8014.69	7308.01	0.2182
2127.61	1	718.839	Hex6HexNAc3dHex2	inf	Hex6HexNAc3dHex2+PFBHA+1*K+heavy	PFBHA	K	2127.61	2125.65	-0.062406	29.3585			H
1655.43	1	1782.31	Hex4HexNAc3dHex1	0.837236	Hex4HexNAc3dHex1+PFBHA+1*K+light	PFBHA	K	1655.43	1655.49	-0.056364	34.0467	1657.44	2001.42	L	1657.44	1655.43	2001.42	1782.31	0.2857
1956.51	1	557.214	Hex8HexNAc2	inf	Hex8HexNAc2+PFBHA+1*K+heavy	PFBHA	K	1956.51	1954.56	-0.068692	35.1444			H
1128.29	1	3687.15	Hex3HexNAc2	0.838633	Hex3HexNAc2+PFBHA+1*Na+light	PFBHA	Na	1128.29	1128.33	-0.040019	35.4676	1130.3	3584.4	L	1130.3	1128.29	3584.4	3687.15	0.1335
1696.46	1	2333.35	Hex3HexNAc4dHex1	1.1322	Hex3HexNAc4dHex1+PFBHA+1*K+light	PFBHA	K	1696.46	1696.52	-0.060697	35.7774	1698.47	3348.83	L	1698.47	1696.46	3348.83	2333.35	0.303
1614.41	1	3998.92	Hex5HexNAc2dHex1	0.992096	Hex5HexNAc2dHex1+PFBHA+1*K+light	PFBHA	K	1614.41	1614.46	-0.058378	36.1594	1616.42	5043.42	L	1616.42	1614.41	5043.42	3998.92	0.2691
1940.53	1	7657.95	Hex8HexNAc2	inf	Hex8HexNAc2+PFBHA+1*Na+heavy	PFBHA	Na	1940.53	1938.59	-0.071802	37.0382			H
1331.36	1	21782.6	Hex3HexNAc3	0.9489	Hex3HexNAc3+PFBHA+1*Na+light	PFBHA	Na	1331.36	1331.41	-0.050541	37.9606	1333.37	24749.4	L	1333.37	1331.36	24749.4	21782.6	0.1873
1347.33	1	929.565	Hex3HexNAc3	1.14699	Hex3HexNAc3+PFBHA+1*K+light	PFBHA	K	1347.33	1347.38	-0.051703	38.373	1349.34	1240.31	L	1349.34	1347.33	1240.31	929.565	0.1873
1493.4	1	3571.62	Hex4HexNAc3	0.900274	Hex4HexNAc3+PFBHA+1*Na+light	PFBHA	Na	1493.4	1493.46	-0.060525	40.5267	1495.4	4055.48	L	1495.4	1493.4	4055.48	3571.62	0.2352
2102.57	1	1612.55	Hex9HexNAc2	inf	Hex9HexNAc2+PFBHA+1*Na+heavy	PFBHA	Na	2102.57	2100.64	-0.087391	41.602			H
1534.42	1	3576.72	Hex3HexNAc4	0.994862	Hex3HexNAc4+PFBHA+1*Na+light	PFBHA	Na	1534.42	1534.49	-0.066201	43.1422	1536.43	4454.67	L	1536.43	1534.42	4454.67	3576.72	0.2506
1452.37	1	7308.01	Hex5HexNAc2	0.876299	Hex5HexNAc2+PFBHA+1*Na+light	PFBHA	Na	1452.37	1452.43	-0.063149	43.4781	1454.38	8014.69	L	1454.38	1452.37	8014.69	7308.01	0.2204
1858.49	1	3184.11	Hex4HexNAc4dHex1	0.950525	Hex4HexNAc4dHex1+PFBHA+1*K+light	PFBHA	K	1858.49	1858.57	-0.081046	43.6066	1860.5	4180.18	L	1860.5	1858.49	4180.18	3184.11	0.3623
1899.51	1	3391.95	Hex3HexNAc5dHex1	0.824918	Hex3HexNAc5dHex1+PFBHA+1*K+light	PFBHA	K	1899.51	1899.6	-0.083793	44.1109	1901.52	4095.5	L	1901.52	1899.51	4095.5	3391.95	0.3825
2346.64	1	3632.13	Hex7HexNAc4dHex1	inf	Hex7HexNAc4dHex1+PFBHA+1*K+heavy	PFBHA	K	2346.64	2344.73	-0.104226	44.4512			H
2127.61	1	718.839	Hex5HexNAc4NeuAc1	-0.0368901	Hex5HexNAc4NeuAc1+PFBHA+1*H+light	PFBHA	H	2127.61	2127.7	-0.097576	45.8598	2129.62	323.916	L	2129.62	2127.61	323.916	718.839	0.4875
1655.43	1	1782.31	Hex5HexNAc3	0.834936	Hex5HexNAc3+PFBHA+1*Na+light	PFBHA	Na	1655.43	1655.51	-0.077334	46.7131	1657.44	2001.42	L	1657.44	1655.43	2001.42	1782.31	0.288
1696.46	1	2333.35	Hex4HexNAc4	1.1299	Hex4HexNAc4+PFBHA+1*Na+light	PFBHA	Na	1696.46	1696.54	-0.081667	48.1374	1698.47	3348.83	L	1698.47	1696.46	3348.83	2333.35	0.3053
1614.41	1	3998.92	Hex6HexNAc2	0.989796	Hex6HexNAc2+PFBHA+1*Na+light	PFBHA	Na	1614.41	1614.49	-0.079348	49.1476	1616.42	5043.42	L	1616.42	1614.41	5043.42	3998.92	0.2714
2102.57	1	1612.55	Hex3HexNAc6dHex1	0.850122	Hex3HexNAc6dHex1+PFBHA+1*K+light	PFBHA	K	2102.57	2102.68	-0.104691	49.7894	2104.57	2131.02	L	2104.57	2102.57	2131.02	1612.55	0.4714
1737.48	1	3509.6	Hex3HexNAc5	0.900213	Hex3HexNAc5+PFBHA+1*Na+light	PFBHA	Na	1737.48	1737.56	-0.088442	50.9	1739.49	4294.04	L	1739.49	1737.48	4294.04	3509.6	0.3233
2159.58	1	306.825	Hex3HexNAc7	0	Hex3HexNAc7+PFBHA+1*K+light	PFBHA	K	2159.58	2159.7	-0.112723	52.1939			L
2467.68	1	424.192	Hex4HexNAc7dHex1	0	Hex4HexNAc7dHex1+PFBHA+1*K+light	PFBHA	K	2467.68	2467.81	-0.13191	53.4523			L
2223.58	1	371.772	Hex5HexNAc5dHex1	0.483656	Hex5HexNAc5dHex1+PFBHA+1*K+light	PFBHA	K	2223.58	2223.7	-0.119242	53.6232	2225.58	517.676	L	2225.58	2223.58	517.676	371.772	0.9088
1956.51	1	557.214	Hex3HexNAc6	0	Hex3HexNAc6+PFBHA+1*K+light	PFBHA	K	1956.51	1956.62	-0.106962	54.6668			L
2061.54	1	1776.57	Hex4HexNAc5dHex1	0.784895	Hex4HexNAc5dHex1+PFBHA+1*K+light	PFBHA	K	2061.54	2061.65	-0.113053	54.8362	2063.55	2192.1	L	2063.55	2061.54	2192.1	1776.57	0.449
1858.49	1	3184.11	Hex5HexNAc4	0.947925	Hex5HexNAc4+PFBHA+1*Na+light	PFBHA	Na	1858.49	1858.59	-0.102016	54.8889	1860.5	4180.18	L	1860.5	1858.49	4180.18	3184.11	0.3649
1899.51	1	3391.95	Hex4HexNAc5	0.822618	Hex4HexNAc5+PFBHA+1*Na+light	PFBHA	Na	1899.51	1899.62	-0.104763	55.1495	1901.52	4095.5	L	1901.52	1899.51	4095.5	3391.95	0.3848
1940.53	1	7657.95	Hex3HexNAc6	1.07228	Hex3HexNAc6+PFBHA+1*Na+light	PFBHA	Na	1940.53	1940.64	-0.110072	56.7193	1942.54	11316	L	1942.54	1940.53	11316	7657.95	0.4054
2305.62	1	2013.43	Hex3HexNAc7dHex1	0.787288	Hex3HexNAc7dHex1+PFBHA+1*K+light	PFBHA	K	2305.62	2305.76	-0.134989	58.5444	2307.63	2732.2	L	2307.63	2305.62	2732.2	2013.43	0.5697
2102.57	1	1612.55	Hex4HexNAc6	0.847722	Hex4HexNAc6+PFBHA+1*Na+light	PFBHA	Na	2102.57	2102.7	-0.125671	59.7666	2104.57	2131.02	L	2104.57	2102.57	2131.02	1612.55	0.4738
2467.68	1	424.192	Hex5HexNAc7	0	Hex5HexNAc7+PFBHA+1*Na+light	PFBHA	Na	2467.68	2467.83	-0.15288	61.9492			L
2143.59	1	7316.43	Hex3HexNAc7	0.955092	Hex3HexNAc7+PFBHA+1*Na+light	PFBHA	Na	2143.59	2143.72	-0.132924	62.0061	2145.6	10623.4	L	2145.6	2143.59	10623.4	7316.43	0.4969
2223.58	1	371.772	Hex6HexNAc5	0.483256	Hex6HexNAc5+PFBHA+1*Na+light	PFBHA	Na	2223.58	2223.72	-0.140222	63.0573	2225.58	517.676	L	2225.58	2223.58	517.676	371.772	0.9092
2061.54	1	1776.57	Hex5HexNAc5	0.782595	Hex5HexNAc5+PFBHA+1*Na+light	PFBHA	Na	2061.54	2061.67	-0.134033	65.0118	2063.55	2192.1	L	2063.55	2061.54	2192.1	1776.57	0.4513
2305.62	1	2013.43	Hex4HexNAc7	0.784888	Hex4HexNAc7+PFBHA+1*Na+light	PFBHA	Na	2305.62	2305.78	-0.155969	67.6427	2307.63	2732.2	L	2307.63	2305.62	2732.2	2013.43	0.5721
1737.48	1	3509.6	Hex3HexNAc3NeuAc1dHex2	inf	Hex3HexNAc3NeuAc1dHex2+FreeEnd+1*K+heavy	FreeEnd	K	1737.48	1735.58	-0.119782	69.0155			H
1899.51	1	3391.95	Hex4HexNAc3NeuAc1dHex2	inf	Hex4HexNAc3NeuAc1dHex2+FreeEnd+1*K+heavy	FreeEnd	K	1899.51	1897.63	-0.136103	71.7225			H
1940.53	1	7657.95	Hex3HexNAc4NeuAc1dHex2	inf	Hex3HexNAc4NeuAc1dHex2+FreeEnd+1*K+heavy	FreeEnd	K	1940.53	1938.66	-0.141412	72.9432			H
2467.68	1	424.192	Hex5HexNAc5NeuAc1dHex2	inf	Hex5HexNAc5NeuAc1dHex2+FreeEnd+1*K+heavy	FreeEnd	K	2467.68	2465.85	-0.18422	74.7087			H
2102.57	1	1612.55	Hex4HexNAc4NeuAc1dHex2	inf	Hex4HexNAc4NeuAc1dHex2+FreeEnd+1*K+heavy	FreeEnd	K	2102.57	2100.71	-0.157001	74.737			H
2159.58	1	306.825	Hex4HexNAc5NeuAc1dHex1	inf	Hex4HexNAc5NeuAc1dHex1+FreeEnd+1*K+heavy	FreeEnd	K	2159.58	2157.73	-0.165043	76.489			H
2143.59	1	7316.43	Hex3HexNAc5NeuAc1dHex2	inf	Hex3HexNAc5NeuAc1dHex2+FreeEnd+1*K+heavy	FreeEnd	K	2143.59	2141.74	-0.164264	76.6965			H
2223.58	1	371.772	Hex6HexNAc3NeuAc1dHex2	inf	Hex6HexNAc3NeuAc1dHex2+FreeEnd+1*K+heavy	FreeEnd	K	2223.58	2221.74	-0.171562	77.2197			H
2061.54	1	1776.57	Hex5HexNAc3NeuAc1dHex2	inf	Hex5HexNAc3NeuAc1dHex2+FreeEnd+1*K+heavy	FreeEnd	K	2061.54	2059.69	-0.165363	80.2855			H
1737.48	1	3509.6	Hex4HexNAc3NeuAc1dHex1	inf	Hex4HexNAc3NeuAc1dHex1+FreeEnd+1*Na+heavy	FreeEnd	Na	1737.48	1735.6	-0.140752	81.0969			H
2305.62	1	2013.43	Hex4HexNAc5NeuAc1dHex2	inf	Hex4HexNAc5NeuAc1dHex2+FreeEnd+1*K+heavy	FreeEnd	K	2305.62	2303.79	-0.187309	81.3046			H
1956.51	1	557.214	Hex4HexNAc4NeuAc1dHex1	inf	Hex4HexNAc4NeuAc1dHex1+FreeEnd+1*K+heavy	FreeEnd	K	1956.51	1954.66	-0.159282	81.4885			H
2127.61	1	718.839	Hex3HexNAc5NeuAc1dHex2	inf	Hex3HexNAc5NeuAc1dHex2+FreeEnd+1*Na+heavy	FreeEnd	Na	2127.61	2125.77	-0.173966	81.8369			H
1899.51	1	3391.95	Hex5HexNAc3NeuAc1dHex1	inf	Hex5HexNAc3NeuAc1dHex1+FreeEnd+1*Na+heavy	FreeEnd	Na	1899.51	1897.65	-0.157083	82.7774			H
2467.68	1	424.192	Hex6HexNAc5NeuAc1dHex1	inf	Hex6HexNAc5NeuAc1dHex1+FreeEnd+1*Na+heavy	FreeEnd	Na	2467.68	2465.87	-0.20519	83.2121			H
1940.53	1	7657.95	Hex4HexNAc4NeuAc1dHex1	inf	Hex4HexNAc4NeuAc1dHex1+FreeEnd+1*Na+heavy	FreeEnd	Na	1940.53	1938.68	-0.162392	83.7642			H
2102.57	1	1612.55	Hex4HexNAc4NeuAc1dHex2	inf	Hex4HexNAc4NeuAc1dHex2+FreeEnd+1*Na+heavy	FreeEnd	Na	2102.57	2100.73	-0.177981	84.7232			H
2102.57	1	1612.55	Hex5HexNAc4NeuAc1dHex1	inf	Hex5HexNAc4NeuAc1dHex1+FreeEnd+1*Na+heavy	FreeEnd	Na	2102.57	2100.73	-0.177981	84.7232			H
2670.7	1	357.97	Hex3HexNAc6dHex5	0.572554	Hex3HexNAc6dHex5+PFBHA+1*Na+light	PFBHA	Na	2670.7	2670.93	-0.22909	85.7715	2672.7	571.214	L	2673.71	2671.71	565.908	450.007	0.685
2159.58	1	306.825	Hex5HexNAc5NeuAc1	inf	Hex5HexNAc5NeuAc1+FreeEnd+1*Na+heavy	FreeEnd	Na	2159.58	2157.76	-0.186013	86.2067			H
2143.59	1	7316.43	Hex4HexNAc5NeuAc1dHex1	inf	Hex4HexNAc5NeuAc1dHex1+FreeEnd+1*Na+heavy	FreeEnd	Na	2143.59	2141.76	-0.185244	86.4915			H
2670.7	1	357.97	Hex5HexNAc6NeuAc1dHex2	inf	Hex5HexNAc6NeuAc1dHex2+FreeEnd+1*K+heavy	FreeEnd	K	2670.7	2668.92	-0.23527	88.1516			H
2305.62	1	2013.43	Hex5HexNAc5NeuAc1dHex1	inf	Hex5HexNAc5NeuAc1dHex1+FreeEnd+1*Na+heavy	FreeEnd	Na	2305.62	2303.81	-0.208279	90.4062			H
2061.54	1	1776.57	Hex6HexNAc3NeuAc1dHex1	inf	Hex6HexNAc3NeuAc1dHex1+FreeEnd+1*Na+heavy	FreeEnd	Na	2061.54	2059.71	-0.186343	90.4706			H
2508.66	1	1886.73	Hex4HexNAc6NeuAc1dHex2	inf	Hex4HexNAc6NeuAc1dHex2+FreeEnd+1*K+heavy	FreeEnd	K	2508.66	2506.87	-0.227128	90.6022			H
2346.64	1	3632.13	Hex4HexNAc6NeuAc1dHex1	inf	Hex4HexNAc6NeuAc1dHex1+FreeEnd+1*Na+heavy	FreeEnd	Na	2346.64	2344.84	-0.215786	92.0259			H
1956.51	1	557.214	Hex5HexNAc4NeuAc1	inf	Hex5HexNAc4NeuAc1+FreeEnd+1*Na+heavy	FreeEnd	Na	1956.51	1954.68	-0.180252	92.2158			H
2223.58	1	371.772	Hex5HexNAc4NeuAc2	0.386116	Hex5HexNAc4NeuAc2+FreeEnd+1*H+light	FreeEnd	H	2223.58	2223.79	-0.206732	92.9638	2225.58	517.676	L	2225.58	2223.58	517.676	371.772	1.00634
2670.7	1	357.97	Hex6HexNAc6NeuAc1dHex1	inf	Hex6HexNAc6NeuAc1dHex1+FreeEnd+1*Na+heavy	FreeEnd	Na	2670.7	2668.95	-0.25625	96.0117			H
2061.54	1	1776.57	Hex4HexNAc4NeuAc2	0.684695	Hex4HexNAc4NeuAc2+FreeEnd+1*H+light	FreeEnd	H	2061.54	2061.74	-0.200533	97.2641	2063.55	2192.1	L	2063.55	2061.54	2192.1	1776.57	0.5492
2508.66	1	1886.73	Hex5HexNAc6NeuAc1dHex1	inf	Hex5HexNAc6NeuAc1dHex1+FreeEnd+1*Na+heavy	FreeEnd	Na	2508.66	2506.89	-0.248098	98.9663			H
Note:
1. composition: monosaccharide composition of matched glycan
2. L/H ratio: Ratio of light labeled glycan abundance to heavy labled glycoform
3. glycan: combination of monosaccharide composition of matched glycan, derivatization and adducts
4. mz_diff, mz_diff_ppm: delta mass of theoretical mass versus
5. paired_m/z,paired_intensity: monoisotopic peak plus heavy labeld mass
6. label_type: identifier of light or heavy labeled type for the monoisotopic peak
7. quant_L_mz, quant_H_mz, quant_L_intensity, quant_H_intensity: peak pairs finanly chosed to calculate relative quantitation ratio
8. calibr_ratio: theoretical ratio of isotope used for ratio calculation

## Sheet: Suppl Table5
Supplemtary table 5 Summary of the quantitation results for three replicate datasets processed by gQuant
Sample	m/z	charge	intensity	composition	L/H ratio	glycan	derivatization	adduct	experimental_mass	theoretical_mass	mz_diff	mz_diff_ppm	paired_m/z	paired_intensity	label_type	quant_H_mz	quant_L_mz	quant_H_intensity	quant_L_intensity	calibr_ratio
PFBHA Dataset 1-1 Replicate1 data	1290.34	1	1004.45	Hex3HexNAc2dHex1	0.969389	Hex3HexNAc2dHex1+PFBHA+1*K+light	PFBHA	K	1290.34	1290.36	-0.015717	12.1803	1292.35	1146.77	L	1292.35	1290.34	1146.77	1004.45	0.1723
	1493.4	1	3571.62	Hex3HexNAc3dHex1	0.902574	Hex3HexNAc3dHex1+PFBHA+1*K+light	PFBHA	K	1493.4	1493.44	-0.039545	26.4792	1495.4	4055.48	L	1495.4	1493.4	4055.48	3571.62	0.2329
	1290.34	1	1004.45	Hex4HexNAc2	0.967189	Hex4HexNAc2+PFBHA+1*Na+light	PFBHA	Na	1290.34	1290.38	-0.036687	28.4312	1292.35	1146.77	L	1292.35	1290.34	1146.77	1004.45	0.1745
	1452.37	1	7308.01	Hex4HexNAc2dHex1	0.878499	Hex4HexNAc2dHex1+PFBHA+1*K+light	PFBHA	K	1452.37	1452.41	-0.042169	29.0338	1454.38	8014.69	L	1454.38	1452.37	8014.69	7308.01	0.2182
	1655.43	1	1782.31	Hex4HexNAc3dHex1	0.837236	Hex4HexNAc3dHex1+PFBHA+1*K+light	PFBHA	K	1655.43	1655.49	-0.056364	34.0467	1657.44	2001.42	L	1657.44	1655.43	2001.42	1782.31	0.2857
	1128.29	1	3687.15	Hex3HexNAc2	0.838633	Hex3HexNAc2+PFBHA+1*Na+light	PFBHA	Na	1128.29	1128.33	-0.040019	35.4676	1130.3	3584.4	L	1130.3	1128.29	3584.4	3687.15	0.1335
	1696.46	1	2333.35	Hex3HexNAc4dHex1	1.1322	Hex3HexNAc4dHex1+PFBHA+1*K+light	PFBHA	K	1696.46	1696.52	-0.060697	35.7774	1698.47	3348.83	L	1698.47	1696.46	3348.83	2333.35	0.303
	1614.41	1	3998.92	Hex5HexNAc2dHex1	0.992096	Hex5HexNAc2dHex1+PFBHA+1*K+light	PFBHA	K	1614.41	1614.46	-0.058378	36.1594	1616.42	5043.42	L	1616.42	1614.41	5043.42	3998.92	0.2691
	1331.36	1	21782.6	Hex3HexNAc3	0.9489	Hex3HexNAc3+PFBHA+1*Na+light	PFBHA	Na	1331.36	1331.41	-0.050541	37.9606	1333.37	24749.4	L	1333.37	1331.36	24749.4	21782.6	0.1873
	1347.33	1	929.565	Hex3HexNAc3	1.14699	Hex3HexNAc3+PFBHA+1*K+light	PFBHA	K	1347.33	1347.38	-0.051703	38.373	1349.34	1240.31	L	1349.34	1347.33	1240.31	929.565	0.1873
	1493.4	1	3571.62	Hex4HexNAc3	0.900274	Hex4HexNAc3+PFBHA+1*Na+light	PFBHA	Na	1493.4	1493.46	-0.060525	40.5267	1495.4	4055.48	L	1495.4	1493.4	4055.48	3571.62	0.2352
	1534.42	1	3576.72	Hex3HexNAc4	0.994862	Hex3HexNAc4+PFBHA+1*Na+light	PFBHA	Na	1534.42	1534.49	-0.066201	43.1422	1536.43	4454.67	L	1536.43	1534.42	4454.67	3576.72	0.2506
	1452.37	1	7308.01	Hex5HexNAc2	0.876299	Hex5HexNAc2+PFBHA+1*Na+light	PFBHA	Na	1452.37	1452.43	-0.063149	43.4781	1454.38	8014.69	L	1454.38	1452.37	8014.69	7308.01	0.2204
	1858.49	1	3184.11	Hex4HexNAc4dHex1	0.950525	Hex4HexNAc4dHex1+PFBHA+1*K+light	PFBHA	K	1858.49	1858.57	-0.081046	43.6066	1860.5	4180.18	L	1860.5	1858.49	4180.18	3184.11	0.3623
	1899.51	1	3391.95	Hex3HexNAc5dHex1	0.824918	Hex3HexNAc5dHex1+PFBHA+1*K+light	PFBHA	K	1899.51	1899.6	-0.083793	44.1109	1901.52	4095.5	L	1901.52	1899.51	4095.5	3391.95	0.3825
	1655.43	1	1782.31	Hex5HexNAc3	0.834936	Hex5HexNAc3+PFBHA+1*Na+light	PFBHA	Na	1655.43	1655.51	-0.077334	46.7131	1657.44	2001.42	L	1657.44	1655.43	2001.42	1782.31	0.288
	1696.46	1	2333.35	Hex4HexNAc4	1.1299	Hex4HexNAc4+PFBHA+1*Na+light	PFBHA	Na	1696.46	1696.54	-0.081667	48.1374	1698.47	3348.83	L	1698.47	1696.46	3348.83	2333.35	0.3053
	1614.41	1	3998.92	Hex6HexNAc2	0.989796	Hex6HexNAc2+PFBHA+1*Na+light	PFBHA	Na	1614.41	1614.49	-0.079348	49.1476	1616.42	5043.42	L	1616.42	1614.41	5043.42	3998.92	0.2714
	2102.57	1	1612.55	Hex3HexNAc6dHex1	0.850122	Hex3HexNAc6dHex1+PFBHA+1*K+light	PFBHA	K	2102.57	2102.68	-0.104691	49.7894	2104.57	2131.02	L	2104.57	2102.57	2131.02	1612.55	0.4714
PFBHA Dataset 1-1 Replicate2 data	1290.35	1	1156.2	Hex3HexNAc2dHex1	1.07413	Hex3HexNAc2dHex1+PFBHA+1*K+light	PFBHA	K	1290.35	1290.36	-0.011932	9.24704	1292.36	1441.12	L	1292.36	1290.35	1441.12	1156.2	0.1723
	2125.63	1	472.168	Hex6HexNAc3dHex2	0.925998	Hex6HexNAc3dHex2+PFBHA+1*K+light	PFBHA	K	2125.63	2125.65	-0.022892	10.7694	2127.64	659.854	L	2127.64	2125.63	659.854	472.168	0.4715
	1452.39	1	7599.6	Hex4HexNAc2dHex1	0.888487	Hex4HexNAc2dHex1+PFBHA+1*K+light	PFBHA	K	1452.39	1452.41	-0.022882	15.7545	1454.4	8410.38	L	1454.4	1452.39	8410.38	7599.6	0.2182
	1128.3	1	3821.23	Hex3HexNAc2	1.02427	Hex3HexNAc2+PFBHA+1*Na+light	PFBHA	Na	1128.3	1128.33	-0.022319	19.7806	1130.31	4424.1	L	1130.31	1128.3	4424.1	3821.23	0.1335
	1493.41	1	3920.31	Hex3HexNAc3dHex1	0.84651	Hex3HexNAc3dHex1+PFBHA+1*K+light	PFBHA	K	1493.41	1493.44	-0.030389	20.3484	1495.42	4231.62	L	1495.42	1493.41	4231.62	3920.31	0.2329
	1614.43	1	4354.75	Hex5HexNAc2dHex1	0.935226	Hex5HexNAc2dHex1+PFBHA+1*K+light	PFBHA	K	1614.43	1614.46	-0.038847	24.0619	1616.44	5244.54	L	1616.44	1614.43	5244.54	4354.75	0.2691
	1347.35	1	1142.46	Hex3HexNAc3	1.09422	Hex3HexNAc3+PFBHA+1*K+light	PFBHA	K	1347.35	1347.38	-0.033392	24.7829	1349.36	1464.09	L	1349.36	1347.35	1464.09	1142.46	0.1873
	1290.35	1	1156.2	Hex4HexNAc2	1.07193	Hex4HexNAc2+PFBHA+1*Na+light	PFBHA	Na	1290.35	1290.38	-0.032902	25.4979	1292.36	1441.12	L	1292.36	1290.35	1441.12	1156.2	0.1745
	1655.45	1	2256.28	Hex4HexNAc3dHex1	0.836488	Hex4HexNAc3dHex1+PFBHA+1*K+light	PFBHA	K	1655.45	1655.49	-0.042326	25.567	1657.46	2531.97	L	1657.46	1655.45	2531.97	2256.28	0.2857
	1331.37	1	23077.1	Hex3HexNAc3	0.916153	Hex3HexNAc3+PFBHA+1*Na+light	PFBHA	Na	1331.37	1331.41	-0.037236	27.9674	1333.38	25464.5	L	1333.38	1331.37	25464.5	23077.1	0.1873
	1696.47	1	2651.71	Hex3HexNAc4dHex1	0.798304	Hex3HexNAc4dHex1+PFBHA+1*K+light	PFBHA	K	1696.47	1696.52	-0.049833	29.3737	1698.49	2920.34	L	1698.49	1696.47	2920.34	2651.71	0.303
	1452.39	1	7599.6	Hex5HexNAc2	0.886287	Hex5HexNAc2+PFBHA+1*Na+light	PFBHA	Na	1452.39	1452.43	-0.043862	30.199	1454.4	8410.38	L	1454.4	1452.39	8410.38	7599.6	0.2204
	1858.51	1	2974.43	Hex4HexNAc4dHex1	1.11994	Hex4HexNAc4dHex1+PFBHA+1*K+light	PFBHA	K	1858.51	1858.57	-0.056998	30.6677	1860.52	4408.81	L	1860.52	1858.51	4408.81	2974.43	0.3623
	1534.44	1	3967.66	Hex3HexNAc4	0.875147	Hex3HexNAc4+PFBHA+1*Na+light	PFBHA	Na	1534.44	1534.49	-0.050087	32.6409	1536.45	4466.58	L	1536.45	1534.44	4466.58	3967.66	0.2506
	1899.53	1	3425.72	Hex3HexNAc5dHex1	0.931936	Hex3HexNAc5dHex1+PFBHA+1*K+light	PFBHA	K	1899.53	1899.6	-0.062064	32.6722	1901.55	4502.89	L	1901.55	1899.53	4502.89	3425.72	0.3825
	1493.41	1	3920.31	Hex4HexNAc3	0.84421	Hex4HexNAc3+PFBHA+1*Na+light	PFBHA	Na	1493.41	1493.46	-0.051369	34.396	1495.42	4231.62	L	1495.42	1493.41	4231.62	3920.31	0.2352
	1614.43	1	4354.75	Hex6HexNAc2	0.932926	Hex6HexNAc2+PFBHA+1*Na+light	PFBHA	Na	1614.43	1614.49	-0.059817	37.0502	1616.44	5244.54	L	1616.44	1614.43	5244.54	4354.75	0.2714
	1655.45	1	2256.28	Hex5HexNAc3	0.834188	Hex5HexNAc3+PFBHA+1*Na+light	PFBHA	Na	1655.45	1655.51	-0.063296	38.2335	1657.46	2531.97	L	1657.46	1655.45	2531.97	2256.28	0.288
	1737.49	1	3642.2	Hex3HexNAc5	1.15047	Hex3HexNAc5+PFBHA+1*Na+light	PFBHA	Na	1737.49	1737.56	-0.07123	40.9942	1739.51	5367.76	L	1739.51	1737.49	5367.76	3642.2	0.3233
	1696.47	1	2651.71	Hex4HexNAc4	0.796004	Hex4HexNAc4+PFBHA+1*Na+light	PFBHA	Na	1696.47	1696.54	-0.070803	41.7338	1698.49	2920.34	L	1698.49	1696.47	2920.34	2651.71	0.3053
	1858.51	1	2974.43	Hex5HexNAc4	1.11734	Hex5HexNAc4+PFBHA+1*Na+light	PFBHA	Na	1858.51	1858.59	-0.077968	41.9501	1860.52	4408.81	L	1860.52	1858.51	4408.81	2974.43	0.3649
	2061.56	1	2078.51	Hex4HexNAc5dHex1	0.607324	Hex4HexNAc5dHex1+PFBHA+1*K+light	PFBHA	K	2061.56	2061.65	-0.08693	42.1653	2063.57	2195.58	L	2063.57	2061.56	2195.58	2078.51	0.449
	2467.7	1	231.467	Hex4HexNAc7dHex1	1.07612	Hex4HexNAc7dHex1+PFBHA+1*K+light	PFBHA	K	2467.7	2467.81	-0.106032	42.9661	2469.7	488.032	L	2469.7	2467.7	488.032	231.467	1.03231
	2305.66	1	1941.3	Hex3HexNAc7dHex1	0.472631	Hex3HexNAc7dHex1+PFBHA+1*K+light	PFBHA	K	2305.66	2305.76	-0.099832	43.2969	2307.65	2784.66	L	2307.65	2305.66	2784.66	1941.3	0.9618
	1899.53	1	3425.72	Hex4HexNAc5	0.929636	Hex4HexNAc5+PFBHA+1*Na+light	PFBHA	Na	1899.53	1899.62	-0.083034	43.7109	1901.55	4502.89	L	1901.55	1899.53	4502.89	3425.72	0.3848
	2223.6	1	410.532	Hex5HexNAc5dHex1	0.356405	Hex5HexNAc5dHex1+PFBHA+1*K+light	PFBHA	K	2223.6	2223.7	-0.100687	45.279	2225.6	519.407	L	2225.6	2223.6	519.407	410.532	0.9088
	1940.55	1	8691.96	Hex3HexNAc6	0.944088	Hex3HexNAc6+PFBHA+1*Na+light	PFBHA	Na	1940.55	1940.64	-0.089198	45.9631	1942.56	11729.7	L	1942.56	1940.55	11729.7	8691.96	0.4054
	2159.59	1	399.031	Hex3HexNAc7	0.371252	Hex3HexNAc7+PFBHA+1*K+light	PFBHA	K	2159.59	2159.7	-0.102469	47.446	2161.59	503.957	L	2161.59	2159.59	503.957	399.031	0.8917
	2102.57	1	1585.69	Hex3HexNAc6dHex1	0.995665	Hex3HexNAc6dHex1+PFBHA+1*K+light	PFBHA	K	2102.57	2102.68	-0.101517	48.2799	2104.61	2326.31	L	2104.61	2102.57	2326.31	1585.69	0.4714
PFBHA Dataset 1-1 Replicate3 data	1128.31	1	2705.68	Hex3HexNAc2	0.885231	Hex3HexNAc2+PFBHA+1*Na+light	PFBHA	Na	1128.31	1128.33	-0.01475	13.0725	1130.32	2756.36	L	1130.32	1128.31	2756.36	2705.68	0.1335
	1452.39	1	5034.27	Hex4HexNAc2dHex1	1.07348	Hex4HexNAc2dHex1+PFBHA+1*K+light	PFBHA	K	1452.39	1452.41	-0.019953	13.7378	1454.4	6502.66	L	1454.4	1452.39	6502.66	5034.27	0.2182
	1493.41	1	2583.26	Hex3HexNAc3dHex1	0.897408	Hex3HexNAc3dHex1+PFBHA+1*K+light	PFBHA	K	1493.41	1493.44	-0.027582	18.4688	1495.42	2919.88	L	1495.42	1493.41	2919.88	2583.26	0.2329
	1614.43	1	2920.42	Hex5HexNAc2dHex1	0.901595	Hex5HexNAc2dHex1+PFBHA+1*K+light	PFBHA	K	1614.43	1614.46	-0.030546	18.9202	1616.44	3418.92	L	1616.44	1614.43	3418.92	2920.42	0.2691
	1696.48	1	1469.52	Hex3HexNAc4dHex1	1.20052	Hex3HexNAc4dHex1+PFBHA+1*K+light	PFBHA	K	1696.48	1696.52	-0.037992	22.3941	1698.49	2209.45	L	1698.49	1696.48	2209.45	1469.52	0.303
	1331.37	1	15728.3	Hex3HexNAc3	0.945378	Hex3HexNAc3+PFBHA+1*Na+light	PFBHA	Na	1331.37	1331.41	-0.034428	25.8584	1333.38	17815.1	L	1333.38	1331.37	17815.1	15728.3	0.1873
	1655.45	1	1446.39	Hex4HexNAc3dHex1	0.758783	Hex4HexNAc3dHex1+PFBHA+1*K+light	PFBHA	K	1655.45	1655.49	-0.043302	26.1566	1657.46	1510.73	L	1657.46	1655.45	1510.73	1446.39	0.2857
	1452.39	1	5034.27	Hex5HexNAc2	1.07128	Hex5HexNAc2+PFBHA+1*Na+light	PFBHA	Na	1452.39	1452.43	-0.040933	28.1824	1454.4	6502.66	L	1454.4	1452.39	6502.66	5034.27	0.2204
	1534.44	1	2919.06	Hex3HexNAc4	0.956134	Hex3HexNAc4+PFBHA+1*Na+light	PFBHA	Na	1534.44	1534.49	-0.045082	29.3792	1536.45	3522.53	L	1536.45	1534.44	3522.53	2919.06	0.2506
	1899.54	1	2422.61	Hex3HexNAc5dHex1	0.964436	Hex3HexNAc5dHex1+PFBHA+1*K+light	PFBHA	K	1899.54	1899.6	-0.056083	29.5236	1901.54	3263.1	L	1901.54	1899.54	3263.1	2422.61	0.3825
	1858.51	1	2446.89	Hex4HexNAc4dHex1	0.704712	Hex4HexNAc4dHex1+PFBHA+1*K+light	PFBHA	K	1858.51	1858.57	-0.057609	30.9964	1860.52	2610.86	L	1860.52	1858.51	2610.86	2446.89	0.3623
	1614.43	1	2920.42	Hex6HexNAc2	0.899295	Hex6HexNAc2+PFBHA+1*Na+light	PFBHA	Na	1614.43	1614.49	-0.051516	31.9086	1616.44	3418.92	L	1616.44	1614.43	3418.92	2920.42	0.2714
	1493.41	1	2583.26	Hex4HexNAc3	0.895108	Hex4HexNAc3+PFBHA+1*Na+light	PFBHA	Na	1493.41	1493.46	-0.048562	32.5165	1495.42	2919.88	L	1495.42	1493.41	2919.88	2583.26	0.2352
	1696.48	1	1469.52	Hex4HexNAc4	1.19822	Hex4HexNAc4+PFBHA+1*Na+light	PFBHA	Na	1696.48	1696.54	-0.058962	34.7543	1698.49	2209.45	L	1698.49	1696.48	2209.45	1469.52	0.3053
	2102.6	1	1184.94	Hex3HexNAc6dHex1	0.680515	Hex3HexNAc6dHex1+PFBHA+1*K+light	PFBHA	K	2102.6	2102.68	-0.074417	35.3916	2104.61	1364.95	L	2104.61	2102.6	1364.95	1184.94	0.4714
	2061.57	1	889.032	Hex4HexNAc5dHex1	1.49499	Hex4HexNAc5dHex1+PFBHA+1*K+light	PFBHA	K	2061.57	2061.65	-0.078141	37.9022	2063.58	1728.27	L	2063.58	2061.57	1728.27	889.032	0.449
	1655.45	1	1446.39	Hex5HexNAc3	0.756483	Hex5HexNAc3+PFBHA+1*Na+light	PFBHA	Na	1655.45	1655.51	-0.064272	38.823	1657.46	1510.73	L	1657.46	1655.45	1510.73	1446.39	0.288
	1737.49	1	2811.22	Hex3HexNAc5	0.828908	Hex3HexNAc5+PFBHA+1*Na+light	PFBHA	Na	1737.49	1737.56	-0.070253	40.4319	1739.51	3239.11	L	1739.51	1737.49	3239.11	2811.22	0.3233
	1899.54	1	2422.61	Hex4HexNAc5	0.962136	Hex4HexNAc5+PFBHA+1*Na+light	PFBHA	Na	1899.54	1899.62	-0.077053	40.5624	1901.54	3263.1	L	1901.54	1899.54	3263.1	2422.61	0.3848
	1858.51	1	2446.89	Hex5HexNAc4	0.702112	Hex5HexNAc4+PFBHA+1*Na+light	PFBHA	Na	1858.51	1858.59	-0.078579	42.2788	1860.52	2610.86	L	1860.52	1858.51	2610.86	2446.89	0.3649
	1940.56	1	5468.62	Hex3HexNAc6	0.927316	Hex3HexNAc6+PFBHA+1*Na+light	PFBHA	Na	1940.56	1940.64	-0.086147	44.3909	1942.57	7288.12	L	1942.57	1940.56	7288.12	5468.62	0.4054
	2305.65	1	1220.56	Hex3HexNAc7dHex1	1.01447	Hex3HexNAc7dHex1+PFBHA+1*K+light	PFBHA	K	2305.65	2305.76	-0.102762	44.5676	2307.66	1933.57	L	2307.66	2305.65	1933.57	1220.56	0.5697
	2102.6	1	1184.94	Hex4HexNAc6	0.678115	Hex4HexNAc6+PFBHA+1*Na+light	PFBHA	Na	2102.6	2102.7	-0.095397	45.3689	2104.61	1364.95	L	2104.61	2102.6	1364.95	1184.94	0.4738
	2061.57	1	889.032	Hex5HexNAc5	1.49269	Hex5HexNAc5+PFBHA+1*Na+light	PFBHA	Na	2061.57	2061.67	-0.099121	48.078	2063.58	1728.27	L	2063.58	2061.57	1728.27	889.032	0.4513
Note:
1. composition: monosaccharide composition of matched glycan
2. L/H ratio: Ratio of light labeled glycan abundance to heavy labled glycoform
3. glycan: combination of monosaccharide composition of matched glycan, derivatization and adducts
4. mz_diff, mz_diff_ppm: delta mass of theoretical mass versus
5. paired_m/z,paired_intensity: monoisotopic peak plus heavy labeld mass
6. label_type: identifier of light or heavy labeled type for the monoisotopic peak
7. quant_L_mz, quant_H_mz, quant_L_intensity, quant_H_intensity: peak pairs finanly chosed to calculate relative quantitation ratio
8. calibr_ratio: theoretical ratio of isotope used for ratio calculation
9. Orignal output was sort by mz_diff_ppm asendingly and filtered with mz_diff_ppm not higher than 50ppm and L/H ratio not being "inf" or 0.

## Sheet: Suppl Table6
Supplemtary table 6 Summary of four glycans reported with different ratios
Sample	m/z	charge	intensity	composition	Report L/H ratio	Theo L/H	glycan	derivatization	adduct	experimental_mass	theoretical_mass	mz_diff	mz_diff_ppm	paired_m/z	paired_intensity	label_type	quant_H_mz	quant_L_mz	quant_H_intensity	quant_L_intensity	calibr_ratio
10-1-rep1	1333.22	1	69388.9	Hex3HexNAc3	6.68765	10	Hex3HexNAc3+PFBHA+1*Na+heavy	PFBHA	Na	1333.22	1331.41	-0.19821	148.873	1331.22	10093	H	1333.22	1331.22	69388.9	10093	0.1873
10-1-rep2	1333.25	1	40907.8	Hex3HexNAc3	6.81442	10	Hex3HexNAc3+PFBHA+1*Na+heavy	PFBHA	Na	1333.25	1331.41	-0.17404	130.719	1331.24	5842.54	H	1333.25	1331.24	40907.8	5842.54	0.1873
10-1-rep3	1333.25	1	25407.6	Hex3HexNAc3	8.18771	10	Hex3HexNAc3+PFBHA+1*Na+heavy	PFBHA	Na	1333.25	1331.41	-0.172575	129.619	1331.24	3033.74	H	1333.25	1331.24	25407.6	3033.74	0.1873
5-1-rep1	1333.3	1	80210.5	Hex3HexNAc3	4.21387	5	Hex3HexNAc3+PFBHA+1*Na+heavy	PFBHA	Na	1333.3	1331.41	-0.116789	87.7185	1331.3	18224.8	H	1333.3	1331.3	80210.5	18224.8	0.1873
5-1-rep2	1333.31	1	77732.1	Hex3HexNAc3	4.66183	5	Hex3HexNAc3+PFBHA+1*Na+heavy	PFBHA	Na	1333.31	1331.41	-0.107511	80.75	1331.3	16030.1	H	1333.31	1331.3	77732.1	16030.1	0.1873
5-1-rep3	1333.31	1	75061.5	Hex3HexNAc3	4.48431	5	Hex3HexNAc3+PFBHA+1*Na+heavy	PFBHA	Na	1333.31	1331.41	-0.106535	80.0169	1331.31	16067.6	H	1333.31	1331.31	75061.5	16067.6	0.1873
1-1-rep1	1331.36	1	21782.6	Hex3HexNAc3	0.9489	1	Hex3HexNAc3+PFBHA+1*Na+light	PFBHA	Na	1331.36	1331.41	-0.050541	37.9606	1333.37	24749.4	L	1333.37	1331.36	24749.4	21782.6	0.1873
1-1-rep2	1331.37	1	23077.1	Hex3HexNAc3	0.916153	1	Hex3HexNAc3+PFBHA+1*Na+light	PFBHA	Na	1331.37	1331.41	-0.037236	27.9674	1333.38	25464.5	L	1333.38	1331.37	25464.5	23077.1	0.1873
1-1-rep3	1331.37	1	15728.3	Hex3HexNAc3	0.945378	1	Hex3HexNAc3+PFBHA+1*Na+light	PFBHA	Na	1331.37	1331.41	-0.034428	25.8584	1333.38	17815.1	L	1333.38	1331.37	17815.1	15728.3	0.1873
1-5-rep1	1331.27	1	45814.7	Hex3HexNAc3	0.221704	0.2	Hex3HexNAc3+PFBHA+1*Na+light	PFBHA	Na	1331.27	1331.41	-0.137944	103.608	1333.27	18738.4	L	1333.27	1331.27	18738.4	45814.7	0.1873
1-5-rep2	1331.27	1	43579.3	Hex3HexNAc3	0.231998	0.2	Hex3HexNAc3+PFBHA+1*Na+light	PFBHA	Na	1331.27	1331.41	-0.13184	99.0231	1333.29	18272.7	L	1333.29	1331.27	18272.7	43579.3	0.1873
1-5-rep3	1331.28	1	43405.1	Hex3HexNAc3	0.191179	0.2	Hex3HexNAc3+PFBHA+1*Na+light	PFBHA	Na	1331.28	1331.41	-0.122197	91.7804	1333.29	16427.9	L	1333.29	1331.28	16427.9	43405.1	0.1873
1-10-rep1	1331.32	1	60261	Hex3HexNAc3	0.109082	0.1	Hex3HexNAc3+PFBHA+1*Na+light	PFBHA	Na	1331.32	1331.41	-0.088139	66.1999	1333.33	17860.3	L	1333.33	1331.32	17860.3	60261	0.1873
1-10-rep2	1331.33	1	43988.7	Hex3HexNAc3	0.134558	0.1	Hex3HexNAc3+PFBHA+1*Na+light	PFBHA	Na	1331.33	1331.41	-0.078251	58.7732	1333.34	14158.1	L	1333.34	1331.33	14158.1	43988.7	0.1873
1-10-rep3	1331.31	1	31197.2	Hex3HexNAc3	0.133098	0.1	Hex3HexNAc3+PFBHA+1*Na+light	PFBHA	Na	1331.31	1331.41	-0.091435	68.6755	1333.32	9995.52	L	1333.32	1331.31	9995.52	31197.2	0.1873
10-1-rep1	1942.47	1	29256.8	Hex3HexNAc6	6.87562	10	Hex3HexNAc6+PFBHA+1*Na+heavy	PFBHA	Na	1942.47	1940.64	-0.192555	99.2222	1940.46	4018.23	H	1942.47	1940.46	29256.8	4018.23	0.4054
10-1-rep2	1942.5	1	14793.8	Hex3HexNAc6	7.22228	10	Hex3HexNAc6+PFBHA+1*Na+heavy	PFBHA	Na	1942.5	1940.64	-0.16277	83.8742	1940.49	1939.49	H	1942.5	1940.49	14793.8	1939.49	0.4054
10-1-rep3	1942.49	1	8391.45	Hex3HexNAc6	4.82333	10	Hex3HexNAc6+PFBHA+1*Na+heavy	PFBHA	Na	1942.49	1940.64	-0.166676	85.8869	1940.51	1493.69	H	1942.49	1940.51	8391.45	1493.69	0.7946
5-1-rep1	1942.58	1	29878.7	Hex3HexNAc6	4.49472	5	Hex3HexNAc6+PFBHA+1*Na+heavy	PFBHA	Na	1942.58	1940.64	-0.080373	41.4156	1940.56	6097.54	H	1942.58	1940.56	29878.7	6097.54	0.4054
5-1-rep2	1942.59	1	27457.6	Hex3HexNAc6	4.91755	5	Hex3HexNAc6+PFBHA+1*Na+heavy	PFBHA	Na	1942.59	1940.64	-0.06548	33.7414	1940.58	5158.34	H	1942.59	1940.58	27457.6	5158.34	0.4054
5-1-rep3	1942.6	1	33234.3	Hex3HexNAc6	4.62362	5	Hex3HexNAc6+PFBHA+1*Na+heavy	PFBHA	Na	1942.6	1940.64	-0.062306	32.1058	1940.59	6608.5	H	1942.6	1940.59	33234.3	6608.5	0.4054
1-1-rep1	1940.53	1	7657.95	Hex3HexNAc6	1.07228	1	Hex3HexNAc6+PFBHA+1*Na+light	PFBHA	Na	1940.53	1940.64	-0.110072	56.7193	1942.54	11316	L	1942.54	1940.53	11316	7657.95	0.4054
1-1-rep2	1940.55	1	8691.96	Hex3HexNAc6	0.944088	1	Hex3HexNAc6+PFBHA+1*Na+light	PFBHA	Na	1940.55	1940.64	-0.089198	45.9631	1942.56	11729.7	L	1942.56	1940.55	11729.7	8691.96	0.4054
1-1-rep3	1940.56	1	5468.62	Hex3HexNAc6	0.927316	1	Hex3HexNAc6+PFBHA+1*Na+light	PFBHA	Na	1940.56	1940.64	-0.086147	44.3909	1942.57	7288.12	L	1942.57	1940.56	7288.12	5468.62	0.4054
1-5-rep1	1940.53	1	13608.3	Hex3HexNAc6	0.19316	0.2	Hex3HexNAc6+PFBHA+1*Na+light	PFBHA	Na	1940.53	1940.64	-0.115199	59.3612	1942.53	8145.38	L	1942.53	1940.53	8145.38	13608.3	0.4054
1-5-rep2	1940.54	1	18931.7	Hex3HexNAc6	0.189681	0.2	Hex3HexNAc6+PFBHA+1*Na+light	PFBHA	Na	1940.54	1940.64	-0.102138	52.631	1942.55	11265.9	L	1942.55	1940.54	11265.9	18931.7	0.4054
1-5-rep3	1940.55	1	14292.2	Hex3HexNAc6	0.212785	0.2	Hex3HexNAc6+PFBHA+1*Na+light	PFBHA	Na	1940.55	1940.64	-0.091884	47.3472	1942.55	8835.23	L	1942.55	1940.55	8835.23	14292.2	0.4054
1-10-rep1	1940.6	1	15670.8	Hex3HexNAc6	0.0744064	0.1	Hex3HexNAc6+PFBHA+1*Na+light	PFBHA	Na	1940.6	1940.64	-0.039638	20.4252	1942.61	7518.95	L	1942.61	1940.6	7518.95	15670.8	0.4054
1-10-rep2	1940.62	1	12332.4	Hex3HexNAc6	0.0917571	0.1	Hex3HexNAc6+PFBHA+1*Na+light	PFBHA	Na	1940.62	1940.64	-0.027919	14.3865	1942.63	6131.14	L	1942.63	1940.62	6131.14	12332.4	0.4054
1-10-rep3	1940.59	1	10478.9	Hex3HexNAc6	0.0522692	0.1	Hex3HexNAc6+PFBHA+1*Na+light	PFBHA	Na	1940.59	1940.64	-0.052943	27.2811	1942.6	4795.87	L	1942.6	1940.59	4795.87	10478.9	0.4054
10-1-rep1	2145.56	1	26118.1	Hex3HexNAc7	5.47944	10	Hex3HexNAc7+PFBHA+1*Na+heavy	PFBHA	Na	2145.56	2143.72	-0.182204	84.9942	2143.53	4370.25	H	2145.56	2143.53	26118.1	4370.25	0.4969
10-1-rep2	2145.59	1	12880.6	Hex3HexNAc7	7.19733	10	Hex3HexNAc7+PFBHA+1*Na+heavy	PFBHA	Na	2145.59	2143.72	-0.148024	69.0499	2143.57	1674.06	H	2145.59	2143.57	12880.6	1674.06	0.4969
10-1-rep3	2145.59	1	8031.88	Hex3HexNAc7	5.6115	10	Hex3HexNAc7+PFBHA+1*Na+heavy	PFBHA	Na	2145.59	2143.72	-0.144606	67.4555	2143.57	1314.89	H	2145.59	2143.57	8031.88	1314.89	0.4969
5-1-rep1	2145.68	1	24970.5	Hex3HexNAc7	5.16356	5	Hex3HexNAc7+PFBHA+1*Na+heavy	PFBHA	Na	2145.68	2143.72	-0.060377	28.1645	2143.66	4411.39	H	2145.68	2143.66	24970.5	4411.39	0.4969
5-1-rep2	2145.69	1	22091.4	Hex3HexNAc7	4.53944	5	Hex3HexNAc7+PFBHA+1*Na+heavy	PFBHA	Na	2145.69	2143.72	-0.043776	20.4205	2143.68	4386.4	H	2145.69	2143.68	22091.4	4386.4	0.4969
5-1-rep3	2145.7	1	26833.9	Hex3HexNAc7	4.55143	5	Hex3HexNAc7+PFBHA+1*Na+heavy	PFBHA	Na	2145.7	2143.72	-0.040114	18.7123	2143.68	5315.4	H	2145.7	2143.68	26833.9	5315.4	0.4969
1-1-rep1	2143.59	1	7316.43	Hex3HexNAc7	0.955092	1	Hex3HexNAc7+PFBHA+1*Na+light	PFBHA	Na	2143.59	2143.72	-0.132924	62.0061	2145.6	10623.4	L	2145.6	2143.59	10623.4	7316.43	0.4969
1-1-rep2	2143.61	1	7941.2	Hex3HexNAc7	0.85758	1	Hex3HexNAc7+PFBHA+1*Na+light	PFBHA	Na	2143.61	2143.72	-0.110707	51.6424	2145.62	10756.2	L	2145.62	2143.61	10756.2	7941.2	0.4969
1-1-rep3	2143.61	1	4410.22	Hex3HexNAc7	0.984797	1	Hex3HexNAc7+PFBHA+1*Na+light	PFBHA	Na	2143.61	2143.72	-0.110463	51.5286	2145.63	6534.61	L	2145.63	2143.61	6534.61	4410.22	0.4969
1-5-rep1	2143.62	1	10077.7	Hex3HexNAc7	0.19201	0.2	Hex3HexNAc7+PFBHA+1*Na+light	PFBHA	Na	2143.62	2143.72	-0.098988	46.1757	2145.63	6942.63	L	2145.63	2143.62	6942.63	10077.7	0.4969
1-5-rep2	2143.64	1	14907	Hex3HexNAc7	0.211814	0.2	Hex3HexNAc7+PFBHA+1*Na+light	PFBHA	Na	2143.64	2143.72	-0.080434	37.5207	2145.65	10564.8	L	2145.65	2143.64	10564.8	14907	0.4969
1-5-rep3	2143.65	1	10443.4	Hex3HexNAc7	0.281155	0.2	Hex3HexNAc7+PFBHA+1*Na+light	PFBHA	Na	2143.65	2143.72	-0.074086	34.5595	2145.66	8125.54	L	2145.66	2143.65	8125.54	10443.4	0.4969
1-10-rep1	2143.71	1	10717.9	Hex3HexNAc7	0.219833	0.1	Hex3HexNAc7+PFBHA+1*Na+light	PFBHA	Na	2143.71	2143.72	-0.012807	5.97418	2145.72	7681.87	L	2145.72	2143.71	7681.87	10717.9	0.4969
1-10-rep2	2143.72	1	11125.6	Hex3HexNAc7	0.0271913	0.1	Hex3HexNAc7+PFBHA+1*Na+light	PFBHA	Na	2143.72	2143.72	-0.004018	1.87431	2145.73	5830.83	L	2145.73	2143.72	5830.83	11125.6	0.4969
1-10-rep3	2143.69	1	8554.4	Hex3HexNAc7	0.14246	0.1	Hex3HexNAc7+PFBHA+1*Na+light	PFBHA	Na	2143.69	2143.72	-0.031605	14.743	2145.7	5469.34	L	2145.7	2143.69	5469.34	8554.4	0.4969
10-1-rep1	1454.25	1	26329.7	Hex5HexNAc2	8.93247	10	Hex5HexNAc2+PFBHA+1*Na+heavy	PFBHA	Na	1454.25	1452.43	-0.19678	135.483	1452.24	2876.66	H	1454.25	1452.24	26329.7	2876.66	0.2204
10-1-rep2	1454.27	1	13079.6	Hex5HexNAc2	6.25728	10	Hex5HexNAc2+PFBHA+1*Na+heavy	PFBHA	Na	1454.27	1452.43	-0.172488	118.758	1452.26	2019.18	H	1454.27	1452.26	13079.6	2019.18	0.2204
10-1-rep3	1454.27	1	8120.08	Hex5HexNAc2	4.58151	10	Hex5HexNAc2+PFBHA+1*Na+heavy	PFBHA	Na	1454.27	1452.43	-0.174563	120.187	1452.26	1691.01	H	1454.27	1452.26	8120.08	1691.01	0.2204
5-1-rep1	1454.33	1	28067.1	Hex5HexNAc2	4.71465	5	Hex5HexNAc2+PFBHA+1*Na+heavy	PFBHA	Na	1454.33	1452.43	-0.112673	77.5754	1452.33	5687.3	H	1454.33	1452.33	28067.1	5687.3	0.2204
5-1-rep2	1454.35	1	28130.2	Hex5HexNAc2	4.52016	5	Hex5HexNAc2+PFBHA+1*Na+heavy	PFBHA	Na	1454.35	1452.43	-0.101565	69.9275	1452.33	5933.94	H	1454.35	1452.33	28130.2	5933.94	0.2204
5-1-rep3	1454.35	1	28195.3	Hex5HexNAc2	5.10405	5	Hex5HexNAc2+PFBHA+1*Na+heavy	PFBHA	Na	1454.35	1452.43	-0.096926	66.7336	1452.34	5295.44	H	1454.35	1452.34	28195.3	5295.44	0.2204
1-1-rep1	1452.37	1	7308.01	Hex5HexNAc2	0.876299	1	Hex5HexNAc2+PFBHA+1*Na+light	PFBHA	Na	1452.37	1452.43	-0.063149	43.4781	1454.38	8014.69	L	1454.38	1452.37	8014.69	7308.01	0.2204
1-1-rep2	1452.39	1	7599.6	Hex5HexNAc2	0.886287	1	Hex5HexNAc2+PFBHA+1*Na+light	PFBHA	Na	1452.39	1452.43	-0.043862	30.199	1454.4	8410.38	L	1454.4	1452.39	8410.38	7599.6	0.2204
1-1-rep3	1452.39	1	5034.27	Hex5HexNAc2	1.07128	1	Hex5HexNAc2+PFBHA+1*Na+light	PFBHA	Na	1452.39	1452.43	-0.040933	28.1824	1454.4	6502.66	L	1454.4	1452.39	6502.66	5034.27	0.2204
1-5-rep1	1452.29	1	15333.8	Hex5HexNAc2	0.183928	0.2	Hex5HexNAc2+PFBHA+1*Na+light	PFBHA	Na	1452.29	1452.43	-0.139199	95.8385	1454.31	6199.89	L	1454.31	1452.29	6199.89	15333.8	0.2204
1-5-rep2	1452.3	1	15352.9	Hex5HexNAc2	0.236538	0.2	Hex5HexNAc2+PFBHA+1*Na+light	PFBHA	Na	1452.3	1452.43	-0.130044	89.5353	1454.31	7015.32	L	1454.31	1452.3	7015.32	15352.9	0.2204
1-5-rep3	1452.31	1	12986.9	Hex5HexNAc2	0.274363	0.2	Hex5HexNAc2+PFBHA+1*Na+light	PFBHA	Na	1452.31	1452.43	-0.118569	81.6348	1454.33	6425.44	L	1454.33	1452.31	6425.44	12986.9	0.2204
1-10-rep1	1452.35	1	17990.5	Hex5HexNAc2	0.131864	0.1	Hex5HexNAc2+PFBHA+1*Na+light	PFBHA	Na	1452.35	1452.43	-0.082925	57.0939	1454.36	6337.4	L	1454.36	1452.35	6337.4	17990.5	0.2204
1-10-rep2	1452.36	1	14380.8	Hex5HexNAc2	0.0789846	0.1	Hex5HexNAc2+PFBHA+1*Na+light	PFBHA	Na	1452.36	1452.43	-0.07499	51.6306	1454.37	4305.39	L	1454.37	1452.36	4305.39	14380.8	0.2204
1-10-rep3	1452.34	1	9955.74	Hex5HexNAc2	0.115507	0.1	Hex5HexNAc2+PFBHA+1*Na+light	PFBHA	Na	1452.34	1452.43	-0.087808	60.4558	1454.35	3344.2	L	1454.35	1452.34	3344.2	9955.74	0.2204

## Sheet: Suppl Table7
Supplemtary table 7 Quantitation results of heavy and light labeled rat serum glycan data from GREDIL dataset
m/z	charge	intensity	composition	L/H ratio	glycan	derivatization	adduct	experimental_mass	theoretical_mass	mz_diff	mz_diff_ppm	paired_m/z	paired_intensity	label_type	quant_H_mz	quant_L_mz	quant_H_intensity	quant_L_intensity	calibr_ratio
935.394	1	187.959	Hex3HexNAc2	0.863997	Hex3HexNAc2+ReducedEnd+1*Na+light	ReducedEnd	Na	935.394	935.332	0.0625431	66.8673	938.402	168.392	L	938.402	935.394	168.392	187.959	0.0319
1138.41	1	291.362	Hex3HexNAc3	0.829464	Hex3HexNAc3+ReducedEnd+1*Na+light	ReducedEnd	Na	1138.41	1138.41	-0.00210593	1.84988	1141.42	256.767	L	1141.42	1138.41	256.767	291.362	0.0518
1259.4	1	196.705	Hex4HexNAc2dHex1	0.851304	Hex4HexNAc2dHex1+ReducedEnd+1*K+light	ReducedEnd	K	1259.4	1259.42	-0.0166169	13.1942	1262.41	180.202	L	1262.41	1259.4	180.202	196.705	0.0648
1259.4	1	196.705	Hex5HexNAc2	0.850104	Hex5HexNAc2+ReducedEnd+1*Na+light	ReducedEnd	Na	1259.4	1259.44	-0.0375969	29.8522	1262.41	180.202	L	1262.41	1259.4	180.202	196.705	0.066
1300.42	1	602.177	Hex3HexNAc3dHex1	0.808004	Hex3HexNAc3dHex1+ReducedEnd+1*K+light	ReducedEnd	K	1300.42	1300.44	-0.0253118	19.464	1303.43	529.136	L	1303.43	1300.42	529.136	602.177	0.0707
1300.42	1	602.177	Hex4HexNAc3	0.806804	Hex4HexNAc3+ReducedEnd+1*Na+light	ReducedEnd	Na	1300.42	1300.46	-0.0462918	35.5964	1303.43	529.136	L	1303.43	1300.42	529.136	602.177	0.0719
1421.4	1	91.2493	Hex5HexNAc2dHex1	0.877809	Hex5HexNAc2dHex1+ReducedEnd+1*K+light	ReducedEnd	K	1421.4	1421.47	-0.0688001	48.4007	1424.41	88.102	L	1424.41	1421.4	88.102	91.2493	0.0877
1421.4	1	91.2493	Hex6HexNAc2	0.876509	Hex6HexNAc2+ReducedEnd+1*Na+light	ReducedEnd	Na	1421.4	1421.49	-0.0897701	63.1521	1424.41	88.102	L	1424.41	1421.4	88.102	91.2493	0.089
1445.4	1	41.8779	Hex3HexNAc3NeuAc1	0.723292	Hex3HexNAc3NeuAc1+ReducedEnd+1*K+light	ReducedEnd	K	1445.4	1445.48	-0.0788082	54.5205	1448.41	34.1134	L	1448.41	1445.4	34.1134	41.8779	0.0913
1487.44	1	291.437	Hex3HexNAc4dHex1	0.531113	Hex3HexNAc4dHex1+ReducedEnd+1*Na+light	ReducedEnd	Na	1487.44	1487.55	-0.106498	71.5933	1490.45	184.687	L	1490.45	1487.44	184.687	291.437	0.1026
1503.43	1	149.698	Hex3HexNAc4dHex1	0.682927	Hex3HexNAc4dHex1+ReducedEnd+1*K+light	ReducedEnd	K	1503.43	1503.52	-0.0935506	62.221	1506.44	117.591	L	1506.44	1503.43	117.591	149.698	0.1026
1503.43	1	149.698	Hex4HexNAc4	0.681427	Hex4HexNAc4+ReducedEnd+1*Na+light	ReducedEnd	Na	1503.43	1503.54	-0.114521	76.1671	1506.44	117.591	L	1506.44	1503.43	117.591	149.698	0.1041
1649.44	1	117.329	Hex3HexNAc4dHex2	0.578762	Hex3HexNAc4dHex2+ReducedEnd+1*K+light	ReducedEnd	K	1649.44	1649.58	-0.141096	85.5345	1652.45	83.3226	L	1652.45	1649.44	83.3226	117.329	0.1314
1649.44	1	117.329	Hex4HexNAc4dHex1	0.577162	Hex4HexNAc4dHex1+ReducedEnd+1*Na+light	ReducedEnd	Na	1649.44	1649.6	-0.162076	98.2516	1652.45	83.3226	L	1652.45	1649.44	83.3226	117.329	0.133
1665.44	1	762.474	Hex4HexNAc4dHex1	0.887236	Hex4HexNAc4dHex1+ReducedEnd+1*K+light	ReducedEnd	K	1665.44	1665.57	-0.134565	80.7922	1668.45	777.903	L	1668.45	1665.44	777.903	762.474	0.133
1665.44	1	762.474	Hex5HexNAc4	0.885536	Hex5HexNAc4+ReducedEnd+1*Na+light	ReducedEnd	Na	1665.44	1665.6	-0.155535	93.3813	1668.45	777.903	L	1668.45	1665.44	777.903	762.474	0.1347
1681.41	1	81.4743	Hex5HexNAc4	1.00315	Hex5HexNAc4+ReducedEnd+1*K+light	ReducedEnd	K	1681.41	1681.57	-0.16407	97.5698	1684.41	92.7054	L	1684.41	1681.41	92.7054	81.4743	0.1347
1778.75	1	5.9607	Hex3HexNAc4NeuAc1dHex1	0.661743	Hex3HexNAc4NeuAc1dHex1+ReducedEnd+1*Na+light	ReducedEnd	Na	1778.75	1778.64	0.1066	59.9331	1781.75	4.9077	L	1781.75	1778.75	4.9077	5.9607	0.1616
1970.92	1	2.3015	Hex7HexNAc4	0.226253	Hex7HexNAc4+ReducedEnd+1*H+heavy	ReducedEnd	H	1970.92	1967.72	0.191482	97.3118	1967.93	3.1725	H	1970.92	1967.93	2.3015	3.1725	0.4992
1979.88	1	10.7564	Hex4HexNAc5dHex2	1.62015	Hex4HexNAc5dHex2+ReducedEnd+1*H+heavy	ReducedEnd	H	1979.88	1976.76	0.117851	59.6185	1976.89	5.0307	H	1979.88	1976.89	10.7564	5.0307	0.518
2192.89	1	1.2177	Hex6HexNAc5dHex1	1.00568	Hex6HexNAc5dHex1+ReducedEnd+1*K+light	ReducedEnd	K	2192.89	2192.76	0.130221	59.387	2195.91	1.5551	L	2195.91	2192.89	1.5551	1.2177	0.2714
2192.89	1	1.2177	Hex7HexNAc5	1.00348	Hex7HexNAc5+ReducedEnd+1*Na+light	ReducedEnd	Na	2192.89	2192.78	0.109251	49.8232	2195.91	1.5551	L	2195.91	2192.89	1.5551	1.2177	0.2736
Note:
1.All column information is same with Table S4
2. Tested with Signal to noise ratio 10, calibrate mass 0.355 and mass tolerance 100ppm

## Sheet: Suppl Table8
Supplemtary table 8 Test of gQuant processing speed for different dataset
Dataset	Tested data	Number of peaks	Number of total monoisotopic peaks	Number of total enveloped peaks	Time used(min) #
Model protein from the PFBHA dataset	ratio 1-1 rep 1(peak)	257	33	182	1.14
	ratio 1-1 rep 2(peak)	259	35	191	1.2
	ratio 1-1 rep 3 (peak)	198	21	113	0.76
	ratio 1-10 rep 1(peak)	515	59	264	1.94
	ratio 1-10 rep 2(peak)	457	55	221	1.83
	ratio 1-10 rep 3(peak)	515	64	276	2.1
	ratio 5-1 rep 1(peak)	529	64	285	2.1
	ratio 1-5 rep 2(peak)	527	64	265	2.1
	ratio 1-5 rep 3(peak)	545	70	321	2.29
	ratio 1-5 rep 1(peak)	430	60	258	1.98
	ratio 10-1 rep 2(peak)	445	54	227	1.79
	ratio 10-1 rep 3(peak)	422	45	197	1.52
	ratio 5-1 rep 1(peak)	501	71	311	2.36
	ratio 5-1 rep 2(peak)	554	70	319	2.31
	ratio 5-1 rep 3(peak)	516	63	289	2.12
Serum sample from the GREDIL dataset	Complex sample rep1(profile)	6423	593	2563	24.92
	Complex sample rep2(profile)	6210	579	2429	24.94
	Complex sample rep3(profile)	6431	581	2449	24.52
	Complex sample rep4(profile)	6252	515	2235	22.04
	Complex sample rep5(profile)	6383	555	2267	23.96
	Complex sample rep6(profile)	6074	520	2198	22.07
# All data was tested on a i7-8700, 3.2GHz win 10 64bit operating system with 16GB memory
